# Supplementary material for: Transcriptome Profiling of Chironomus kiinensis under Phenol Stress Using Solexa Sequencing Technology
Source: PLoS One. 2013 Mar 20;8(3):e58914. doi: 10.1371/journal.pone.0058914 (PMC3604134; doi:10.1371/journal.pone.0058914)
Supplement: Table S1 — Top BLAST hits from NCBI nr database. BLAST results against the NCBI nr database for all the distinct sequences with a cut-off Evalue above 10−5 are shown. (XLS) [file pone.0058914.s002.xls]

## Sheet: Sheet1
Query_id	Query_length	Query_start	Query_end	Subject_id	Subject_length	Subject_start	Subject_end	Identity	Positive	Gap	Align_length	Score	E_value	Query_annotation	Subject_annotation
CL1362.Contig2_All	4009	169	3831	gi|170041368|ref|XP_001848437.1|	1215	1	1215	0.8	0.89	0	1222	2012	0	--	splicing factor 3B subunit 3 [Culex quinquefasciatus] >gi|167864946|gb|EDS28329.1| splicing factor 3B subunit 3 [Culex quinquefasciatus]
CL1367.Contig1_All	3766	134	3727	gi|307209960|gb|EFN86737.1|	1336	3	1171	0.29	0.47	0.06	1284	448	1e-124	--	S phase cyclin A-associated protein in the endoplasmic reticulum [Harpegnathos saltator]
CL1373.Contig1_All	3415	3199	1505	gi|296477064|gb|DAA19179.1|	961	2	548	0.53	0.69	0.02	578	601	1e-170	--	tripartite motif-containing 37 protein [Bos taurus]
CL1378.Contig2_All	2355	2071	239	gi|24640672|ref|NP_727290.1|	649	22	649	0.75	0.81	0.07	664	967	0	--	moesin, isoform B [Drosophila melanogaster] >gi|7290977|gb|AAF46416.1| moesin, isoform B [Drosophila melanogaster]
CL1383.Contig1_All	1832	1818	430	gi|291228637|ref|XP_002734284.1|	1003	175	606	0.32	0.5	0.02	475	200	2e-49	--	PREDICTED: superoxide dismutase-like, partial [Saccoglossus kowalevskii]
CL1390.Contig1_All	5385	5380	356	gi|6630613|dbj|BAA88518.1|	3843	2199	3814	0.39	0.57	0.01	1701	1323	0	--	hemolectin [Drosophila melanogaster]
CL1394.Contig2_All	2005	292	1230	gi|157129006|ref|XP_001655242.1|	325	11	323	0.84	0.91	0	313	530	1e-148	--	annexin [Aedes aegypti] >gi|108872401|gb|EAT36626.1| annexin [Aedes aegypti]
CL1399.Contig1_All	1296	1093	470	gi|344256786|gb|EGW12890.1|	547	186	397	0.25	0.49	0.01	212	87	2e-15	--	Carboxypeptidase N subunit 2 [Cricetulus griseus]
CL1403.Contig1_All	1833	1261	65	gi|332029241|gb|EGI69224.1|	662	203	606	0.48	0.65	0.02	409	377	1e-102	--	Cell division cycle protein 16-like protein [Acromyrmex echinatior]
CL1407.Contig1_All	1735	1684	932	gi|170050706|ref|XP_001861432.1|	564	31	291	0.34	0.54	0.04	263	154	1e-35	--	elastase-2A [Culex quinquefasciatus] >gi|167872234|gb|EDS35617.1| elastase-2A [Culex quinquefasciatus]
CL1413.Contig1_All	2463	2417	1503	gi|307179453|gb|EFN67777.1|	503	189	503	0.31	0.5	0.04	320	155	1e-35	--	Ankyrin repeat and LEM domain-containing protein 2 [Camponotus floridanus]
CL1419.Contig1_All	1049	24	911	gi|170049297|ref|XP_001855221.1|	501	203	500	0.52	0.68	0	298	314	4e-84	--	cytochrome P450 9b2 [Culex quinquefasciatus] >gi|167871123|gb|EDS34506.1| cytochrome P450 9b2 [Culex quinquefasciatus]
CL1424.Contig1_All	1341	1307	210	gi|281207428|gb|EFA81611.1|	1453	327	701	0.22	0.37	0.04	385	56.2	3e-06	--	protein serine/threonine kinase [Polysphondylium pallidum PN500]
CL1429.Contig1_All	1716	915	34	gi|328793493|ref|XP_003251886.1|	656	124	416	0.3	0.51	0.04	308	137	2e-30	--	PREDICTED: speckle targeted PIP5K1A-regulated poly(A) polymerase-like [Apis mellifera]
CL1434.Contig1_All	589	36	587	gi|307214806|gb|EFN89693.1|	334	37	231	0.37	0.55	0.05	195	117	3e-25	--	80 kDa MCM3-associated protein [Harpegnathos saltator]
CL1439.Contig1_All	2012	1478	393	gi|332023487|gb|EGI63729.1|	1409	1045	1409	0.4	0.61	0.01	368	301	6e-80	--	Mitotic checkpoint serine/threonine-protein kinase BUB1 [Acromyrmex echinatior]
CL1445.Contig1_All	1296	453	1292	gi|302151399|gb|ADK97626.1|	267	3	225	0.29	0.38	0.06	299	65.9	4e-09	--	NADH dehydrogenase subunit 2 [Heterodera glycines]
CL1450.Contig1_All	2555	2435	288	gi|18034799|gb|AAL38905.2|AF049333_1	852	47	850	0.37	0.57	0.12	814	534	1e-150	--	muskelin-like protein [Drosophila melanogaster]
CL1454.Contig1_All	767	67	762	gi|307197850|gb|EFN78958.1|	1581	889	1137	0.41	0.63	0.07	252	192	1e-47	--	Intraflagellar transport protein 122-like protein [Harpegnathos saltator]
CL1459.Contig1_All	3837	3832	83	gi|170034779|ref|XP_001845250.1|	1899	616	1898	0.65	0.79	0.03	1289	1658	0	--	TATA-binding protein-associated factor 172 [Culex quinquefasciatus] >gi|167876380|gb|EDS39763.1| TATA-binding protein-associated factor 172 [Culex quinquefasciatus]
CL1464.Contig1_All	1033	969	100	gi|310689878|pdb|3NBZ|B	362	29	333	0.3	0.47	0.09	322	133	2e-29	--	Chain B, Crystal Structure Of The Hiv-1 Rev Nes-Crm1-Rangtp Nuclear Export Complex (Crystal I) >gi|310689881|pdb|3NBZ|E Chain E, Crystal Structure Of The Hiv-1 Rev Nes-Crm1-Rangtp Nuclear Export Complex (Crystal I) >gi|310689884|pdb|3NC0|B Chain B, Crystal Structure Of The Hiv-1 Rev Nes-Crm1-Rangtp Nuclear Export Complex (Crystal Ii) >gi|310689887|pdb|3NC0|E Chain E, Crystal Structure Of The Hiv-…
CL1469.Contig1_All	1026	18	962	gi|302151395|gb|ADK97622.1|	512	207	505	0.25	0.36	0.03	327	55.5	4e-06	--	NADH dehydrogenase subunit 5 [Heterodera glycines]
CL1474.Contig1_All	1009	784	8	gi|170064626|ref|XP_001867603.1|	305	9	267	0.58	0.74	0	260	299	2e-79	--	DNA-directed RNA polymerase III subunit F [Culex quinquefasciatus] >gi|167881952|gb|EDS45335.1| DNA-directed RNA polymerase III subunit F [Culex quinquefasciatus]
CL1479.Contig1_All	607	590	105	gi|291232428|ref|XP_002736159.1|	373	34	194	0.46	0.68	0	162	149	8e-35	--	PREDICTED: TBC1 domain family, member 20-like [Saccoglossus kowalevskii]
CL1484.Contig1_All	1263	25	1209	gi|332028571|gb|EGI68608.1|	1699	370	834	0.23	0.42	0.16	474	97.1	2e-18	--	Leucine-rich repeat and WD repeat-containing protein [Acromyrmex echinatior]
CL1489.Contig1_All	1618	1618	2	gi|157108422|ref|XP_001650221.1|	1185	455	989	0.76	0.82	0.02	550	792	0	--	transient receptor potential channel [Aedes aegypti] >gi|108879327|gb|EAT43552.1| transient receptor potential channel [Aedes aegypti]
CL1494.Contig1_All	1891	1614	229	gi|320169501|gb|EFW46400.1|	1286	55	519	0.24	0.4	0.05	489	104	1e-20	--	tyrosine-protein kinase Src42A [Capsaspora owczarzaki ATCC 30864]
CL1498.Contig1_All	1558	84	1556	gi|157114419|ref|XP_001652262.1|	777	19	506	0.21	0.4	0.05	520	83.6	2e-14	--	transient receptor potential cation channel protein painless [Aedes aegypti] >gi|108877306|gb|EAT41531.1| transient receptor potential cation channel protein painless [Aedes aegypti]
CL1503.Contig1_All	2496	1466	3	gi|170041420|ref|XP_001848461.1|	1079	20	466	0.58	0.73	0.01	495	629	1e-178	--	papilin [Culex quinquefasciatus] >gi|167864989|gb|EDS28372.1| papilin [Culex quinquefasciatus]
CL1513.Contig1_All	2610	2609	1305	gi|167860711|gb|ACA05130.1|	594	35	447	0.2	0.39	0	437	73.2	6e-11	--	dentin sialophosphoprotein [Sus scrofa]
CL1518.Contig1_All	2202	920	1921	gi|147906663|ref|NP_001090503.1|	818	303	664	0.32	0.49	0.08	365	182	6e-44	--	histone H2A deubiquitinase MYSM1 [Xenopus laevis] >gi|229891121|sp|A0JMR6.1|MYSM1_XENLA RecName: Full=Histone H2A deubiquitinase MYSM1; Short=2A-DUB; AltName: Full=Myb-like, SWIRM and MPN domain-containing protein 1 >gi|116487819|gb|AAI25980.1| Mysm1 protein [Xenopus laevis]
CL1523.Contig1_All	1548	1491	4	gi|157118879|ref|XP_001659238.1|	632	3	501	0.54	0.69	0.01	505	531	1e-149	--	tuftelin interacting protein [Aedes aegypti] >gi|108875554|gb|EAT39779.1| tuftelin interacting protein [Aedes aegypti]
CL1528.Contig2_All	6614	3457	647	gi|307174130|gb|EFN64788.1|	1546	495	1541	0.29	0.42	0.15	1113	287	4e-75	--	Arginine-glutamic acid dipeptide repeats protein [Camponotus floridanus]
CL1538.Contig1_All	3462	2910	49	gi|307175931|gb|EFN65741.1|	3422	2480	3416	0.35	0.5	0.04	1003	545	1e-153	--	Lysosomal-trafficking regulator [Camponotus floridanus]
CL1543.Contig1_All	1759	222	1226	gi|157283|gb|AAA28479.1|	678	1	344	0.64	0.77	0.02	345	447	1e-124	--	dorsal protein [Drosophila melanogaster]
CL1548.Contig1_All	2410	512	2200	gi|170053564|ref|XP_001862733.1|	579	1	577	0.38	0.56	0.06	604	354	1e-95	--	sentrin/sumo-specific protease [Culex quinquefasciatus] >gi|167874042|gb|EDS37425.1| sentrin/sumo-specific protease [Culex quinquefasciatus]
CL1556.Contig1_All	1926	1827	355	gi|170034434|ref|XP_001845079.1|	504	1	501	0.76	0.86	0.01	501	751	0	--	nucleolar protein Nop56 [Culex quinquefasciatus] >gi|167875712|gb|EDS39095.1| nucleolar protein Nop56 [Culex quinquefasciatus]
CL1562.Contig1_All	875	442	59	gi|157129892|ref|XP_001661804.1|	271	142	269	0.67	0.8	0	129	172	8e-79	--	ribose-5-phosphate isomerase [Aedes aegypti] >gi|108872043|gb|EAT36268.1| ribose-5-phosphate isomerase [Aedes aegypti]
CL1567.Contig1_All	2533	1978	1538	gi|158294005|ref|XP_001688638.1|	351	221	350	0.29	0.44	0.02	151	60.1	5e-07	--	C-type lectin, mannose-binding (AGAP005332-PA) [Anopheles gambiae str. PEST] >gi|157015364|gb|EDO63644.1| AGAP005332-PA [Anopheles gambiae str. PEST]
CL1571.Contig1_All	6579	197	5284	gi|161076540|ref|NP_001097270.1|	3131	457	2367	0.32	0.5	0.15	2007	900	0	--	toutatis, isoform E [Drosophila melanogaster] >gi|157400285|gb|ABV53763.1| toutatis, isoform E [Drosophila melanogaster]
CL1577.Contig1_All	752	22	744	gi|170051114|ref|XP_001861618.1|	289	41	287	0.3	0.45	0.06	259	107	4e-22	--	chymotrypsin-2 [Culex quinquefasciatus] >gi|167872495|gb|EDS35878.1| chymotrypsin-2 [Culex quinquefasciatus]
CL1582.Contig1_All	1782	10	1692	gi|194474036|ref|NP_001124033.1|	580	8	579	0.3	0.5	0.04	587	251	8e-65	--	nudC domain-containing protein 1 [Rattus norvegicus] >gi|197245838|gb|AAI69014.1| NudC domain containing 1 [Rattus norvegicus]
CL1587.Contig1_All	2590	915	2093	gi|332022065|gb|EGI62390.1|	865	471	865	0.43	0.6	0.02	405	326	4e-87	--	Splicing factor 4 [Acromyrmex echinatior]
CL1592.Contig1_All	982	162	899	gi|66772605|gb|AAY55614.1|	319	53	318	0.3	0.49	0.07	266	135	4e-30	--	IP09725p [Drosophila melanogaster]
CL1599.Contig1_All	1381	1224	25	gi|40786523|ref|NP_955465.1|	486	27	428	0.32	0.57	0.02	412	201	9e-50	--	meiosis-specific nuclear structural protein 1 [Danio rerio] >gi|82186859|sp|Q6PBA8.1|MNS1_DANRE RecName: Full=Meiosis-specific nuclear structural protein 1 >gi|37590546|gb|AAH59798.1| Zgc:65845 [Danio rerio]
CL1607.Contig1_All	1485	3	1484	gi|291244618|ref|XP_002742192.1|	878	66	527	0.39	0.56	0.04	518	323	1e-86	--	PREDICTED: vesicle fusion protein-like [Saccoglossus kowalevskii]
CL1611.Contig1_All	2839	2835	154	gi|307178191|gb|EFN66989.1|	1443	388	1267	0.37	0.57	0.03	924	553	1e-155	--	Protein TRS85-like protein [Camponotus floridanus]
CL1616.Contig1_All	1839	1701	637	gi|195158445|ref|XP_002020096.1|	621	4	368	0.48	0.67	0.04	370	352	4e-95	--	GL13687 [Drosophila persimilis] >gi|194116865|gb|EDW38908.1| GL13687 [Drosophila persimilis]
CL1621.Contig1_All	2054	1842	67	gi|170032516|ref|XP_001844127.1|	590	1	590	0.72	0.86	0	592	893	0	--	bifunctional purine biosynthesis protein PURH [Culex quinquefasciatus] >gi|167872597|gb|EDS35980.1| bifunctional purine biosynthesis protein PURH [Culex quinquefasciatus]
CL1626.Contig1_All	1541	955	104	gi|118090345|ref|XP_420628.2|	787	363	647	0.25	0.4	0.07	306	82	7e-14	--	PREDICTED: similar to PR domain containing 5 [Gallus gallus]
CL1630.Contig2_All	696	635	144	gi|1707908|sp|P02222.2|GLB2_CHITH	160	1	160	0.51	0.67	0	164	177	4e-43	--	RecName: Full=Globin CTT-II beta; Flags: Precursor >gi|2155295|gb|AAB58932.1| globin II-beta [Chironomus thummi thummi]
CL1635.Contig1_All	2543	567	2177	gi|195159268|ref|XP_002020504.1|	576	21	560	0.51	0.68	0.02	548	520	1e-145	--	GL14030 [Drosophila persimilis] >gi|194117273|gb|EDW39316.1| GL14030 [Drosophila persimilis]
CL1640.Contig1_All	1374	1247	57	gi|157128248|ref|XP_001661364.1|	404	1	404	0.54	0.7	0.01	404	440	1e-122	--	mannose-6-phosphate isomerase [Aedes aegypti] >gi|108882251|gb|EAT46476.1| mannose-6-phosphate isomerase [Aedes aegypti]
CL1648.Contig1_All	899	283	489	gi|118794119|ref|XP_001238458.1|	129	51	119	0.46	0.68	0	69	66.6	1e-09	--	AGAP001779-PA [Anopheles gambiae str. PEST] >gi|118794121|ref|XP_001238459.1| AGAP001779-PB [Anopheles gambiae str. PEST]
CL1656.Contig1_All	1413	1309	44	gi|307198053|gb|EFN79106.1|	425	1	423	0.69	0.83	0	426	625	1e-177	--	Mitochondrial chaperone BCS1 [Harpegnathos saltator]
CL1661.Contig1_All	2558	1299	118	gi|157107800|ref|XP_001649942.1|	1335	939	1334	0.32	0.45	0.1	440	134	2e-29	--	adam [Aedes aegypti] >gi|108879463|gb|EAT43688.1| adam [Aedes aegypti]
CL1666.Contig1_All	1284	1113	940	gi|291239004|ref|XP_002739415.1|	552	345	402	0.46	0.74	0	58	67	8e-19	--	PREDICTED: RETRotransposon-like family member (retr-1)-like, partial [Saccoglossus kowalevskii]
CL1671.Contig1_All	1157	781	38	gi|74861430|sp|Q86K40.1|Y9144_DICDI	1123	634	888	0.21	0.45	0.06	264	73.6	2e-11	--	RecName: Full=Putative uncharacterized protein DDB_G0277255
CL1676.Contig1_All	1396	14	1393	gi|307167934|gb|EFN61308.1|	5256	11	472	0.3	0.51	0.06	492	192	4e-47	--	Protein purity of essence [Camponotus floridanus]
CL1681.Contig1_All	967	959	24	gi|307209856|gb|EFN86635.1|	517	215	517	0.49	0.69	0	312	305	2e-81	--	Vacuolar fusion protein MON1-like protein A [Harpegnathos saltator]
CL1687.Contig1_All	3767	3463	2621	gi|195348531|ref|XP_002040802.1|	813	57	367	0.32	0.52	0.09	311	197	3e-48	--	GM22365 [Drosophila sechellia] >gi|194122312|gb|EDW44355.1| GM22365 [Drosophila sechellia]
CL1693.Contig1_All	2081	1750	788	gi|118101408|ref|XP_424402.2|	1981	12	320	0.31	0.48	0.06	343	151	1e-34	--	PREDICTED: similar to monocytic leukaemia zinc finger protein [Gallus gallus]
CL1698.Contig1_All	1897	103	1815	gi|332216269|ref|XP_003257270.1|	608	59	602	0.42	0.63	0.01	579	473	1e-131	--	PREDICTED: protein FAM116A-like [Nomascus leucogenys]
CL1703.Contig1_All	1295	3	1295	gi|3024509|sp|Q91437.1|PYR1_SQUAC	2242	1353	1786	0.62	0.82	0	434	597	1e-169	--	RecName: Full=CAD protein; Includes: RecName: Full=Glutamine-dependent carbamoyl-phosphate synthase; Includes: RecName: Full=Aspartate carbamoyltransferase; Includes: RecName: Full=Dihydroorotase >gi|951096|gb|AAA74569.1| multifunctional protein CAD [Squalus acanthias]
CL1708.Contig1_All	2769	1223	2641	gi|320542046|ref|NP_001188586.1|	718	244	717	0.53	0.64	0.04	496	488	1e-136	--	ajuba LIM protein, isoform C [Drosophila melanogaster] >gi|318069371|gb|ADV37668.1| ajuba LIM protein, isoform C [Drosophila melanogaster]
CL1713.Contig1_All	1359	1248	28	gi|158288468|ref|XP_310335.3|	629	9	415	0.5	0.66	0	408	405	1e-111	--	AGAP003785-PA [Anopheles gambiae str. PEST] >gi|157019096|gb|EAA06000.3| AGAP003785-PA [Anopheles gambiae str. PEST]
CL1717.Contig1_All	3373	870	3155	gi|307172596|gb|EFN63955.1|	651	11	651	0.44	0.6	0.01	770	578	1e-163	--	Exonuclease 3'-5' domain-like-containing protein 1 [Camponotus floridanus]
CL1723.Contig1_All	1089	1082	12	gi|170027993|ref|XP_001841881.1|	658	284	643	0.43	0.65	0.02	366	292	2e-77	--	pentatricopeptide repeat protein 1 [Culex quinquefasciatus] >gi|167868351|gb|EDS31734.1| pentatricopeptide repeat protein 1 [Culex quinquefasciatus]
CL1732.Contig1_All	1525	96	1517	gi|340712407|ref|XP_003394752.1|	784	23	496	0.49	0.7	0.01	479	475	1e-132	--	PREDICTED: exocyst complex component 6B-like isoform 2 [Bombus terrestris]
CL1737.Contig1_All	5602	233	3466	gi|340711411|ref|XP_003394269.1|	1276	1	1131	0.39	0.56	0.09	1187	775	0	--	PREDICTED: protein transport protein Sec31A-like [Bombus terrestris]
CL1747.Contig2_All	4140	307	1617	gi|157107620|ref|XP_001649862.1|	541	1	491	0.47	0.59	0.11	492	416	1e-114	--	glycogenin [Aedes aegypti] >gi|108868673|gb|EAT32898.1| glycogenin [Aedes aegypti]
CL1753.Contig1_All	1019	721	392	gi|344256785|gb|EGW12889.1|	586	251	360	0.28	0.47	0	110	54.3	9e-06	--	Leucine-rich repeat-containing protein 15 [Cricetulus griseus]
CL1758.Contig1_All	1979	5	1420	gi|345497398|ref|XP_001598995.2|	1706	1265	1705	0.37	0.57	0.03	489	284	1e-74	--	PREDICTED: nuclear pore complex protein Nup205-like, partial [Nasonia vitripennis]
CL1773.Contig1_All	1419	13	750	gi|157110933|ref|XP_001651316.1|	339	92	339	0.62	0.79	0	248	319	2e-85	--	fumarylacetoacetate hydrolase [Aedes aegypti] >gi|108883917|gb|EAT48142.1| fumarylacetoacetate hydrolase [Aedes aegypti]
CL1788.Contig1_All	1386	131	1273	gi|17136566|ref|NP_476774.1|	465	1	383	0.65	0.79	0.02	392	514	1e-144	--	tailup, isoform B [Drosophila melanogaster] >gi|5052638|gb|AAD38649.1|AF145674_1 tailup [Drosophila melanogaster] >gi|22946785|gb|AAN11018.1| tailup, isoform B [Drosophila melanogaster]
CL1794.Contig1_All	1614	128	1441	gi|170035299|ref|XP_001845508.1|	555	17	487	0.59	0.68	0.08	479	548	1e-154	--	paxillin [Culex quinquefasciatus] >gi|167877158|gb|EDS40541.1| paxillin [Culex quinquefasciatus]
CL1799.Contig1_All	668	312	1	gi|195481060|ref|XP_002101498.1|	574	294	400	0.76	0.84	0.04	109	160	5e-38	--	GE17664 [Drosophila yakuba] >gi|194189022|gb|EDX02606.1| GE17664 [Drosophila yakuba]
CL1804.Contig2_All	418	137	418	gi|333467996|gb|EAL40849.3|	241	80	167	0.54	0.69	0	94	108	7e-23	--	AGAP002733-PA [Anopheles gambiae str. PEST]
CL1808.Contig1_All	1135	1135	11	gi|31206193|ref|XP_312048.1|	506	122	506	0.48	0.65	0.03	387	376	1e-103	--	cytochrome P450 (AGAP002867-PA) [Anopheles gambiae str. PEST] >gi|21295645|gb|EAA07790.1| AGAP002867-PA [Anopheles gambiae str. PEST]
CL1813.Contig1_All	1830	349	1671	gi|158291437|ref|XP_312943.4|	441	3	438	0.38	0.59	0	445	341	8e-92	--	AGAP003236-PA [Anopheles gambiae str. PEST] >gi|157017774|gb|EAA08396.5| AGAP003236-PA [Anopheles gambiae str. PEST]
CL1818.Contig1_All	3259	3258	82	gi|345496106|ref|XP_001604006.2|	2102	1051	2102	0.58	0.71	0.02	1083	1205	0	--	PREDICTED: phosphatidylinositol 4-kinase alpha-like isoform 1 [Nasonia vitripennis]
CL1824.Contig1_All	1129	131	1129	gi|307196526|gb|EFN78056.1|	378	48	366	0.47	0.62	0.01	338	322	3e-86	--	Acyl-CoA Delta(11) desaturase [Harpegnathos saltator]
CL1833.Contig1_All	2391	2065	113	gi|94536803|ref|NP_060545.3|	660	4	641	0.36	0.57	0.02	665	427	1e-117	--	anoctamin-10 isoform 1 [Homo sapiens] >gi|148887071|sp|Q9NW15.2|ANO10_HUMAN RecName: Full=Anoctamin-10; AltName: Full=Transmembrane protein 16K >gi|119585100|gb|EAW64696.1| transmembrane protein 16K, isoform CRA_b [Homo sapiens] >gi|119585102|gb|EAW64698.1| transmembrane protein 16K, isoform CRA_b [Homo sapiens]
CL1838.Contig1_All	1644	49	1524	gi|170047862|ref|XP_001851426.1|	501	5	491	0.46	0.68	0	495	455	1e-126	--	cytochrome P450 [Culex quinquefasciatus] >gi|167870118|gb|EDS33501.1| cytochrome P450 [Culex quinquefasciatus]
CL1852.Contig1_All	998	879	115	gi|307194507|gb|EFN76799.1|	1091	800	1053	0.35	0.59	0.01	260	149	2e-34	--	Patched domain-containing protein 3 [Harpegnathos saltator]
CL1857.Contig1_All	2187	2059	410	gi|170039869|ref|XP_001847742.1|	646	57	644	0.54	0.71	0.07	595	657	0	--	F-box/WD repeat protein 5 [Culex quinquefasciatus] >gi|167863463|gb|EDS26846.1| F-box/WD repeat protein 5 [Culex quinquefasciatus]
CL1862.Contig1_All	2137	66	2003	gi|11132855|sp|O76819.1|HMDH_AGRIP	833	235	819	0.53	0.68	0	647	636	1e-180	--	RecName: Full=3-hydroxy-3-methylglutaryl-coenzyme A reductase; Short=HMG-CoA reductase >gi|3341396|emb|CAA08775.1| 3-hydroxy-3-methylgluraryl coenzyme A reductase [Agrotis ipsilon]
CL1872.Contig1_All	1428	5	1426	gi|170042665|ref|XP_001849038.1|	462	1	454	0.43	0.63	0	477	375	1e-102	--	DNA-directed RNA polymeraseIII 80 kDa polypeptide [Culex quinquefasciatus] >gi|167866165|gb|EDS29548.1| DNA-directed RNA polymeraseIII 80 kDa polypeptide [Culex quinquefasciatus]
CL1876.Contig1_All	1200	2	1198	gi|307201777|gb|EFN81450.1|	1418	197	572	0.5	0.67	0.01	406	422	1e-116	--	Protein RIC1-like protein [Harpegnathos saltator]
CL1886.Contig1_All	480	479	6	gi|214011860|gb|ACB37023.1|	2140	523	687	0.79	0.83	0.04	166	243	2e-63	--	voltage-gated para-like sodium channel [Aedes aegypti]
CL1890.Contig1_All	1692	1690	518	gi|214011860|gb|ACB37023.1|	2140	1652	2047	0.84	0.91	0.01	396	686	0	--	voltage-gated para-like sodium channel [Aedes aegypti]
CL1894.Contig1_All	1226	167	1195	gi|170048858|ref|XP_001870809.1|	396	55	396	0.68	0.82	0	343	489	1e-136	--	28S ribosomal protein S9, mitochondrial [Culex quinquefasciatus] >gi|167870808|gb|EDS34191.1| 28S ribosomal protein S9, mitochondrial [Culex quinquefasciatus]
CL1898.Contig1_All	591	581	18	gi|157167961|ref|XP_001662924.1|	470	1	185	0.53	0.72	0.01	190	217	3e-55	--	matrix metalloproteinase [Aedes aegypti] >gi|108881541|gb|EAT45766.1| matrix metalloproteinase [Aedes aegypti]
CL1903.Contig1_All	1290	1285	14	gi|13508497|gb|AAF15293.3|	5458	2379	2839	0.24	0.46	0.09	467	101	9e-20	--	erythrocyte membrane-associated giant protein antigen 332 [Plasmodium falciparum]
CL1908.Contig1_All	3341	454	2487	gi|170045937|ref|XP_001850546.1|	686	47	680	0.43	0.6	0	683	505	1e-141	--	leucine-rich repeat-containing protein 40 [Culex quinquefasciatus] >gi|167868779|gb|EDS32162.1| leucine-rich repeat-containing protein 40 [Culex quinquefasciatus]
CL1913.Contig1_All	276	20	271	gi|307168323|gb|EFN61529.1|	624	40	123	0.41	0.58	0.02	86	59.7	4e-08	--	U3 small nucleolar ribonucleoprotein protein MPP10 [Camponotus floridanus]
CL1923.Contig1_All	1123	1105	2	gi|307177106|gb|EFN66361.1|	676	1	367	0.66	0.85	0	368	516	1e-145	--	Protein SDA1-like protein [Camponotus floridanus]
CL1928.Contig1_All	1050	644	18	gi|195031966|ref|XP_001988419.1|	774	202	384	0.26	0.46	0.02	215	75.9	3e-12	--	GH11153 [Drosophila grimshawi] >gi|193904419|gb|EDW03286.1| GH11153 [Drosophila grimshawi]
CL1938.Contig1_All	788	788	33	gi|170036249|ref|XP_001845977.1|	513	178	433	0.3	0.54	0.02	258	142	2e-32	--	fatty acyl-CoA reductase 1 [Culex quinquefasciatus] >gi|167878854|gb|EDS42237.1| fatty acyl-CoA reductase 1 [Culex quinquefasciatus]
CL1943.Contig1_All	1938	1884	37	gi|340710034|ref|XP_003393603.1|	757	60	687	0.42	0.59	0.05	654	487	1e-135	--	PREDICTED: calpain-A-like isoform 3 [Bombus terrestris]
CL1954.Contig1_All	3221	3058	203	gi|24582559|ref|NP_723299.1|	1397	436	1382	0.23	0.42	0.04	1001	226	7e-57	--	thiolester containing protein II, isoform C [Drosophila melanogaster] >gi|22945882|gb|AAF52540.2| thiolester containing protein II, isoform C [Drosophila melanogaster]
CL1965.Contig1_All	1211	1205	3	gi|45551977|ref|NP_733131.2|	2746	204	640	0.67	0.76	0.08	437	570	1e-161	--	neurofibromin 1, isoform C [Drosophila melanogaster] >gi|45446665|gb|AAN14067.2| neurofibromin 1, isoform C [Drosophila melanogaster]
CL1969.Contig1_All	541	396	82	gi|313850991|ref|NP_001186555.1|	508	7	111	0.43	0.62	0	105	103	4e-21	--	fibroblast growth factor receptor substrate 2 [Gallus gallus]
CL1974.Contig1_All	505	369	7	gi|270008154|gb|EFA04602.1|	287	34	148	0.35	0.56	0	121	81.3	2e-14	--	serine protease P141 [Tribolium castaneum]
CL1978.Contig1_All	1703	1445	75	gi|157130437|ref|XP_001655716.1|	457	3	455	0.37	0.57	0	461	302	4e-80	--	leucine-rich transmembrane protein [Aedes aegypti] >gi|108881976|gb|EAT46201.1| leucine-rich transmembrane protein [Aedes aegypti]
CL1983.Contig1_All	3401	428	2635	gi|21355195|ref|NP_651232.1|	968	20	836	0.36	0.49	0.14	861	407	1e-111	--	CG5669 [Drosophila melanogaster] >gi|7301127|gb|AAF56261.1| CG5669 [Drosophila melanogaster] >gi|19528313|gb|AAL90271.1| LD04007p [Drosophila melanogaster]
CL1989.Contig1_All	2155	1208	99	gi|307208661|gb|EFN85951.1|	541	226	532	0.34	0.5	0.03	382	172	5e-41	--	BAG family molecular chaperone regulator 3 [Harpegnathos saltator]
CL1994.Contig1_All	1076	40	1074	gi|157118493|ref|XP_001659133.1|	582	30	379	0.58	0.75	0.01	352	448	1e-124	--	frizzled [Aedes aegypti] >gi|108875685|gb|EAT39910.1| frizzled [Aedes aegypti]
CL1999.Contig1_All	1462	3	1298	gi|157111994|ref|XP_001657364.1|	591	175	584	0.64	0.77	0	436	515	1e-144	--	merlin/moesin/ezrin/radixin [Aedes aegypti] >gi|108878195|gb|EAT42420.1| merlin/moesin/ezrin/radixin [Aedes aegypti]
CL2008.Contig1_All	1499	5	865	gi|332016931|gb|EGI57740.1|	639	242	525	0.48	0.62	0.01	290	278	5e-73	--	Atrial natriuretic peptide-converting enzyme [Acromyrmex echinatior]
CL2013.Contig1_All	1327	257	1300	gi|225544205|gb|ACN91521.1|	540	1	345	0.53	0.66	0.03	360	348	4e-94	--	pnr [Bactrocera dorsalis] >gi|225544207|gb|ACN91522.1| pnr [Bactrocera dorsalis]
CL2019.Contig1_All	1107	50	994	gi|170052247|ref|XP_001862135.1|	1022	636	956	0.44	0.6	0.01	321	258	3e-67	--	NFX1-type zinc finger-containing protein 1 [Culex quinquefasciatus] >gi|167873160|gb|EDS36543.1| NFX1-type zinc finger-containing protein 1 [Culex quinquefasciatus]
CL2024.Contig1_All	1505	1350	106	gi|170030039|ref|XP_001842898.1|	449	20	435	0.44	0.63	0.03	429	336	2e-90	--	suppressor of fused [Culex quinquefasciatus] >gi|167865358|gb|EDS28741.1| suppressor of fused [Culex quinquefasciatus]
CL2028.Contig1_All	1511	405	911	gi|94733363|emb|CAK04928.1|	219	63	208	0.39	0.52	0	170	87.8	1e-15	--	cold inducible RNA binding protein [Danio rerio]
CL2033.Contig1_All	942	1	375	gi|332238422|ref|XP_003268397.1|	278	144	271	0.3	0.55	0.04	131	71.2	6e-11	--	PREDICTED: alpha-tocopherol transfer protein-like [Nomascus leucogenys]
CL2043.Contig1_All	835	372	833	gi|158293861|ref|XP_001688621.1|	477	46	199	0.27	0.53	0	154	74.3	6e-12	--	AGAP004621-PA [Anopheles gambiae str. PEST]
CL2048.Contig1_All	1671	412	1668	gi|307187348|gb|EFN72476.1|	1204	528	934	0.29	0.46	0.07	455	159	3e-37	--	TWiK family of potassium channels protein 18 [Camponotus floridanus]
CL2053.Contig1_All	1770	1768	2	gi|170036481|ref|XP_001846092.1|	1540	531	1192	0.5	0.65	0.11	663	615	1e-174	--	multidrug resistance-associated protein [Culex quinquefasciatus] >gi|167879160|gb|EDS42543.1| multidrug resistance-associated protein [Culex quinquefasciatus]
CL2058.Contig1_All	1082	961	5	gi|170044049|ref|XP_001849674.1|	937	543	856	0.29	0.43	0.05	337	117	7e-25	--	lethal(3)malignant brain tumor [Culex quinquefasciatus] >gi|167867285|gb|EDS30668.1| lethal(3)malignant brain tumor [Culex quinquefasciatus]
CL2063.Contig1_All	3730	737	3439	gi|170064323|ref|XP_001867478.1|	898	2	898	0.64	0.74	0.06	959	1140	0	--	brain tumor protein [Culex quinquefasciatus] >gi|167881740|gb|EDS45123.1| brain tumor protein [Culex quinquefasciatus]
CL2068.Contig1_All	1302	94	1299	gi|157124803|ref|XP_001660531.1|	399	1	391	0.51	0.7	0	404	413	1e-113	--	alanyl-tRNA synthetase [Aedes aegypti] >gi|108873862|gb|EAT38087.1| alanyl-tRNA synthetase [Aedes aegypti]
CL2073.Contig1_All	914	898	26	gi|157105950|ref|XP_001649096.1|	536	1	303	0.33	0.5	0.05	308	162	2e-38	--	cytochrome P450 [Aedes aegypti] >gi|108868901|gb|EAT33126.1| cytochrome P450 [Aedes aegypti]
CL2076.Contig1_All	3032	2719	1682	gi|157105561|ref|XP_001648922.1|	354	10	354	0.82	0.92	0	346	596	1e-168	--	pyruvate dehydrogenase [Aedes aegypti] >gi|108880044|gb|EAT44269.1| pyruvate dehydrogenase [Aedes aegypti]
CL2088.Contig1_All	1623	1495	644	gi|269146614|gb|ACZ28253.1|	285	1	285	0.67	0.8	0.01	287	397	1e-109	--	thiol-disulfide exchange intermediate [Simulium nigrimanum]
CL2088.Contig1_All	1623	1495	644	gi|24658597|ref|NP_523938.2|	287	1	287	0.68	0.79	0.01	288	393	1e-107	--	Thioredoxin-like [Drosophila melanogaster] >gi|7295434|gb|AAF50750.1| Thioredoxin-like [Drosophila melanogaster] >gi|19528347|gb|AAL90288.1| LD26837p [Drosophila melanogaster] >gi|255004802|gb|ACT98660.1| AT08565p [Drosophila melanogaster]
CL2094.Contig1_All	837	834	4	gi|307214634|gb|EFN89584.1|	473	181	453	0.43	0.61	0.01	280	228	2e-58	--	Serine/threonine-protein kinase ULK3 [Harpegnathos saltator]
CL2099.Contig1_All	902	884	3	gi|62122767|ref|NP_001014307.1|	786	457	758	0.36	0.43	0.05	311	156	1e-36	--	keratin, type I cytoskeletal 9 [Canis lupus familiaris] >gi|75052187|sp|O18740.1|K1C9_CANFA RecName: Full=Keratin, type I cytoskeletal 9; AltName: Full=Cytokeratin-9; Short=CK-9; AltName: Full=Keratin-9; Short=K9 >gi|2352260|gb|AAC26971.1| keratin [Canis lupus familiaris]
CL2104.Contig1_All	1541	73	1536	gi|328785633|ref|XP_003250627.1|	1232	3	486	0.57	0.74	0	489	577	1e-163	--	PREDICTED: dosage compensation regulator isoform 1 [Apis mellifera]
CL2109.Contig1_All	859	369	857	gi|74851130|sp|Q54DK3.1|CDC7_DICDI	1061	367	558	0.24	0.39	0.16	196	57.4	8e-07	--	RecName: Full=Probable serine/threonine-protein kinase cdc7; AltName: Full=Cell division control protein 7
CL2115.Contig1_All	1731	1726	206	gi|156547933|ref|XP_001604488.1|	564	6	553	0.25	0.45	0.13	584	169	4e-40	--	PREDICTED: similar to GA12843-PA [Nasonia vitripennis]
CL2125.Contig1_All	6272	1565	4138	gi|158289143|ref|XP_310912.4|	3776	2385	3240	0.34	0.5	0.11	970	397	1e-108	--	AGAP000222-PA [Anopheles gambiae str. PEST]
CL2135.Contig1_All	1985	8	1957	gi|119115828|emb|CAJ18861.1|	1367	698	1352	0.2	0.38	0.06	692	99.8	5e-19	--	thiolester containing protein II isoform C [Drosophila simulans]
CL2140.Contig1_All	1842	664	1332	gi|123478057|ref|XP_001322193.1|	830	290	501	0.24	0.42	0.03	232	61.2	2e-07	--	retinitis pigmentosa GTPase regulator-like protein [Trichomonas vaginalis G3]
CL2145.Contig1_All	1159	1124	9	gi|170035867|ref|XP_001845788.1|	2646	1970	2343	0.39	0.63	0.03	384	273	1e-71	--	huntingtin protein [Culex quinquefasciatus] >gi|167878312|gb|EDS41695.1| huntingtin protein [Culex quinquefasciatus]
CL2150.Contig1_All	1366	983	189	gi|169259824|ref|NP_001108581.1|	260	2	260	0.3	0.46	0.03	275	140	2e-31	--	zinc finger protein 551-like [Danio rerio] >gi|161611628|gb|AAI55812.1| Zgc:175008 protein [Danio rerio]
CL2160.Contig1_All	905	904	320	gi|307202942|gb|EFN82162.1|	380	97	299	0.32	0.53	0.05	207	112	2e-23	--	RILP-like protein-like protein [Harpegnathos saltator]
CL2165.Contig1_All	1095	109	1053	gi|157104552|ref|XP_001648462.1|	317	3	316	0.63	0.77	0	315	411	1e-113	--	aldo-keto reductase [Aedes aegypti] >gi|157104554|ref|XP_001648463.1| aldo-keto reductase [Aedes aegypti] >gi|108880326|gb|EAT44551.1| aldo-keto reductase [Aedes aegypti] >gi|108880327|gb|EAT44552.1| aldo-keto reductase [Aedes aegypti]
CL2170.Contig1_All	1121	467	1108	gi|17137632|ref|NP_477409.1|	613	27	243	0.36	0.57	0.01	217	142	2e-32	--	aminopeptidase P [Drosophila melanogaster] >gi|7298362|gb|AAF53589.1| aminopeptidase P [Drosophila melanogaster] >gi|16769252|gb|AAL28845.1| LD20901p [Drosophila melanogaster] >gi|20453017|gb|AAL99293.1| aminopeptidase P [Drosophila melanogaster]
CL2176.Contig1_All	910	2	910	gi|157118100|ref|XP_001659008.1|	2385	1839	2139	0.51	0.69	0	306	295	2e-78	--	fatty acid synthase [Aedes aegypti] >gi|108875860|gb|EAT40085.1| fatty acid synthase [Aedes aegypti]
CL2181.Contig1_All	1084	99	809	gi|157104128|ref|XP_001648265.1|	243	6	242	0.75	0.86	0	237	385	1e-105	--	type i inositol-1,4,5-trisphosphate 5-phosphatase [Aedes aegypti] >gi|108869250|gb|EAT33475.1| type i inositol-1,4,5-trisphosphate 5-phosphatase [Aedes aegypti]
CL2186.Contig1_All	1046	1040	3	gi|170050467|ref|XP_001861324.1|	586	198	543	0.63	0.82	0	346	463	1e-129	--	sodium/nucleoside cotransporter 1 [Culex quinquefasciatus] >gi|167872062|gb|EDS35445.1| sodium/nucleoside cotransporter 1 [Culex quinquefasciatus]
CL2191.Contig1_All	861	855	4	gi|170068350|ref|XP_001868832.1|	406	77	348	0.46	0.62	0.02	292	246	7e-64	--	dual-specificity protein phosphatase [Culex quinquefasciatus] >gi|167864400|gb|EDS27783.1| dual-specificity protein phosphatase [Culex quinquefasciatus]
CL2196.Contig1_All	690	684	331	gi|170042963|ref|XP_001849175.1|	1568	1451	1568	0.9	0.94	0	118	219	8e-56	--	Tubby [Culex quinquefasciatus] >gi|167866377|gb|EDS29760.1| Tubby [Culex quinquefasciatus]
CL2201.Contig1_All	1095	82	1074	gi|333470406|gb|EGK97612.1|	5370	4033	4418	0.46	0.61	0.14	389	281	5e-74	--	AGAP001287-PB [Anopheles gambiae str. PEST]
CL2206.Contig1_All	1571	1382	51	gi|332031265|gb|EGI70799.1|	1432	832	1322	0.25	0.41	0.11	502	121	1e-25	--	CD109 antigen [Acromyrmex echinatior]
CL2211.Contig1_All	952	339	599	gi|284010725|dbj|BAI66842.1|	237	57	146	0.34	0.55	0.03	90	57	1e-06	--	variable lymphocyte receptor A [Eptatretus burgeri]
CL2216.Contig1_All	2756	2537	3	gi|307199152|gb|EFN79862.1|	1067	1	806	0.72	0.83	0	846	1224	0	--	FACT complex subunit spt16 [Harpegnathos saltator]
CL2226.Contig1_All	995	676	32	gi|260656071|gb|ACX47661.1|	317	36	263	0.25	0.35	0.11	243	62.4	3e-08	--	FI09530p [Drosophila melanogaster]
CL2231.Contig1_All	1634	1340	255	gi|38677911|emb|CAD21427.1|	471	106	467	0.47	0.68	0	363	393	1e-107	--	alpha-1,6-mannosyl-glycoprotein beta-1,2-N-acetylglucosaminyltransferase [Drosophila melanogaster]
CL2236.Contig1_All	1535	1352	156	gi|170058049|ref|XP_001864752.1|	449	55	448	0.59	0.76	0	403	483	1e-135	--	transmembrane protein 49 [Culex quinquefasciatus] >gi|167877293|gb|EDS40676.1| transmembrane protein 49 [Culex quinquefasciatus]
CL2247.Contig1_All	915	914	3	gi|332026624|gb|EGI66733.1|	435	69	377	0.51	0.73	0.01	309	333	5e-90	--	Adenosine 3'-phospho 5'-phosphosulfate transporter 1 [Acromyrmex echinatior]
CL2252.Contig1_All	5637	1042	5535	gi|157111504|ref|XP_001651596.1|	1575	2	1534	0.57	0.7	0.04	1572	1667	0	--	rolling pebbles [Aedes aegypti] >gi|108878365|gb|EAT42590.1| rolling pebbles [Aedes aegypti]
CL2262.Contig1_All	969	962	474	gi|284010813|dbj|BAI66886.1|	342	107	275	0.3	0.52	0.03	169	81.3	6e-14	--	variable lymphocyte receptor A [Eptatretus burgeri]
CL2267.Contig1_All	2649	2642	18	gi|170044358|ref|XP_001849818.1|	933	2	920	0.67	0.79	0.05	928	1179	0	--	kinesin-associated protein [Culex quinquefasciatus] >gi|167867535|gb|EDS30918.1| kinesin-associated protein [Culex quinquefasciatus]
CL2267.Contig1_All	2649	2594	18	gi|158289192|ref|XP_310949.4|	912	18	899	0.66	0.79	0.03	888	1133	0	--	AGAP000187-PA [Anopheles gambiae str. PEST]
CL2267.Contig1_All	2649	2594	18	gi|333467245|gb|EAA06454.5|	945	18	932	0.64	0.76	0.06	921	1128	0	--	AGAP000187-PA [Anopheles gambiae str. PEST]
CL2267.Contig1_All	2649	2642	18	gi|195479433|ref|XP_002100883.1|	1033	4	985	0.57	0.72	0.11	992	1046	0	--	GE17303 [Drosophila yakuba] >gi|194188407|gb|EDX01991.1| GE17303 [Drosophila yakuba]
CL2267.Contig1_All	2649	2528	18	gi|195566181|ref|XP_002106668.1|	1041	100	993	0.61	0.76	0.07	903	1043	0	--	GD15994 [Drosophila simulans] >gi|194204051|gb|EDX17627.1| GD15994 [Drosophila simulans]
CL2267.Contig1_All	2649	2528	18	gi|194767041|ref|XP_001965627.1|	1058	110	999	0.61	0.76	0.07	900	1043	0	--	GF22352 [Drosophila ananassae] >gi|190619618|gb|EDV35142.1| GF22352 [Drosophila ananassae]
CL2267.Contig1_All	2649	2528	36	gi|195043658|ref|XP_001991663.1|	1039	97	973	0.61	0.77	0.06	886	1042	0	--	GH11941 [Drosophila grimshawi] >gi|193901421|gb|EDW00288.1| GH11941 [Drosophila grimshawi]
CL2267.Contig1_All	2649	2528	18	gi|194889715|ref|XP_001977141.1|	1042	97	994	0.61	0.76	0.08	910	1041	0	--	GG18862 [Drosophila erecta] >gi|190648790|gb|EDV46068.1| GG18862 [Drosophila erecta]
CL2267.Contig1_All	2649	2528	18	gi|221329842|ref|NP_001096950.2|	945	4	897	0.61	0.76	0.07	903	1039	0	--	kinesin associated protein 3, isoform H [Drosophila melanogaster] >gi|221329844|ref|NP_001096951.2| kinesin associated protein 3, isoform I [Drosophila melanogaster] >gi|221329846|ref|NP_001096952.2| kinesin associated protein 3, isoform J [Drosophila melanogaster] >gi|220901735|gb|ABW09390.2| kinesin associated protein 3, isoform H [Drosophila melanogaster] >gi|220901736|gb|ABW09391.2| kinesin a…
CL2267.Contig1_All	2649	2528	18	gi|221329840|ref|NP_727512.3|	1038	97	990	0.61	0.76	0.07	903	1039	0	--	kinesin associated protein 3, isoform G [Drosophila melanogaster] >gi|33589544|gb|AAQ22539.1| LD13052p [Drosophila melanogaster] >gi|220901734|gb|AAF48025.4| kinesin associated protein 3, isoform G [Drosophila melanogaster]
CL2267.Contig1_All	2649	2567	18	gi|198468026|ref|XP_002133912.1|	1055	85	1007	0.6	0.74	0.08	932	1036	0	--	GA27380 [Drosophila pseudoobscura pseudoobscura] >gi|198146218|gb|EDY72539.1| GA27380 [Drosophila pseudoobscura pseudoobscura]
CL2267.Contig1_All	2649	2528	18	gi|195447530|ref|XP_002071255.1|	1090	135	1037	0.6	0.75	0.08	912	1033	0	--	GK25229 [Drosophila willistoni] >gi|194167340|gb|EDW82241.1| GK25229 [Drosophila willistoni]
CL2267.Contig1_All	2649	2507	18	gi|221329838|ref|NP_001138186.1|	945	11	897	0.61	0.76	0.07	896	1026	0	--	kinesin associated protein 3, isoform F [Drosophila melanogaster] >gi|220901733|gb|ACL82918.1| kinesin associated protein 3, isoform F [Drosophila melanogaster]
CL2267.Contig1_All	2649	2528	18	gi|195134121|ref|XP_002011486.1|	928	4	878	0.59	0.74	0.06	894	998	0	--	GI14014 [Drosophila mojavensis] >gi|193912109|gb|EDW10976.1| GI14014 [Drosophila mojavensis]
CL2267.Contig1_All	2649	2396	18	gi|221329848|ref|NP_001096953.2|	900	1	852	0.61	0.75	0.07	859	983	0	--	kinesin associated protein 3, isoform K [Drosophila melanogaster] >gi|220901738|gb|ABW09393.2| kinesin associated protein 3, isoform K [Drosophila melanogaster]
CL2267.Contig1_All	2649	2528	18	gi|195350880|ref|XP_002041966.1|	1016	99	968	0.58	0.72	0.07	903	954	0	--	GM11246 [Drosophila sechellia] >gi|194123771|gb|EDW45814.1| GM11246 [Drosophila sechellia]
CL2267.Contig1_All	2649	2525	18	gi|340720002|ref|XP_003398433.1|	849	2	803	0.5	0.71	0.02	854	832	0	--	PREDICTED: kinesin-associated protein 3-like [Bombus terrestris]
CL2267.Contig1_All	2649	2525	18	gi|307205411|gb|EFN83752.1|	852	2	806	0.5	0.7	0.02	856	828	0	--	Kinesin-associated protein 3 [Harpegnathos saltator]
CL2267.Contig1_All	2649	2525	18	gi|328793396|ref|XP_624384.3|	847	2	801	0.51	0.71	0.02	854	827	0	--	PREDICTED: kinesin-associated protein 3 [Apis mellifera]
CL2267.Contig1_All	2649	2504	75	gi|332018840|gb|EGI59397.1|	843	3	769	0.51	0.72	0.01	819	814	0	--	Kinesin-associated protein 3 [Acromyrmex echinatior]
CL2272.Contig1_All	1669	797	1663	gi|195504544|ref|XP_002099124.1|	1016	329	591	0.24	0.45	0.06	309	105	7e-21	--	GE23549 [Drosophila yakuba] >gi|194185225|gb|EDW98836.1| GE23549 [Drosophila yakuba]
CL2272.Contig1_All	1669	797	1663	gi|320543250|ref|NP_001097909.2|	1128	320	582	0.25	0.45	0.06	309	105	9e-21	--	CG34349, isoform D [Drosophila melanogaster] >gi|318068862|gb|ABW08753.2| CG34349, isoform D [Drosophila melanogaster]
CL2272.Contig1_All	1669	797	1663	gi|320543248|ref|NP_651329.4|	1153	345	607	0.25	0.45	0.06	309	105	9e-21	--	CG34349, isoform C [Drosophila melanogaster] >gi|318068861|gb|AAF56388.5| CG34349, isoform C [Drosophila melanogaster]
CL2272.Contig1_All	1669	797	1663	gi|195354744|ref|XP_002043856.1|	1006	329	591	0.25	0.46	0.06	309	104	1e-20	--	GM17793 [Drosophila sechellia] >gi|194129094|gb|EDW51137.1| GM17793 [Drosophila sechellia]
CL2272.Contig1_All	1669	797	1663	gi|194909042|ref|XP_001981882.1|	1119	329	591	0.25	0.44	0.06	309	104	1e-20	--	GG11353 [Drosophila erecta] >gi|190656520|gb|EDV53752.1| GG11353 [Drosophila erecta]
CL2272.Contig1_All	1669	659	1669	gi|157107081|ref|XP_001649616.1|	1140	266	586	0.22	0.41	0.07	366	102	4e-20	--	munc13-4 [Aedes aegypti] >gi|108879679|gb|EAT43904.1| munc13-4 [Aedes aegypti]
CL2272.Contig1_All	1669	659	1669	gi|170034348|ref|XP_001845036.1|	1145	269	590	0.22	0.42	0.07	366	100	3e-19	--	munc13-4 [Culex quinquefasciatus] >gi|167875669|gb|EDS39052.1| munc13-4 [Culex quinquefasciatus]
CL2272.Contig1_All	1669	755	1663	gi|194742381|ref|XP_001953681.1|	1147	327	602	0.24	0.44	0.07	329	97.1	2e-18	--	GF17883 [Drosophila ananassae] >gi|190626718|gb|EDV42242.1| GF17883 [Drosophila ananassae]
CL2272.Contig1_All	1669	737	1663	gi|195453683|ref|XP_002073894.1|	985	318	604	0.24	0.42	0.07	334	95.5	7e-18	--	GK12905 [Drosophila willistoni] >gi|194169979|gb|EDW84880.1| GK12905 [Drosophila willistoni]
CL2272.Contig1_All	1669	800	1669	gi|333468504|gb|EGK96970.1|	1166	342	604	0.23	0.42	0.05	307	93.6	3e-17	--	AGAP003164-PB [Anopheles gambiae str. PEST]
CL2272.Contig1_All	1669	800	1669	gi|333468503|gb|EAA08409.5|	1177	353	615	0.23	0.42	0.05	307	93.6	3e-17	--	AGAP003164-PA [Anopheles gambiae str. PEST]
CL2272.Contig1_All	1669	800	1669	gi|158291344|ref|XP_312855.4|	1151	327	589	0.23	0.42	0.05	307	93.6	3e-17	--	AGAP003164-PA [Anopheles gambiae str. PEST]
CL2272.Contig1_All	1669	491	1663	gi|195107716|ref|XP_001998454.1|	979	202	592	0.22	0.4	0.11	440	89.4	5e-16	--	GI23622 [Drosophila mojavensis] >gi|193915048|gb|EDW13915.1| GI23622 [Drosophila mojavensis]
CL2272.Contig1_All	1669	800	1669	gi|189241478|ref|XP_001807906.1|	1158	353	609	0.22	0.45	0	292	88.2	1e-15	--	PREDICTED: similar to munc13-4 [Tribolium castaneum]
CL2272.Contig1_All	1669	659	1663	gi|195062505|ref|XP_001996203.1|	792	272	591	0.22	0.41	0.08	368	84.7	1e-14	--	GH22369 [Drosophila grimshawi] >gi|193899698|gb|EDV98564.1| GH22369 [Drosophila grimshawi]
CL2272.Contig1_All	1669	797	1570	gi|195573709|ref|XP_002104834.1|	529	296	527	0.24	0.44	0.07	278	83.6	3e-14	--	GD21164 [Drosophila simulans] >gi|194200761|gb|EDX14337.1| GD21164 [Drosophila simulans]
CL2272.Contig1_All	1669	659	1663	gi|198460075|ref|XP_002136014.1|	529	64	384	0.23	0.42	0.04	352	82.4	6e-14	--	GA24237 [Drosophila pseudoobscura pseudoobscura] >gi|198140158|gb|EDY70948.1| GA24237 [Drosophila pseudoobscura pseudoobscura]
CL2272.Contig1_All	1669	800	1663	gi|332029042|gb|EGI69056.1|	1099	315	573	0.2	0.43	0.05	304	77.8	1e-12	--	Protein unc-13-like protein D [Acromyrmex echinatior]
CL2272.Contig1_All	1669	800	1663	gi|328780880|ref|XP_392488.4|	1282	444	701	0.22	0.44	0.04	303	76.3	4e-12	--	PREDICTED: protein unc-13 homolog D [Apis mellifera]
CL2272.Contig1_All	1669	800	1663	gi|307211679|gb|EFN87700.1|	1105	265	523	0.2	0.43	0.05	304	71.2	1e-10	--	BAI1-associated protein 3 [Harpegnathos saltator]
CL2276.Contig1_All	885	653	3	gi|333468599|gb|EDO64172.2|	409	24	240	0.34	0.53	0.06	232	115	2e-24	--	AGAP004124-PA [Anopheles gambiae str. PEST]
CL2276.Contig1_All	885	662	81	gi|194745386|ref|XP_001955169.1|	540	125	316	0.32	0.54	0.03	202	102	3e-20	--	GF16374 [Drosophila ananassae] >gi|190628206|gb|EDV43730.1| GF16374 [Drosophila ananassae]
CL2276.Contig1_All	885	656	81	gi|195453082|ref|XP_002073630.1|	492	80	274	0.3	0.51	0.03	198	98.2	4e-19	--	GK13032 [Drosophila willistoni] >gi|194169715|gb|EDW84616.1| GK13032 [Drosophila willistoni]
CL2276.Contig1_All	885	665	81	gi|195399914|ref|XP_002058564.1|	472	63	252	0.32	0.54	0.05	206	98.2	4e-19	--	GJ14246 [Drosophila virilis] >gi|194142124|gb|EDW58532.1| GJ14246 [Drosophila virilis]
CL2276.Contig1_All	885	587	81	gi|195568663|ref|XP_002102333.1|	533	147	311	0.35	0.54	0.05	179	97.8	6e-19	--	GD19844 [Drosophila simulans] >gi|194198260|gb|EDX11836.1| GD19844 [Drosophila simulans]
CL2276.Contig1_All	885	587	81	gi|28571532|ref|NP_649620.2|	533	147	311	0.35	0.54	0.05	179	97.1	9e-19	--	CG15589 [Drosophila melanogaster] >gi|21430626|gb|AAM50991.1| RE35182p [Drosophila melanogaster] >gi|28381078|gb|AAF51908.3| CG15589 [Drosophila melanogaster]
CL2276.Contig1_All	885	587	81	gi|195343897|ref|XP_002038527.1|	533	147	311	0.34	0.53	0.05	179	94.4	6e-18	--	GM10862 [Drosophila sechellia] >gi|194133548|gb|EDW55064.1| GM10862 [Drosophila sechellia]
CL2276.Contig1_All	885	575	96	gi|189241387|ref|XP_967689.2|	1027	644	838	0.33	0.51	0.19	199	93.6	1e-17	--	PREDICTED: similar to g-protein coupled receptor [Tribolium castaneum]
CL2276.Contig1_All	885	587	81	gi|195109310|ref|XP_001999230.1|	510	126	290	0.31	0.53	0.05	178	92.8	2e-17	--	GI24390 [Drosophila mojavensis] >gi|193915824|gb|EDW14691.1| GI24390 [Drosophila mojavensis]
CL2276.Contig1_All	885	587	81	gi|194898975|ref|XP_001979038.1|	532	147	310	0.34	0.55	0.05	178	92.4	2e-17	--	GG13130 [Drosophila erecta] >gi|190650741|gb|EDV47996.1| GG13130 [Drosophila erecta]
CL2276.Contig1_All	885	587	114	gi|195144612|ref|XP_002013290.1|	473	94	236	0.34	0.56	0	159	92	3e-17	--	GL24053 [Drosophila persimilis] >gi|194102233|gb|EDW24276.1| GL24053 [Drosophila persimilis]
CL2276.Contig1_All	885	587	114	gi|195502199|ref|XP_002098118.1|	531	145	292	0.35	0.56	0.02	162	91.3	5e-17	--	GE10185 [Drosophila yakuba] >gi|194184219|gb|EDW97830.1| GE10185 [Drosophila yakuba]
CL2276.Contig1_All	885	587	114	gi|198452749|ref|XP_001358926.2|	537	158	300	0.33	0.55	0	159	90.5	9e-17	--	GA13830 [Drosophila pseudoobscura pseudoobscura] >gi|198132059|gb|EAL28069.2| GA13830 [Drosophila pseudoobscura pseudoobscura]
CL2276.Contig1_All	885	584	81	gi|195061769|ref|XP_001996065.1|	497	119	277	0.31	0.53	0.04	175	90.5	9e-17	--	GH14017 [Drosophila grimshawi] >gi|193891857|gb|EDV90723.1| GH14017 [Drosophila grimshawi]
CL2282.Contig1_All	954	879	97	gi|8919858|emb|CAB96180.1|	1235	111	388	0.24	0.48	0.07	282	105	3e-21	--	receptor tyrosine kinase [Drosophila melanogaster]
CL2287.Contig1_All	1446	193	1401	gi|163838674|ref|NP_001106217.1|	405	3	405	0.92	0.96	0	403	742	0	--	eukaryotic initiation factor 4A-III [Bombyx mori] >gi|110376569|gb|ABG73410.1| eIF4AIII protein [Bombyx mori]
CL2291.Contig1_All	1231	1163	45	gi|170045716|ref|XP_001850444.1|	396	4	393	0.51	0.67	0.07	403	351	4e-95	--	transcription initiation factor TFIID subunit 7 [Culex quinquefasciatus] >gi|167868654|gb|EDS32037.1| transcription initiation factor TFIID subunit 7 [Culex quinquefasciatus]
CL2297.Contig1_All	663	2	661	gi|158297132|ref|XP_001689032.1|	2055	1444	1673	0.38	0.62	0.05	233	164	4e-39	--	AGAP008047-PA [Anopheles gambiae str. PEST] >gi|157015047|gb|EDO63595.1| AGAP008047-PA [Anopheles gambiae str. PEST]
CL2297.Contig1_All	663	2	661	gi|307208505|gb|EFN85856.1|	2073	1504	1743	0.35	0.56	0.09	244	135	2e-30	--	Integrator complex subunit 1 [Harpegnathos saltator]
CL2302.Contig1_All	933	840	1	gi|170033126|ref|XP_001844430.1|	1192	1	270	0.49	0.64	0.03	290	224	6e-57	--	ATP-dependent RNA helicase DHX8 [Culex quinquefasciatus] >gi|167873544|gb|EDS36927.1| ATP-dependent RNA helicase DHX8 [Culex quinquefasciatus]
CL2307.Contig1_All	2733	2607	1381	gi|17137448|ref|NP_477299.1|	1690	243	630	0.52	0.68	0.01	414	415	1e-114	--	adenylyl cyclase 35C, isoform A [Drosophila melanogaster] >gi|62473752|ref|NP_001014745.1| adenylyl cyclase 35C, isoform B [Drosophila melanogaster] >gi|7293083|gb|AAF48468.1| adenylyl cyclase 35C, isoform A [Drosophila melanogaster] >gi|61677903|gb|AAX52499.1| adenylyl cyclase 35C, isoform B [Drosophila melanogaster]
CL2312.Contig1_All	1769	1768	80	gi|157136107|ref|XP_001663656.1|	872	298	872	0.57	0.71	0.05	598	599	1e-169	--	camp-specific 3,5-cyclic phosphodiesterase [Aedes aegypti] >gi|108870039|gb|EAT34264.1| camp-specific 3,5-cyclic phosphodiesterase [Aedes aegypti]
CL2317.Contig1_All	1128	951	49	gi|307192486|gb|EFN75679.1|	300	1	299	0.63	0.77	0.01	305	405	1e-111	--	Elongation of very long chain fatty acids protein AAEL008004 [Harpegnathos saltator]
CL2322.Contig1_All	1549	875	12	gi|161077214|ref|NP_001097363.1|	1328	940	1260	0.34	0.49	0.11	326	186	2e-45	--	CG5098, isoform B [Drosophila melanogaster] >gi|157400390|gb|ABV53840.1| CG5098, isoform B [Drosophila melanogaster]
CL2328.Contig1_All	1442	285	1145	gi|157135031|ref|XP_001656510.1|	318	31	318	0.65	0.81	0	288	402	1e-110	--	NADH-cytochrome B5 reductase [Aedes aegypti] >gi|108870327|gb|EAT34552.1| NADH-cytochrome B5 reductase [Aedes aegypti]
CL2333.Contig1_All	796	734	3	gi|170049379|ref|XP_001855838.1|	246	1	244	0.67	0.82	0	245	340	5e-92	--	vacuolar sorting protein SNF8 [Culex quinquefasciatus] >gi|167871243|gb|EDS34626.1| vacuolar sorting protein SNF8 [Culex quinquefasciatus]
CL2339.Contig1_All	559	542	57	gi|157126935|ref|XP_001661017.1|	569	48	215	0.43	0.62	0.04	169	159	5e-38	--	sodium/chloride dependent neurotransmitter transporter [Aedes aegypti] >gi|108873078|gb|EAT37303.1| sodium/chloride dependent neurotransmitter transporter [Aedes aegypti]
CL2349.Contig1_All	942	927	415	gi|56319790|ref|NP_733106.2|	881	7	206	0.31	0.46	0.16	205	84.7	5e-15	--	mucin 96D [Drosophila melanogaster] >gi|55380571|gb|AAN14054.2| mucin 96D [Drosophila melanogaster]
CL2354.Contig1_All	1477	1	1302	gi|77455256|gb|ABA86437.1|	864	371	864	0.39	0.51	0.2	547	296	1e-78	--	CG12283 [Drosophila simulans]
CL2359.Contig1_All	594	525	298	gi|262399437|gb|ACY65501.1|	440	52	128	0.36	0.67	0.01	77	71.6	2e-11	--	MIP14095p [Drosophila melanogaster]
CL2364.Contig1_All	1277	852	19	gi|307192930|gb|EFN75955.1|	314	8	280	0.35	0.54	0.02	284	164	1e-38	--	Limulus clotting factor C [Harpegnathos saltator]
CL2369.Contig1_All	1995	321	1967	gi|307172447|gb|EFN63900.1|	751	59	583	0.43	0.62	0.01	559	446	1e-123	--	GRAM domain-containing protein 1C [Camponotus floridanus]
CL2374.Contig1_All	1443	1145	543	gi|302151394|gb|ADK97621.1|	189	4	186	0.29	0.44	0.01	204	62.4	5e-08	--	ATP synthase F0 subunit 6 [Heterodera glycines]
CL2379.Contig1_All	868	1	759	gi|114589081|ref|XP_001141564.1|	354	18	271	0.36	0.57	0.04	265	176	2e-42	--	PREDICTED: UPF0361 protein C3orf37-like isoform 1 [Pan troglodytes]
CL2384.Contig1_All	1299	1297	5	gi|157118100|ref|XP_001659008.1|	2385	1451	1881	0.71	0.83	0	431	623	1e-177	--	fatty acid synthase [Aedes aegypti] >gi|108875860|gb|EAT40085.1| fatty acid synthase [Aedes aegypti]
CL2388.Contig1_All	437	156	437	gi|154337453|ref|XP_001564959.1|	152	1	94	0.84	0.9	0	94	164	1e-39	--	40S ribosomal protein S15 [Leishmania braziliensis MHOM/BR/75/M2904]
CL2398.Contig1_All	1015	650	111	gi|195428088|ref|XP_002062106.1|	2265	1504	1673	0.29	0.46	0	180	80.5	1e-13	--	GK16829 [Drosophila willistoni] >gi|194158191|gb|EDW73092.1| GK16829 [Drosophila willistoni]
CL2403.Contig1_All	3393	113	2803	gi|170044030|ref|XP_001849665.1|	3160	1963	3017	0.3	0.44	0.19	1108	357	3e-96	--	phd finger protein [Culex quinquefasciatus] >gi|167867276|gb|EDS30659.1| phd finger protein [Culex quinquefasciatus]
CL2418.Contig1_All	951	859	2	gi|157129280|ref|XP_001655347.1|	331	2	288	0.62	0.77	0	287	370	1e-101	--	short-chain dehydrogenase [Aedes aegypti] >gi|108882082|gb|EAT46307.1| short-chain dehydrogenase [Aedes aegypti]
CL2423.Contig1_All	1097	1096	131	gi|157108368|ref|XP_001650194.1|	354	23	349	0.35	0.55	0.03	333	197	7e-49	--	lactosylceramide 4-alpha-galactosyltransferase (alpha- 1,4-galactosyltransferase) [Aedes aegypti] >gi|108879300|gb|EAT43525.1| lactosylceramide 4-alpha-galactosyltransferase (alpha- 1,4-galactosyltransferase) [Aedes aegypti]
CL2433.Contig1_All	1349	41	1327	gi|332027388|gb|EGI67471.1|	471	1	424	0.32	0.53	0.02	438	208	4e-52	--	Dolichol kinase [Acromyrmex echinatior]
CL2439.Contig1_All	2066	2001	211	gi|157116302|ref|XP_001652814.1|	588	8	588	0.7	0.82	0	601	905	0	--	electron transfer flavoprotein-ubiquinone oxidoreductase [Aedes aegypti] >gi|157116304|ref|XP_001652815.1| electron transfer flavoprotein-ubiquinone oxidoreductase [Aedes aegypti] >gi|108876539|gb|EAT40764.1| electron transfer flavoprotein-ubiquinone oxidoreductase [Aedes aegypti] >gi|108876540|gb|EAT40765.1| electron transfer flavoprotein-ubiquinone oxidoreductase [Aedes aegypti]
CL2450.Contig1_All	1206	979	191	gi|332027150|gb|EGI67243.1|	330	54	308	0.46	0.62	0.01	267	225	4e-57	--	DCN1-like protein 3 [Acromyrmex echinatior]
CL2455.Contig1_All	2007	216	1382	gi|189235397|ref|XP_001811932.1|	404	32	404	0.55	0.69	0	389	491	1e-137	--	PREDICTED: similar to CG12164 CG12164-PA [Tribolium castaneum]
CL2460.Contig1_All	1312	181	1188	gi|289739637|gb|ADD18566.1|	423	86	411	0.47	0.64	0	337	317	6e-85	--	large serine protease [Glossina morsitans morsitans]
CL2465.Contig1_All	5048	4925	1659	gi|157107721|ref|XP_001649908.1|	1210	30	1175	0.33	0.49	0.11	1224	512	1e-143	--	cyclin t [Aedes aegypti] >gi|108879520|gb|EAT43745.1| cyclin t [Aedes aegypti]
CL2475.Contig1_All	1468	328	1467	gi|170041988|ref|XP_001848726.1|	503	89	466	0.54	0.71	0	381	408	1e-112	--	proton-coupled amino acid transporter 1 [Culex quinquefasciatus] >gi|167865538|gb|EDS28921.1| proton-coupled amino acid transporter 1 [Culex quinquefasciatus]
CL2480.Contig1_All	924	770	72	gi|291228320|ref|XP_002734133.1|	495	32	254	0.38	0.52	0	233	166	1e-39	--	PREDICTED: zinc finger protein 45-like [Saccoglossus kowalevskii]
CL2485.Contig1_All	721	1	543	gi|158291872|ref|XP_313397.4|	813	560	808	0.27	0.45	0.29	258	98.6	2e-19	--	AGAP003633-PA [Anopheles gambiae str. PEST]
CL2490.Contig1_All	570	518	36	gi|156547599|ref|XP_001603266.1|	369	153	322	0.25	0.48	0.05	171	58.5	2e-07	--	PREDICTED: ribonuclease P protein subunit p40-like [Nasonia vitripennis]
CL2495.Contig1_All	1085	1045	500	gi|307204540|gb|EFN83220.1|	847	640	819	0.63	0.78	0	182	240	7e-62	--	SWI/SNF-related matrix-associated actin-dependent regulator of chromatin subfamily A containing DEAD/H box 1 [Harpegnathos saltator]
CL2500.Contig1_All	900	5	898	gi|170045057|ref|XP_001850139.1|	736	96	386	0.4	0.61	0.03	309	228	3e-58	--	digestive organ expansion factor [Culex quinquefasciatus] >gi|167868103|gb|EDS31486.1| digestive organ expansion factor [Culex quinquefasciatus]
CL2505.Contig1_All	1123	1021	20	gi|307174681|gb|EFN65064.1|	1702	94	417	0.36	0.5	0.03	346	214	6e-54	--	Fibrillin-2 [Camponotus floridanus]
CL2510.Contig1_All	1222	1215	1	gi|170042848|ref|XP_001849123.1|	2157	27	448	0.38	0.59	0.04	425	273	1e-71	--	activating signal cointegrator 1 complex subunit 3 [Culex quinquefasciatus] >gi|167866280|gb|EDS29663.1| activating signal cointegrator 1 complex subunit 3 [Culex quinquefasciatus]
CL2515.Contig1_All	1241	1237	23	gi|161078295|ref|NP_001097792.1|	1211	299	696	0.47	0.67	0.01	411	386	1e-105	--	stumps, isoform C [Drosophila melanogaster] >gi|90855597|gb|ABE01160.1| RE42507p [Drosophila melanogaster] >gi|158030260|gb|ABW08674.1| stumps, isoform C [Drosophila melanogaster]
CL2526.Contig1_All	1889	1674	88	gi|332022970|gb|EGI63236.1|	593	105	568	0.49	0.62	0.02	544	461	1e-128	--	Wee1-like protein kinase [Acromyrmex echinatior]
CL2526.Contig1_All	1889	1785	64	gi|5579439|gb|AAC46913.2|	609	38	587	0.45	0.61	0.04	599	461	1e-128	--	Wee1 kinase [Drosophila melanogaster]
CL2526.Contig1_All	1889	1785	64	gi|194862716|ref|XP_001970087.1|	609	38	587	0.44	0.61	0.04	599	460	1e-128	--	GG23574 [Drosophila erecta] >gi|190661954|gb|EDV59146.1| GG23574 [Drosophila erecta]
CL2526.Contig1_All	1889	1674	127	gi|345479564|ref|XP_001607455.2|	620	123	585	0.48	0.63	0.02	530	459	1e-127	--	PREDICTED: wee1-like protein kinase-like [Nasonia vitripennis]
CL2526.Contig1_All	1889	1785	64	gi|195471639|ref|XP_002088110.1|	609	38	587	0.45	0.61	0.04	598	459	1e-127	--	GE18396 [Drosophila yakuba] >gi|194174211|gb|EDW87822.1| GE18396 [Drosophila yakuba]
CL2526.Contig1_All	1889	1770	64	gi|125984011|ref|XP_001355770.1|	585	18	564	0.45	0.6	0.05	601	458	1e-127	--	GA18218 [Drosophila pseudoobscura pseudoobscura] >gi|54644087|gb|EAL32829.1| GA18218 [Drosophila pseudoobscura pseudoobscura]
CL2526.Contig1_All	1889	1812	49	gi|307207659|gb|EFN85297.1|	586	35	586	0.44	0.57	0.05	623	458	1e-127	--	Wee1-like protein kinase [Harpegnathos saltator]
CL2526.Contig1_All	1889	1674	145	gi|328780087|ref|XP_624069.2|	577	107	555	0.49	0.62	0.01	519	456	1e-126	--	PREDICTED: Wee1-like protein kinase [Apis mellifera]
CL2526.Contig1_All	1889	1785	193	gi|195577159|ref|XP_002078440.1|	593	38	549	0.46	0.62	0.04	556	456	1e-126	--	GD22535 [Drosophila simulans] >gi|194190449|gb|EDX04025.1| GD22535 [Drosophila simulans]
CL2531.Contig1_All	1857	1856	3	gi|157124551|ref|XP_001654101.1|	1970	745	1362	0.7	0.85	0	618	859	0	--	centrosomal protein [Aedes aegypti] >gi|108873947|gb|EAT38172.1| centrosomal protein [Aedes aegypti]
CL2531.Contig1_All	1857	1856	3	gi|333467646|gb|EAA07351.5|	2116	865	1482	0.69	0.84	0	618	845	0	--	AGAP003449-PA [Anopheles gambiae str. PEST]
CL2531.Contig1_All	1857	1856	3	gi|158290158|ref|XP_311738.4|	2026	811	1428	0.69	0.84	0	618	845	0	--	AGAP003449-PA [Anopheles gambiae str. PEST]
CL2531.Contig1_All	1857	1856	3	gi|170030756|ref|XP_001843254.1|	1973	741	1358	0.69	0.84	0	618	843	0	--	rootletin [Culex quinquefasciatus] >gi|167867930|gb|EDS31313.1| rootletin [Culex quinquefasciatus]
CL2531.Contig1_All	1857	1856	3	gi|21429746|gb|AAM50551.1|	1230	11	628	0.62	0.79	0	618	744	0	--	AT16851p [Drosophila melanogaster]
CL2531.Contig1_All	1857	1856	3	gi|28571853|ref|NP_651216.2|	2048	829	1446	0.62	0.79	0	618	744	0	--	CG6129 [Drosophila melanogaster] >gi|28381445|gb|AAF56238.3| CG6129 [Drosophila melanogaster]
CL2531.Contig1_All	1857	1856	3	gi|194909958|ref|XP_001982044.1|	2102	880	1497	0.62	0.79	0	618	743	0	--	GG11254 [Drosophila erecta] >gi|190656682|gb|EDV53914.1| GG11254 [Drosophila erecta]
CL2531.Contig1_All	1857	1856	3	gi|195504934|ref|XP_002099292.1|	2109	890	1504	0.62	0.79	0	618	739	0	--	GE23447 [Drosophila yakuba] >gi|194185393|gb|EDW99004.1| GE23447 [Drosophila yakuba]
CL2531.Contig1_All	1857	1856	3	gi|125775107|ref|XP_001358805.1|	2042	818	1435	0.61	0.79	0	618	735	0	--	GA19376 [Drosophila pseudoobscura pseudoobscura] >gi|54638546|gb|EAL27948.1| GA19376 [Drosophila pseudoobscura pseudoobscura]
CL2531.Contig1_All	1857	1856	3	gi|195037064|ref|XP_001989985.1|	2036	816	1433	0.61	0.78	0	618	733	0	--	GH18493 [Drosophila grimshawi] >gi|193894181|gb|EDV93047.1| GH18493 [Drosophila grimshawi]
CL2531.Contig1_All	1857	1856	3	gi|195108441|ref|XP_001998801.1|	2037	819	1436	0.6	0.78	0	618	732	0	--	GI24167 [Drosophila mojavensis] >gi|193915395|gb|EDW14262.1| GI24167 [Drosophila mojavensis]
CL2531.Contig1_All	1857	1856	3	gi|194746480|ref|XP_001955708.1|	2045	825	1442	0.61	0.78	0	618	731	0	--	GF16104 [Drosophila ananassae] >gi|190628745|gb|EDV44269.1| GF16104 [Drosophila ananassae]
CL2531.Contig1_All	1857	1856	3	gi|195400072|ref|XP_002058642.1|	2020	802	1419	0.6	0.77	0	618	727	0	--	GJ14200 [Drosophila virilis] >gi|194142202|gb|EDW58610.1| GJ14200 [Drosophila virilis]
CL2531.Contig1_All	1857	1856	3	gi|195445181|ref|XP_002070210.1|	2028	811	1428	0.61	0.78	0	618	727	0	--	GK11156 [Drosophila willistoni] >gi|194166295|gb|EDW81196.1| GK11156 [Drosophila willistoni]
CL2531.Contig1_All	1857	1856	3	gi|307206629|gb|EFN84608.1|	1926	726	1343	0.55	0.78	0	618	707	0	--	Rootletin [Harpegnathos saltator]
CL2531.Contig1_All	1857	1856	3	gi|332020813|gb|EGI61211.1|	2102	896	1513	0.54	0.77	0	618	696	0	--	Rootletin [Acromyrmex echinatior]
CL2531.Contig1_All	1857	1856	3	gi|340722374|ref|XP_003399581.1|	1927	728	1345	0.55	0.77	0	618	691	0	--	PREDICTED: rootletin-like [Bombus terrestris]
CL2531.Contig1_All	1857	1856	3	gi|307166040|gb|EFN60317.1|	1935	727	1344	0.54	0.77	0	618	689	0	--	Rootletin [Camponotus floridanus]
CL2531.Contig1_All	1857	1856	3	gi|328778424|ref|XP_624402.2|	1924	724	1341	0.54	0.77	0	618	686	0	--	PREDICTED: rootletin-like [Apis mellifera]
CL2531.Contig1_All	1857	1856	3	gi|189234789|ref|XP_966531.2|	1928	802	1419	0.56	0.75	0	618	680	0	--	PREDICTED: similar to centrosomal protein [Tribolium castaneum]
CL2536.Contig1_All	3446	3	2270	gi|157120488|ref|XP_001659662.1|	1982	827	1663	0.46	0.57	0.16	902	645	0	--	adenylate cyclase type [Aedes aegypti] >gi|108874930|gb|EAT39155.1| adenylate cyclase type [Aedes aegypti]
CL2536.Contig1_All	3446	3	2429	gi|24642014|ref|NP_511156.2|	2248	832	1821	0.43	0.52	0.2	1020	639	0	--	rutabaga [Drosophila melanogaster] >gi|68067621|sp|P32870.2|CYA1_DROME RecName: Full=Ca(2+)/calmodulin-responsive adenylate cyclase; AltName: Full=ATP pyrophosphate-lyase; AltName: Full=Protein rutabaga >gi|7293001|gb|AAF48388.1| rutabaga [Drosophila melanogaster]
CL2536.Contig1_All	3446	3	1772	gi|333467504|gb|EAL41121.4|	2209	815	1386	0.52	0.65	0.01	599	556	1e-156	--	AGAP000727-PA [Anopheles gambiae str. PEST]
CL2541.Contig1_All	944	855	13	gi|157128822|ref|XP_001655210.1|	415	1	278	0.71	0.84	0	282	409	1e-112	--	short-chain dehydrogenase [Aedes aegypti] >gi|94468978|gb|ABF18338.1| dehydrogenase [Aedes aegypti] >gi|108882165|gb|EAT46390.1| short-chain dehydrogenase [Aedes aegypti]
CL2546.Contig1_All	1317	75	1190	gi|332022435|gb|EGI62743.1|	378	6	378	0.59	0.75	0.02	380	437	1e-121	--	ATPase family AAA domain-containing protein 1 [Acromyrmex echinatior]
CL2552.Contig1_All	1827	1826	87	gi|114651381|ref|XP_001150675.1|	864	267	837	0.49	0.69	0.01	586	544	1e-153	--	PREDICTED: n-alpha-acetyltransferase 16, NatA auxiliary subunit isoform 2 [Pan troglodytes]
CL2557.Contig1_All	1076	5	979	gi|281362067|ref|NP_650795.2|	3028	2670	3028	0.63	0.73	0.1	364	436	1e-121	--	unc79, isoform C [Drosophila melanogaster] >gi|272477049|gb|AAF55654.3| unc79, isoform C [Drosophila melanogaster]
CL2567.Contig1_All	1242	1232	426	gi|170064396|ref|XP_001867508.1|	443	83	340	0.54	0.74	0	269	308	3e-82	--	inwardly rectifying K+ channel protein [Culex quinquefasciatus] >gi|167881798|gb|EDS45181.1| inwardly rectifying K+ channel protein [Culex quinquefasciatus]
CL2572.Contig1_All	1662	192	1592	gi|157115457|ref|XP_001658215.1|	475	1	472	0.64	0.77	0.01	472	614	1e-174	--	amino acid transporter [Aedes aegypti] >gi|108876913|gb|EAT41138.1| amino acid transporter [Aedes aegypti] >gi|247421543|gb|ACS96436.1| amino acid transporter PAT1 [Aedes aegypti]
CL2577.Contig1_All	1024	117	968	gi|241999608|ref|XP_002434447.1|	565	190	453	0.24	0.39	0.05	301	55.8	3e-06	--	BRI1-KD interacting protein, putative [Ixodes scapularis] >gi|215497777|gb|EEC07271.1| BRI1-KD interacting protein, putative [Ixodes scapularis]
CL2587.Contig1_All	1338	319	996	gi|71980604|ref|NP_001020990.1|	7122	1698	1947	0.27	0.42	0.12	257	67.8	1e-09	--	UNCoordinated family member (unc-89) [Caenorhabditis elegans] >gi|54607254|gb|AAV34801.1| Uncoordinated protein 89, isoform g, partially confirmed by transcript evidence [Caenorhabditis elegans]
CL2597.Contig1_All	1295	350	1126	gi|327259743|ref|XP_003214695.1|	1154	159	400	0.29	0.5	0	261	119	4e-25	--	PREDICTED: tetratricopeptide repeat protein 17-like [Anolis carolinensis]
CL2602.Contig1_All	638	633	13	gi|157126049|ref|XP_001654511.1|	1268	297	506	0.49	0.67	0.01	210	195	1e-48	--	aldehyde oxidase [Aedes aegypti] >gi|108873437|gb|EAT37662.1| aldehyde oxidase [Aedes aegypti]
CL2607.Contig1_All	1513	1442	315	gi|224496074|ref|NP_001139068.1|	447	8	383	0.45	0.64	0.01	381	339	2e-91	--	transmembrane protein 184C [Danio rerio] >gi|220679203|emb|CAX13376.1| novel protein similar to H.sapiens TMEM184C, transmembrane protein 184C (TMEM184C) [Danio rerio]
CL2612.Contig1_All	656	1	162	gi|326667652|ref|XP_002667462.2|	500	430	483	0.46	0.7	0	54	60.8	4e-08	--	PREDICTED: UDP-glucuronosyltransferase 2A1-like isoform 1 [Danio rerio]
CL2617.Contig1_All	2417	2328	1123	gi|170059692|ref|XP_001865472.1|	401	1	400	0.71	0.82	0	406	582	1e-164	--	NADH-ubiquinone oxidoreductase 39 kda subunit [Culex quinquefasciatus] >gi|167878361|gb|EDS41744.1| NADH-ubiquinone oxidoreductase 39 kda subunit [Culex quinquefasciatus]
CL2622.Contig1_All	821	820	116	gi|14190045|gb|AAK55538.1|AF375598_1	551	305	541	0.75	0.82	0	237	346	8e-94	--	potassium channel protein Shal 1.b [Panulirus interruptus]
CL2627.Contig1_All	1589	1573	308	gi|157134123|ref|XP_001663157.1|	548	6	417	0.38	0.61	0	425	317	1e-84	--	atlastin [Aedes aegypti] >gi|108881409|gb|EAT45634.1| atlastin [Aedes aegypti]
CL2627.Contig1_All	1589	1576	308	gi|307173020|gb|EFN64162.1|	806	272	686	0.39	0.6	0	426	316	2e-84	--	Atlastin-2 [Camponotus floridanus]
CL2632.Contig1_All	656	420	67	gi|170029767|ref|XP_001842763.1|	739	75	234	0.28	0.44	0.26	160	54.7	3e-06	--	bitesize [Culex quinquefasciatus] >gi|167864082|gb|EDS27465.1| bitesize [Culex quinquefasciatus]
CL2637.Contig1_All	799	60	743	gi|170051114|ref|XP_001861618.1|	289	65	284	0.37	0.52	0	229	135	2e-30	--	chymotrypsin-2 [Culex quinquefasciatus] >gi|167872495|gb|EDS35878.1| chymotrypsin-2 [Culex quinquefasciatus]
CL2642.Contig1_All	801	1	633	gi|320542859|ref|NP_001189227.1|	1844	77	247	0.42	0.51	0.01	214	130	5e-29	--	CG43073, isoform F [Drosophila melanogaster] >gi|318068782|gb|ADV37318.1| CG43073, isoform F [Drosophila melanogaster]
CL2647.Contig1_All	833	167	832	gi|157110970|ref|XP_001651334.1|	397	21	248	0.58	0.73	0.02	228	271	2e-71	--	chitinase [Aedes aegypti] >gi|108878581|gb|EAT42806.1| chitinase [Aedes aegypti]
CL2652.Contig1_All	1376	249	1331	gi|170033544|ref|XP_001844637.1|	393	1	389	0.43	0.55	0.11	409	244	9e-63	--	CCAAT/enhancer-binding protein [Culex quinquefasciatus] >gi|167874485|gb|EDS37868.1| CCAAT/enhancer-binding protein [Culex quinquefasciatus]
CL2657.Contig1_All	1790	188	1789	gi|8980871|gb|AAF82307.1|AF274870_1	840	99	676	0.52	0.64	0.1	596	526	1e-147	--	nuclear receptor FTZ-F1 protein [Aedes aegypti]
CL2667.Contig1_All	2665	528	28	gi|328707537|ref|XP_003243424.1|	255	95	253	0.21	0.46	0.01	169	56.2	8e-06	--	PREDICTED: zinc finger BED domain-containing protein 1-like [Acyrthosiphon pisum]
CL2672.Contig1_All	1628	118	1482	gi|170035794|ref|XP_001845752.1|	465	1	464	0.57	0.73	0.02	468	565	1e-159	--	alpha-1,3-mannosyl-glycoprotein beta-1 [Culex quinquefasciatus] >gi|167878189|gb|EDS41572.1| alpha-1,3-mannosyl-glycoprotein beta-1 [Culex quinquefasciatus]
CL2682.Contig1_All	1867	1664	189	gi|344269604|ref|XP_003406639.1|	780	262	752	0.3	0.49	0.04	513	295	5e-78	--	PREDICTED: zinc finger protein 160-like [Loxodonta africana]
CL2687.Contig1_All	2238	249	2027	gi|328793097|ref|XP_623581.2|	634	23	613	0.72	0.84	0	593	857	0	--	PREDICTED: GTP-binding protein 1-like [Apis mellifera]
CL2693.Contig1_All	2390	1814	330	gi|224047533|ref|XP_002197253.1|	842	255	747	0.21	0.36	0.06	532	86.3	6e-15	--	PREDICTED: zinc finger protein 605 [Taeniopygia guttata]
CL2698.Contig1_All	1207	1140	1	gi|170050832|ref|XP_001861489.1|	422	1	360	0.46	0.67	0	381	332	2e-89	--	tRNA methyltransferase [Culex quinquefasciatus] >gi|167872291|gb|EDS35674.1| tRNA methyltransferase [Culex quinquefasciatus]
CL2703.Contig1_All	1443	529	1305	gi|328700389|ref|XP_003241240.1|	1002	429	704	0.28	0.46	0.09	286	102	5e-20	--	PREDICTED: hypothetical protein LOC100574845 [Acyrthosiphon pisum]
CL2713.Contig1_All	4586	182	4489	gi|24654487|ref|NP_611239.1|	1524	16	1524	0.3	0.46	0.1	1602	552	1e-155	--	CG10936, isoform A [Drosophila melanogaster] >gi|24654491|ref|NP_725702.1| CG10936, isoform B [Drosophila melanogaster] >gi|21064441|gb|AAM29450.1| RE29777p [Drosophila melanogaster] >gi|21627061|gb|AAM68482.1| CG10936, isoform A [Drosophila melanogaster] >gi|21627062|gb|AAF57823.2| CG10936, isoform B [Drosophila melanogaster]
CL2717.Contig1_All	1006	529	999	gi|326437167|gb|EGD82737.1|	1220	84	235	0.37	0.53	0.04	164	79.3	3e-13	--	hypothetical protein PTSG_03387 [Salpingoeca sp. ATCC 50818]
CL2722.Contig1_All	997	996	106	gi|307191200|gb|EFN74897.1|	3573	2271	2557	0.49	0.65	0	297	274	4e-72	--	Serine/threonine-protein kinase SMG1 [Camponotus floridanus]
CL2725.Contig1_All	2896	2425	128	gi|157108576|ref|XP_001650292.1|	1335	527	1277	0.38	0.53	0.05	812	543	1e-152	--	serrate protein [Aedes aegypti] >gi|108879257|gb|EAT43482.1| serrate protein [Aedes aegypti]
CL2730.Contig1_All	994	848	57	gi|325511361|sp|Q54TI3.2|Y4636_DICDI	831	288	539	0.27	0.47	0.07	286	90.5	1e-16	--	RecName: Full=Putative uncharacterized protein DDB_G0281733
CL2736.Contig1_All	1456	1156	83	gi|340713766|ref|XP_003395407.1|	470	5	348	0.27	0.4	0.09	396	114	9e-24	--	PREDICTED: protein distal antenna-like [Bombus terrestris]
CL2740.Contig1_All	1317	1133	63	gi|332024097|gb|EGI64314.1|	394	5	392	0.26	0.44	0.11	403	122	3e-26	--	Uncharacterized protein C16orf48-like protein [Acromyrmex echinatior]
CL2746.Contig1_All	1793	1752	148	gi|194752736|ref|XP_001958675.1|	715	85	616	0.53	0.72	0.01	542	620	1e-176	--	GF12449 [Drosophila ananassae] >gi|190619973|gb|EDV35497.1| GF12449 [Drosophila ananassae]
CL2751.Contig1_All	1201	8	1096	gi|332027287|gb|EGI67371.1|	970	613	970	0.47	0.7	0	365	341	5e-92	--	UPF0505 protein C16orf62-like protein [Acromyrmex echinatior]
CL2763.Contig1_All	3220	209	2248	gi|157105013|ref|XP_001648676.1|	1436	11	693	0.59	0.76	0.01	692	850	0	--	myotubularin [Aedes aegypti] >gi|108884168|gb|EAT48393.1| myotubularin [Aedes aegypti]
CL2769.Contig1_All	2816	2647	611	gi|327265769|ref|XP_003217680.1|	1479	22	677	0.45	0.61	0.03	700	561	1e-158	--	PREDICTED: helicase ARIP4-like [Anolis carolinensis]
CL2773.Contig1_All	980	44	778	gi|307212156|gb|EFN88010.1|	451	115	381	0.39	0.61	0.09	271	228	3e-58	--	StAR-related lipid transfer protein 7 [Harpegnathos saltator]
CL2784.Contig1_All	750	354	55	gi|91094275|ref|XP_970558.1|	461	358	457	0.63	0.78	0	100	124	3e-27	--	PREDICTED: similar to arc CG6741-PB [Tribolium castaneum]
CL2789.Contig1_All	1075	251	1075	gi|157124886|ref|XP_001660571.1|	1579	30	302	0.77	0.88	0	275	424	1e-117	--	mediator complex subunit rgr-1 [Aedes aegypti] >gi|108873811|gb|EAT38036.1| mediator complex subunit rgr-1 [Aedes aegypti]
CL2793.Contig1_All	4678	1182	7	gi|307185349|gb|EFN71430.1|	822	13	437	0.49	0.67	0.07	425	409	1e-112	--	Rho guanine nucleotide exchange factor 17 [Camponotus floridanus]
CL2799.Contig1_All	1265	1178	69	gi|170048729|ref|XP_001870752.1|	409	40	408	0.55	0.7	0	370	422	1e-116	--	aminoacylase [Culex quinquefasciatus] >gi|167870738|gb|EDS34121.1| aminoacylase [Culex quinquefasciatus]
CL2814.Contig1_All	401	38	262	gi|345479927|ref|XP_003424056.1|	559	437	515	0.46	0.65	0.05	79	67.8	1e-10	--	PREDICTED: G-protein coupled receptor Mth2-like [Nasonia vitripennis]
CL2818.Contig1_All	884	853	35	gi|307210905|gb|EFN87237.1|	2794	519	795	0.35	0.63	0.02	280	171	5e-41	--	Protein translocase subunit secA [Harpegnathos saltator]
CL2824.Contig1_All	1192	1184	489	gi|157135685|ref|XP_001663546.1|	716	160	390	0.46	0.66	0	232	218	3e-55	--	oligopeptide transporter [Aedes aegypti] >gi|108881208|gb|EAT45433.1| oligopeptide transporter [Aedes aegypti]
CL2829.Contig2_All	1882	397	1656	gi|78707298|ref|NP_001027578.1|	546	37	546	0.32	0.44	0.2	529	180	2e-43	--	kayak, isoform B [Drosophila melanogaster] >gi|17862946|gb|AAL39950.1| SD04477p [Drosophila melanogaster] >gi|73763233|gb|AAZ83993.1| kayak, isoform B [Drosophila melanogaster] >gi|114439875|gb|ABI74758.1| kayak-gamma [Drosophila melanogaster]
CL2834.Contig1_All	1031	946	290	gi|18140056|gb|AAL60239.1|AF458100_1	248	19	247	0.34	0.53	0.04	229	129	2e-28	--	takeout [Aedes aegypti]
CL2839.Contig1_All	852	851	429	gi|157113995|ref|XP_001657933.1|	376	234	376	0.57	0.79	0.01	143	161	4e-38	--	cmp-sialic acid transporter [Aedes aegypti] >gi|108877485|gb|EAT41710.1| cmp-sialic acid transporter [Aedes aegypti]
CL2844.Contig1_All	1065	902	9	gi|307180582|gb|EFN68537.1|	342	24	328	0.45	0.67	0.02	307	291	5e-77	--	Hyaluronoglucosaminidase [Camponotus floridanus]
CL2847.Contig1_All	860	218	685	gi|195435393|ref|XP_002065676.1|	1941	75	226	0.26	0.46	0.07	168	54.3	7e-06	--	GK15574 [Drosophila willistoni] >gi|194161761|gb|EDW76662.1| GK15574 [Drosophila willistoni]
CL2862.Contig1_All	1330	34	1326	gi|170075159|ref|XP_001871000.1|	461	8	443	0.47	0.64	0.02	442	404	1e-111	--	GDP-fucose protein O-fucosyltransferase 2 [Culex quinquefasciatus] >gi|167871961|gb|EDS35344.1| GDP-fucose protein O-fucosyltransferase 2 [Culex quinquefasciatus]
CL2867.Contig1_All	2204	2163	7	gi|307170754|gb|EFN62879.1|	1302	182	797	0.19	0.39	0.01	728	84.7	2e-14	--	HEAT repeat-containing protein KIAA1833-like protein [Camponotus floridanus]
CL2873.Contig1_All	905	221	904	gi|328782357|ref|XP_396725.4|	253	40	243	0.25	0.42	0.05	242	55.5	3e-06	--	PREDICTED: acidic leucine-rich nuclear phosphoprotein 32 family member A-like [Apis mellifera]
CL2878.Contig1_All	1800	1795	47	gi|119115818|emb|CAJ18853.1|	1387	713	1308	0.23	0.41	0.06	625	142	7e-32	--	thiolester containing protein II isoform D [Drosophila simulans]
CL2882.Contig1_All	765	650	216	gi|170062716|ref|XP_001866789.1|	201	25	167	0.27	0.4	0.02	149	53.9	7e-06	--	apolipoprotein D [Culex quinquefasciatus] >gi|170062718|ref|XP_001866790.1| apolipoprotein D [Culex quinquefasciatus] >gi|167880523|gb|EDS43906.1| apolipoprotein D [Culex quinquefasciatus] >gi|167880524|gb|EDS43907.1| apolipoprotein D [Culex quinquefasciatus]
CL2887.Contig1_All	7180	513	6416	gi|62471805|ref|NP_001014552.1|	2016	44	2014	0.85	0.93	0	1972	3291	0	--	zipper, isoform D [Drosophila melanogaster] >gi|61678342|gb|AAX52687.1| zipper, isoform D [Drosophila melanogaster]
CL2893.Contig1_All	1865	271	1851	gi|332023448|gb|EGI63691.1|	1669	426	961	0.35	0.54	0.02	539	318	4e-85	--	Nose resistant to fluoxetine protein 6 [Acromyrmex echinatior]
CL2898.Contig1_All	1447	2	1279	gi|270015606|gb|EFA12054.1|	851	346	842	0.43	0.54	0.17	514	336	1e-90	--	trachealess [Tribolium castaneum]
CL2903.Contig1_All	926	700	2	gi|344237780|gb|EGV93883.1|	619	134	370	0.34	0.57	0.02	240	152	2e-35	--	Telomerase Cajal body protein 1 [Cricetulus griseus]
CL2908.Contig1_All	3633	3529	101	gi|345498295|ref|XP_001607743.2|	1140	4	1140	0.7	0.85	0	1144	1638	0	--	PREDICTED: DNA damage-binding protein 1-like [Nasonia vitripennis]
CL2914.Contig1_All	1322	3	1319	gi|62655853|ref|XP_220236.3|	834	281	683	0.24	0.47	0.04	461	114	8e-24	--	PREDICTED: TEL2, telomere maintenance 2, homolog [Rattus norvegicus] >gi|109490353|ref|XP_001059179.1| PREDICTED: TEL2, telomere maintenance 2, homolog (S. cerevisiae) [Rattus norvegicus]
CL2923.Contig1_All	833	830	15	gi|307184461|gb|EFN70864.1|	1151	56	341	0.2	0.4	0.07	295	56.2	2e-06	--	Protein kinase C-binding protein 1 [Camponotus floridanus]
CL2930.Contig1_All	1207	1186	5	gi|297281240|ref|XP_002808305.1|	5569	4422	4789	0.36	0.5	0	397	281	3e-74	--	PREDICTED: LOW QUALITY PROTEIN: hemicentin-1-like [Macaca mulatta]
CL2940.Contig1_All	1449	14	730	gi|345496768|ref|XP_001601358.2|	668	190	414	0.25	0.41	0.02	246	55.5	7e-06	--	PREDICTED: crossover junction endonuclease MUS81-like [Nasonia vitripennis]
CL2945.Contig1_All	858	323	45	gi|302151381|gb|ADK97610.1|	267	5	110	0.31	0.5	0.12	106	55.5	3e-06	--	NADH dehydrogenase subunit 2 [Punctodera chalcoensis]
CL2960.Contig1_All	1739	470	1318	gi|328702029|ref|XP_003241783.1|	5183	3	246	0.4	0.57	0.03	292	197	2e-48	--	PREDICTED: muscle M-line assembly protein unc-89-like [Acyrthosiphon pisum]
CL2965.Contig1_All	1229	1171	446	gi|157117239|ref|XP_001653003.1|	259	7	248	0.63	0.82	0	243	333	8e-90	--	nicotinamide mononucleotide adenylyltransferase [Aedes aegypti] >gi|108876147|gb|EAT40372.1| nicotinamide mononucleotide adenylyltransferase [Aedes aegypti]
CL2970.Contig1_All	1371	1312	647	gi|112983248|ref|NP_001037012.1|	490	4	231	0.7	0.79	0.06	237	316	1e-84	--	hormone receptor 3 [Bombyx mori] >gi|14484879|gb|AAK62804.1|AF073927_1 nuclear receptor HR3 isoform A [Bombyx mori]
CL2974.Contig1_All	1292	1289	171	gi|156545350|ref|XP_001606028.1|	1016	65	439	0.71	0.83	0	375	567	1e-160	--	PREDICTED: jmjC domain-containing histone demethylation protein 1-like [Nasonia vitripennis]
CL2978.Contig1_All	3923	3434	2658	gi|116109706|gb|ABJ74232.1|	417	90	377	0.31	0.46	0.13	298	127	6e-27	--	Asx [Drosophila miranda] >gi|116109708|gb|ABJ74233.1| Asx [Drosophila miranda] >gi|116109712|gb|ABJ74235.1| Asx [Drosophila miranda] >gi|116109716|gb|ABJ74237.1| Asx [Drosophila miranda] >gi|116109718|gb|ABJ74238.1| Asx [Drosophila miranda] >gi|116109720|gb|ABJ74239.1| Asx [Drosophila miranda] >gi|116109722|gb|ABJ74240.1| Asx [Drosophila miranda] >gi|116109724|gb|ABJ74241.1| Asx [Drosophila miran…
CL2984.Contig1_All	1147	3	1130	gi|170042346|ref|XP_001848890.1|	1499	873	1168	0.32	0.47	0.02	385	134	8e-30	--	DCAPL2 [Culex quinquefasciatus] >gi|167865850|gb|EDS29233.1| DCAPL2 [Culex quinquefasciatus]
CL2990.Contig1_All	1169	60	1169	gi|157128332|ref|XP_001661405.1|	573	1	362	0.72	0.81	0.01	377	543	1e-153	--	n-acetylgalactosaminyltransferase [Aedes aegypti] >gi|108872614|gb|EAT36839.1| n-acetylgalactosaminyltransferase [Aedes aegypti]
CL2994.Contig1_All	1528	1300	488	gi|170049753|ref|XP_001858315.1|	314	34	314	0.39	0.57	0.04	283	235	4e-60	--	ribonuclease t2 [Culex quinquefasciatus] >gi|167871494|gb|EDS34877.1| ribonuclease t2 [Culex quinquefasciatus]
CL3005.Contig1_All	1101	1074	1	gi|170033826|ref|XP_001844777.1|	2081	1620	1978	0.57	0.76	0	361	420	1e-116	--	serine/threonine-protein kinase Smg1 [Culex quinquefasciatus] >gi|167874854|gb|EDS38237.1| serine/threonine-protein kinase Smg1 [Culex quinquefasciatus]
CL3010.Contig1_All	1210	259	807	gi|24655071|ref|NP_728586.1|	188	4	186	0.8	0.86	0	183	324	5e-87	--	CG9134, isoform A [Drosophila melanogaster] >gi|24655075|ref|NP_728587.1| CG9134, isoform C [Drosophila melanogaster] >gi|7292051|gb|AAF47464.1| CG9134, isoform A [Drosophila melanogaster] >gi|23092747|gb|AAN11467.1| CG9134, isoform C [Drosophila melanogaster] >gi|46409182|gb|AAS93748.1| RE15268p [Drosophila melanogaster]
CL3015.Contig1_All	1479	141	1304	gi|170073292|ref|XP_001870346.1|	395	5	395	0.6	0.76	0	391	493	1e-137	--	tumor suppressor candidate 4 [Culex quinquefasciatus] >gi|167869784|gb|EDS33167.1| tumor suppressor candidate 4 [Culex quinquefasciatus]
CL3025.Contig1_All	787	739	74	gi|307181845|gb|EFN69285.1|	700	22	242	0.46	0.67	0	222	200	5e-50	--	ABC transporter G family member 20 [Camponotus floridanus]
CL3029.Contig1_All	1574	215	1441	gi|45550781|ref|NP_650939.2|	1330	920	1330	0.71	0.85	0	411	604	1e-171	--	RhoGAP93B [Drosophila melanogaster] >gi|45446576|gb|AAF55845.2| RhoGAP93B [Drosophila melanogaster] >gi|218505879|gb|ACK77600.1| FI04035p [Drosophila melanogaster]
CL3034.Contig1_All	1236	1183	8	gi|157130615|ref|XP_001661943.1|	532	17	411	0.42	0.64	0.01	397	337	7e-91	--	gamma glutamyl transpeptidases [Aedes aegypti] >gi|108871844|gb|EAT36069.1| gamma glutamyl transpeptidases [Aedes aegypti]
CL3042.Contig1_All	1014	771	409	gi|195393090|ref|XP_002055187.1|	142	3	112	0.26	0.47	0	121	60.8	9e-08	--	GJ19229 [Drosophila virilis] >gi|194149697|gb|EDW65388.1| GJ19229 [Drosophila virilis]
CL3052.Contig1_All	1480	1368	1	gi|157121045|ref|XP_001653747.1|	814	25	477	0.68	0.78	0.02	470	602	1e-170	--	DEAD box ATP-dependent RNA helicase [Aedes aegypti] >gi|108882993|gb|EAT47218.1| DEAD box ATP-dependent RNA helicase [Aedes aegypti]
CL3062.Contig1_All	832	3	830	gi|170060239|ref|XP_001865714.1|	650	136	409	0.5	0.73	0	276	305	2e-81	--	EF-hand domain-containing protein 1 [Culex quinquefasciatus] >gi|167878778|gb|EDS42161.1| EF-hand domain-containing protein 1 [Culex quinquefasciatus]
CL3067.Contig1_All	861	860	3	gi|161078453|ref|NP_001097849.1|	534	54	336	0.73	0.86	0	286	454	1e-126	--	CG17838, isoform H [Drosophila melanogaster] >gi|158030319|gb|ABW08711.1| CG17838, isoform H [Drosophila melanogaster]
CL3072.Contig1_All	2352	128	1858	gi|332020302|gb|EGI60733.1|	570	3	568	0.56	0.7	0	581	636	1e-180	--	Putative ATP-dependent RNA helicase DDX5 [Acromyrmex echinatior]
CL3077.Contig1_All	710	417	22	gi|158295378|ref|XP_316180.4|	899	575	718	0.32	0.48	0.14	154	71.6	3e-11	--	AGAP006120-PA [Anopheles gambiae str. PEST] >gi|157016008|gb|EAA10892.4| AGAP006120-PA [Anopheles gambiae str. PEST]
CL3083.Contig1_All	3951	3951	31	gi|157118324|ref|XP_001653171.1|	1597	238	1559	0.76	0.87	0.01	1324	2036	0	--	triple functional domain, trio [Aedes aegypti] >gi|108883294|gb|EAT47519.1| triple functional domain, trio [Aedes aegypti]
CL3088.Contig1_All	777	724	32	gi|195108275|ref|XP_001998718.1|	570	33	262	0.5	0.67	0	231	249	9e-65	--	GI23478 [Drosophila mojavensis] >gi|193915312|gb|EDW14179.1| GI23478 [Drosophila mojavensis]
CL3093.Contig1_All	1558	168	1556	gi|345489678|ref|XP_001602434.2|	439	9	428	0.54	0.6	0.05	491	429	1e-118	--	PREDICTED: transcription factor AP-2-epsilon-like [Nasonia vitripennis]
CL3098.Contig1_All	1484	930	139	gi|332030031|gb|EGI69856.1|	2956	1205	1452	0.21	0.43	0.04	277	66.2	4e-09	--	X-linked retinitis pigmentosa GTPase regulator-like protein [Acromyrmex echinatior]
CL3103.Contig1_All	1352	1308	28	gi|123448346|ref|XP_001312904.1|	3748	756	1223	0.22	0.45	0.11	482	103	2e-20	--	viral A-type inclusion protein [Trichomonas vaginalis G3]
CL3108.Contig1_All	1521	1519	8	gi|328792378|ref|XP_003251718.1|	1035	189	686	0.75	0.87	0	504	784	0	--	PREDICTED: superkiller viralicidic activity 2-like 2-like isoform 1 [Apis mellifera]
CL3113.Contig1_All	1665	1500	226	gi|154418939|ref|XP_001582487.1|	1794	966	1364	0.21	0.42	0.02	438	67.4	2e-09	--	viral A-type inclusion protein [Trichomonas vaginalis G3]
CL3123.Contig1_All	1720	1465	404	gi|157129371|ref|XP_001661659.1|	376	1	350	0.85	0.91	0	354	596	1e-168	--	calcium/calmodulin-dependent protein kinase type 1 (camki) [Aedes aegypti] >gi|108872255|gb|EAT36480.1| calcium/calmodulin-dependent protein kinase type 1 (camki) [Aedes aegypti]
CL3128.Contig1_All	1444	3	1334	gi|157124271|ref|XP_001660396.1|	593	130	561	0.57	0.75	0	445	531	1e-149	--	sodium/solute symporter [Aedes aegypti] >gi|108882831|gb|EAT47056.1| sodium/solute symporter [Aedes aegypti]
CL3132.Contig1_All	858	46	843	gi|221459691|ref|NP_733162.2|	517	1	262	0.42	0.58	0.01	269	207	6e-52	--	beat-VII [Drosophila melanogaster] >gi|115646273|gb|ABJ16999.1| IP07776p [Drosophila melanogaster] >gi|220903227|gb|AAF56613.2| beat-VII [Drosophila melanogaster]
CL3137.Contig1_All	2055	6	1919	gi|157114583|ref|XP_001652325.1|	1095	458	1093	0.68	0.83	0	638	919	0	--	ubiquitination factor E4 [Aedes aegypti] >gi|108877215|gb|EAT41440.1| ubiquitination factor E4 [Aedes aegypti]
CL3143.Contig1_All	958	6	932	gi|157121079|ref|XP_001653764.1|	497	169	478	0.56	0.75	0	310	383	1e-105	--	sodium-dependent phosphate transporter [Aedes aegypti] >gi|108883010|gb|EAT47235.1| sodium-dependent phosphate transporter [Aedes aegypti]
CL3148.Contig1_All	1194	2	1147	gi|195587714|ref|XP_002083606.1|	928	488	928	0.37	0.58	0.14	446	278	5e-73	--	pavarotti [Drosophila simulans] >gi|194195615|gb|EDX09191.1| pavarotti [Drosophila simulans]
CL3152.Contig1_All	880	878	204	gi|344238933|gb|EGV95036.1|	701	464	690	0.35	0.63	0.01	229	176	1e-42	--	Transmembrane channel-like protein 7 [Cricetulus griseus]
CL3156.Contig1_All	1590	1453	53	gi|340713567|ref|XP_003395313.1|	478	23	478	0.44	0.66	0	469	390	1e-106	--	PREDICTED: tRNA modification GTPase GTPBP3, mitochondrial-like [Bombus terrestris]
CL3162.Contig1_All	3002	2535	376	gi|332018941|gb|EGI59487.1|	607	1	607	0.44	0.58	0	723	578	1e-163	--	Autocrine motility factor receptor, isoform 2 [Acromyrmex echinatior]
CL3167.Contig1_All	1780	158	1759	gi|328707714|ref|XP_001942641.2|	535	1	531	0.55	0.7	0.04	560	599	1e-169	--	PREDICTED: e3 ubiquitin-protein ligase TRIM9-like [Acyrthosiphon pisum]
CL3172.Contig1_All	890	222	1	gi|194751841|ref|XP_001958232.1|	465	29	104	0.35	0.63	0.02	76	59.7	2e-07	--	GF23623 [Drosophila ananassae] >gi|190625514|gb|EDV41038.1| GF23623 [Drosophila ananassae]
CL3177.Contig1_All	1314	27	1301	gi|332024218|gb|EGI64422.1|	581	55	488	0.62	0.77	0.03	440	564	1e-159	--	Set1/Ash2 histone methyltransferase complex subunit ASH2 [Acromyrmex echinatior]
CL3182.Contig1_All	847	6	653	gi|345487655|ref|XP_001605008.2|	342	109	328	0.56	0.7	0.03	223	248	2e-64	--	PREDICTED: MOSC domain-containing protein 2, mitochondrial-like [Nasonia vitripennis]
CL3187.Contig1_All	1346	1346	78	gi|170044457|ref|XP_001849863.1|	2386	1931	2362	0.39	0.62	0.02	433	318	4e-85	--	fatty acid synthase S-acetyl transferase [Culex quinquefasciatus] >gi|167867603|gb|EDS30986.1| fatty acid synthase S-acetyl transferase [Culex quinquefasciatus]
CL3197.Contig1_All	4223	4210	203	gi|157123758|ref|XP_001653880.1|	1831	490	1828	0.49	0.69	0.01	1352	1259	0	--	cadherin [Aedes aegypti] >gi|108874300|gb|EAT38525.1| cadherin [Aedes aegypti]
CL3202.Contig1_All	901	867	1	gi|157112928|ref|XP_001657682.1|	556	12	302	0.38	0.59	0.03	298	185	3e-45	--	AMP dependent coa ligase [Aedes aegypti] >gi|108884648|gb|EAT48873.1| AMP dependent coa ligase [Aedes aegypti]
CL3207.Contig1_All	2206	288	902	gi|297294376|ref|XP_002804428.1|	622	127	326	0.29	0.52	0	205	101	1e-19	--	PREDICTED: leucine-rich repeat-containing protein 70-like [Macaca mulatta]
CL3212.Contig1_All	1680	1332	1	gi|158290523|ref|XP_312117.4|	910	1	425	0.38	0.59	0.02	454	312	4e-83	--	AGAP002797-PA [Anopheles gambiae str. PEST]
CL3217.Contig1_All	672	670	8	gi|340719542|ref|XP_003398210.1|	575	130	348	0.32	0.52	0	221	135	1e-30	--	PREDICTED: solute carrier family 22 member 21-like [Bombus terrestris]
CL3221.Contig1_All	860	24	821	gi|170036511|ref|XP_001846107.1|	817	544	814	0.32	0.57	0.03	276	162	1e-38	--	asteroid [Culex quinquefasciatus] >gi|167879175|gb|EDS42558.1| asteroid [Culex quinquefasciatus]
CL3226.Contig1_All	1221	782	204	gi|263432147|sp|Q54GV0.2|MED24_DICDI	2036	945	1118	0.26	0.43	0	193	82.8	3e-14	--	RecName: Full=Putative mediator of RNA polymerase II transcription subunit 24; AltName: Full=Putative mediator complex subunit 24; AltName: Full=Putative mediator complex subunit 5; AltName: Full=Putative mediator of RNA polymerase II transcription subunit 5
CL3231.Contig1_All	845	747	4	gi|34334139|gb|AAQ64663.1|	880	215	463	0.41	0.63	0.01	251	199	1e-49	--	signal transducer and activator of transcription [Culex tritaeniorhynchus]
CL3236.Contig1_All	2085	1532	948	gi|221330947|ref|NP_729244.2|	682	154	341	0.28	0.47	0.02	201	61.2	2e-07	--	pastrel, isoform E [Drosophila melanogaster] >gi|220902500|gb|AAN12058.2| pastrel, isoform E [Drosophila melanogaster]
CL3241.Contig1_All	1715	1491	10	gi|320544026|ref|NP_001188956.1|	9528	3882	4356	0.21	0.39	0.04	517	69.3	5e-10	--	Stretchin-Mlck, isoform Q [Drosophila melanogaster] >gi|318068626|gb|ADV37202.1| Stretchin-Mlck, isoform Q [Drosophila melanogaster]
CL3247.Contig1_All	3564	512	3547	gi|157114211|ref|XP_001657988.1|	1059	7	1051	0.61	0.77	0.03	1048	1371	0	--	histone deacetylase [Aedes aegypti] >gi|108883594|gb|EAT47819.1| histone deacetylase [Aedes aegypti]
CL3257.Contig1_All	579	113	577	gi|170045373|ref|XP_001850286.1|	435	1	161	0.35	0.52	0.03	161	93.2	6e-18	--	myd88 [Culex quinquefasciatus] >gi|167868446|gb|EDS31829.1| myd88 [Culex quinquefasciatus]
CL3260.Contig1_All	2902	2900	75	gi|123424142|ref|XP_001306517.1|	2191	671	1593	0.19	0.4	0.03	978	134	2e-29	--	variable membrane protein precursor [Trichomonas vaginalis G3]
CL3265.Contig1_All	1168	1168	2	gi|170044457|ref|XP_001849863.1|	2386	171	557	0.69	0.82	0	389	569	1e-161	--	fatty acid synthase S-acetyl transferase [Culex quinquefasciatus] >gi|167867603|gb|EDS30986.1| fatty acid synthase S-acetyl transferase [Culex quinquefasciatus]
CL3269.Contig1_All	1249	6	551	gi|157138609|ref|XP_001664277.1|	584	352	532	0.4	0.63	0	183	157	1e-36	--	ctl transporter [Aedes aegypti] >gi|108880565|gb|EAT44790.1| ctl transporter [Aedes aegypti]
CL3275.Contig1_All	826	787	221	gi|158287352|ref|XP_309409.4|	481	91	285	0.32	0.51	0.04	197	112	1e-23	--	AGAP011237-PA [Anopheles gambiae str. PEST] >gi|157019609|gb|EAA05217.4| AGAP011237-PA [Anopheles gambiae str. PEST]
CL3280.Contig1_All	1683	291	1631	gi|157111091|ref|XP_001651385.1|	460	9	455	0.59	0.77	0	449	568	1e-160	--	yellow protein precursor [Aedes aegypti] >gi|108878531|gb|EAT42756.1| yellow protein precursor [Aedes aegypti]
CL3285.Contig1_All	2225	2223	4	gi|157117651|ref|XP_001658870.1|	1178	14	767	0.73	0.82	0.04	773	1057	0	--	liprin alpha (lar-interacting protein alpha) (synapse defective protein 2) [Aedes aegypti] >gi|108875959|gb|EAT40184.1| liprin alpha (lar-interacting protein alpha) (synapse defective protein 2) [Aedes aegypti]
CL3289.Contig1_All	677	2	667	gi|328788577|ref|XP_394208.4|	599	158	382	0.51	0.68	0.01	226	228	1e-58	--	PREDICTED: 3-phosphoinositide-dependent protein kinase 1-like [Apis mellifera]
CL3293.Contig1_All	797	795	1	gi|328787564|ref|XP_391937.3|	986	100	368	0.71	0.81	0.03	276	377	1e-103	--	PREDICTED: protein trachealess-like isoform 1 [Apis mellifera]
CL3298.Contig1_All	5944	1063	5853	gi|307187162|gb|EFN72405.1|	2322	563	2213	0.27	0.45	0.09	1774	568	1e-160	--	Death-inducer obliterator 1 [Camponotus floridanus]
CL3304.Contig1_All	1988	2	1870	gi|345496783|ref|XP_003427813.1|	1016	381	1013	0.46	0.67	0.01	634	591	1e-167	--	PREDICTED: insulin-degrading enzyme-like isoform 2 [Nasonia vitripennis]
CL3309.Contig1_All	759	717	1	gi|91089275|ref|XP_970398.1|	586	79	318	0.56	0.76	0	240	293	4e-78	--	PREDICTED: similar to n-acetylgalactosaminyltransferase [Tribolium castaneum]
CL3314.Contig1_All	2603	2406	22	gi|340712714|ref|XP_003394900.1|	782	1	777	0.61	0.76	0	803	989	0	--	PREDICTED: tyrosine-protein kinase Fps85D-like isoform 3 [Bombus terrestris]
CL3319.Contig1_All	1283	1004	3	gi|170030916|ref|XP_001843333.1|	465	3	334	0.74	0.86	0	334	513	1e-143	--	hydroxymethylglutaryl-CoA synthase 1 [Culex quinquefasciatus] >gi|167868813|gb|EDS32196.1| hydroxymethylglutaryl-CoA synthase 1 [Culex quinquefasciatus]
CL3329.Contig1_All	1039	2	760	gi|157126902|ref|XP_001661001.1|	245	3	243	0.43	0.63	0	254	194	6e-48	--	oxidoreductase [Aedes aegypti] >gi|108873101|gb|EAT37326.1| oxidoreductase [Aedes aegypti]
CL3334.Contig1_All	735	414	25	gi|71896765|ref|NP_001026447.1|	1850	1151	1274	0.3	0.51	0	130	56.2	1e-06	--	vitellogenin-2 precursor [Gallus gallus] >gi|138595|sp|P02845.1|VIT2_CHICK RecName: Full=Vitellogenin-2; AltName: Full=Major vitellogenin; AltName: Full=Vitellogenin II; Contains: RecName: Full=Lipovitellin-1; AltName: Full=Lipovitellin I; Short=LVI; Contains: RecName: Full=Phosvitin; Short=PV; Contains: RecName: Full=Lipovitellin-2; AltName: Full=Lipovitellin II; Short=LVII; Contains: RecName: F…
CL3339.Contig1_All	1104	934	26	gi|283046757|ref|NP_780666.3|	1640	13	291	0.28	0.48	0	303	135	3e-30	--	HEAT repeat containing 7A isoform 1 [Mus musculus]
CL3344.Contig1_All	3428	3080	1224	gi|213385315|ref|NP_001132979.1|	2034	18	648	0.5	0.63	0.04	648	601	1e-170	--	host cell factor 1 [Rattus norvegicus]
CL3349.Contig1_All	1123	100	1122	gi|307180310|gb|EFN68343.1|	673	1	340	0.65	0.8	0	341	481	1e-134	--	Myotubularin-related protein 8 [Camponotus floridanus]
CL3354.Contig1_All	1037	375	1037	gi|157104198|ref|XP_001648296.1|	732	2	222	0.78	0.9	0	221	380	1e-104	--	glucose dehydrogenase [Aedes aegypti] >gi|108880411|gb|EAT44636.1| glucose dehydrogenase [Aedes aegypti]
CL3364.Contig1_All	574	368	75	gi|270002785|gb|EEZ99232.1|	432	312	420	0.33	0.52	0.1	109	67.4	3e-10	--	brinker [Tribolium castaneum]
CL3374.Contig1_All	4947	4942	2423	gi|154344449|ref|XP_001568166.1|	4324	978	1799	0.2	0.33	0.01	850	88.2	4e-15	--	proteophosphoglycan ppg4 [Leishmania braziliensis MHOM/BR/75/M2904] >gi|134065503|emb|CAM43270.1| proteophosphoglycan ppg4 [Leishmania braziliensis MHOM/BR/75/M2904]
CL3379.Contig1_All	685	9	683	gi|157133908|ref|XP_001663067.1|	524	87	311	0.5	0.7	0	226	241	2e-62	--	glucosyl/glucuronosyl transferases [Aedes aegypti] >gi|108881436|gb|EAT45661.1| glucosyl/glucuronosyl transferases [Aedes aegypti]
CL3379.Contig1_All	685	6	683	gi|170027644|ref|XP_001841707.1|	1142	709	935	0.49	0.7	0	228	238	2e-61	--	UDP-glucuronosyltransferase 2B20 [Culex quinquefasciatus] >gi|167862277|gb|EDS25660.1| UDP-glucuronosyltransferase 2B20 [Culex quinquefasciatus]
CL3384.Contig1_All	3329	521	3283	gi|307178581|gb|EFN67257.1|	944	9	943	0.75	0.85	0.02	940	1500	0	--	Chitotriosidase-1 [Camponotus floridanus]
CL3394.Contig1_All	1104	830	3	gi|292610334|ref|XP_701006.4|	510	127	388	0.28	0.46	0.02	283	133	2e-29	--	PREDICTED: zinc finger protein 167-like [Danio rerio]
CL3404.Contig1_All	1769	1729	335	gi|307203963|gb|EFN82870.1|	933	8	466	0.38	0.57	0.02	478	326	3e-87	--	DENN domain-containing protein 1A [Harpegnathos saltator]
CL3409.Contig1_All	705	652	41	gi|17647727|ref|NP_523496.1|	1248	783	1018	0.42	0.54	0.13	237	158	2e-37	--	neuroligin [Drosophila melanogaster] >gi|7716610|gb|AAF68455.1| neuroligin [Drosophila melanogaster] >gi|22945817|gb|AAF52450.2| neuroligin [Drosophila melanogaster]
CL3414.Contig1_All	1860	1784	135	gi|332031328|gb|EGI70841.1|	559	3	558	0.53	0.7	0.02	566	583	1e-164	--	Organic cation transporter protein [Acromyrmex echinatior]
CL3428.Contig1_All	766	504	55	gi|270002866|gb|EEZ99313.1|	948	147	285	0.28	0.51	0.01	152	70.9	6e-11	--	aminopeptidase-like protein [Tribolium castaneum]
CL3433.Contig1_All	2945	2517	301	gi|157131436|ref|XP_001662247.1|	690	21	685	0.38	0.54	0.04	772	415	1e-114	--	leucine-rich repeat [Aedes aegypti] >gi|108871537|gb|EAT35762.1| leucine-rich repeat [Aedes aegypti]
CL3439.Contig1_All	1050	3	968	gi|170036842|ref|XP_001846270.1|	861	542	861	0.74	0.86	0	322	503	1e-141	--	ribosome biogenesis protein bop1 [Culex quinquefasciatus] >gi|229544774|sp|B0WC36.1|BOP1_CULQU RecName: Full=Ribosome biogenesis protein BOP1 homolog >gi|167879805|gb|EDS43188.1| ribosome biogenesis protein bop1 [Culex quinquefasciatus]
CL3449.Contig1_All	1205	1203	70	gi|157113401|ref|XP_001657811.1|	661	285	660	0.5	0.71	0.01	383	399	1e-109	--	n-acetylgalactosaminyltransferase [Aedes aegypti] >gi|108877741|gb|EAT41966.1| n-acetylgalactosaminyltransferase [Aedes aegypti]
CL3453.Contig1_All	1421	809	135	gi|340721396|ref|XP_003399107.1|	266	45	239	0.48	0.64	0	226	221	7e-56	--	PREDICTED: group 3 secretory phospholipase A2-like [Bombus terrestris]
CL3459.Contig1_All	2065	34	2055	gi|189241098|ref|XP_971301.2|	4107	2157	2826	0.48	0.64	0.02	691	587	1e-165	--	PREDICTED: similar to vacuolar protein sorting 13D [Tribolium castaneum]
CL3464.Contig1_All	1334	1333	2	gi|345494221|ref|XP_003427251.1|	1222	273	704	0.65	0.78	0	446	590	1e-167	--	PREDICTED: 1-phosphatidylinositol-4,5-bisphosphate phosphodiesterase gamma-1-like [Nasonia vitripennis]
CL3469.Contig1_All	1232	1231	695	gi|118784671|ref|XP_313865.3|	1225	1042	1222	0.62	0.78	0.01	181	247	9e-64	--	angiotensin-converting enzyme 9 (AGAP004563-PA) [Anopheles gambiae str. PEST] >gi|116128616|gb|EAA09164.3| AGAP004563-PA [Anopheles gambiae str. PEST]
CL3474.Contig1_All	572	9	566	gi|170061905|ref|XP_001866438.1|	359	69	247	0.23	0.48	0	187	58.5	2e-07	--	hepatocellular carcinoma-associated antigen [Culex quinquefasciatus] >gi|167880009|gb|EDS43392.1| hepatocellular carcinoma-associated antigen [Culex quinquefasciatus]
CL3478.Contig1_All	2145	108	2096	gi|157136505|ref|XP_001656860.1|	701	33	694	0.72	0.85	0	664	1011	0	--	mitochondrial intermediate peptidase [Aedes aegypti] >gi|108881029|gb|EAT45254.1| mitochondrial intermediate peptidase [Aedes aegypti]
CL3478.Contig1_All	2145	30	2096	gi|170048852|ref|XP_001870806.1|	708	10	701	0.69	0.84	0	694	992	0	--	mitochondrial intermediate peptidase [Culex quinquefasciatus] >gi|167870805|gb|EDS34188.1| mitochondrial intermediate peptidase [Culex quinquefasciatus]
CL3483.Contig1_All	1877	300	1871	gi|218931251|ref|NP_631918.3|	672	13	486	0.28	0.48	0	526	235	5e-60	--	sn1-specific diacylglycerol lipase beta isoform 1 [Homo sapiens] >gi|114149272|sp|Q8NCG7.2|DGLB_HUMAN RecName: Full=Sn1-specific diacylglycerol lipase beta; Short=DGL-beta; AltName: Full=KCCR13L >gi|17864023|gb|AAL47020.1|AF450090_1 KCCR13L [Homo sapiens] >gi|51094462|gb|EAL23721.1| KCCR13L [Homo sapiens] >gi|119575437|gb|EAW55035.1| KCCR13L, isoform CRA_b [Homo sapiens]
CL3487.Contig1_All	582	511	5	gi|194223850|ref|XP_001493756.2|	631	170	332	0.25	0.49	0.02	174	56.6	6e-07	--	PREDICTED: leucine-rich repeat-containing protein 70 [Equus caballus]
CL3493.Contig1_All	674	3	614	gi|330792130|ref|XP_003284143.1|	1589	919	1103	0.26	0.38	0.06	218	55.8	1e-06	--	hypothetical protein DICPUDRAFT_75104 [Dictyostelium purpureum] >gi|325085957|gb|EGC39355.1| hypothetical protein DICPUDRAFT_75104 [Dictyostelium purpureum]
CL3497.Contig1_All	2006	1925	249	gi|116007090|ref|NP_001014644.2|	1122	1	573	0.63	0.78	0.02	574	766	0	--	CG7956, isoform B [Drosophila melanogaster] >gi|113194813|gb|AAX52970.2| CG7956, isoform B [Drosophila melanogaster]
CL3502.Contig1_All	703	2	703	gi|157104369|ref|XP_001648376.1|	566	208	433	0.76	0.84	0	234	351	2e-95	--	cytochrome P450 [Aedes aegypti] >gi|108880360|gb|EAT44585.1| cytochrome P450 [Aedes aegypti]
CL3507.Contig1_All	3558	211	2103	gi|313747493|ref|NP_001186428.1|	686	28	625	0.19	0.39	0.05	668	114	3e-23	--	zinc finger protein 800 [Gallus gallus]
CL3511.Contig1_All	678	178	669	gi|328700379|ref|XP_001944803.2|	417	76	237	0.39	0.55	0.02	169	135	1e-30	--	PREDICTED: neurogenic locus notch homolog protein 1-like [Acyrthosiphon pisum]
CL3517.Contig1_All	1222	930	28	gi|332818773|ref|XP_003310235.1|	587	111	410	0.29	0.47	0	301	131	7e-29	--	PREDICTED: leucine-rich repeat-containing protein 15 isoform 2 [Pan troglodytes]
CL3524.Contig1_All	3849	1740	1	gi|332024687|gb|EGI64880.1|	1193	369	984	0.43	0.59	0.09	642	452	1e-125	--	La-related protein [Acromyrmex echinatior]
CL3528.Contig1_All	1070	21	779	gi|170063377|ref|XP_001867077.1|	247	1	247	0.39	0.65	0	255	187	5e-46	--	3-oxoacyl-[acyl-carrier-protein] reductase 1 [Culex quinquefasciatus] >gi|167881021|gb|EDS44404.1| 3-oxoacyl-[acyl-carrier-protein] reductase 1 [Culex quinquefasciatus]
CL3534.Contig1_All	1446	1333	23	gi|157126541|ref|XP_001660919.1|	800	7	449	0.54	0.73	0.03	452	494	1e-138	--	chondroitin synthase [Aedes aegypti] >gi|108873225|gb|EAT37450.1| chondroitin synthase [Aedes aegypti]
CL3539.Contig1_All	781	554	75	gi|333469214|gb|EDO64148.2|	180	1	167	0.69	0.78	0.04	168	238	2e-61	--	AGAP004577-PA [Anopheles gambiae str. PEST]
CL3544.Contig1_All	973	972	4	gi|4039144|gb|AAC97504.1|	683	146	476	0.43	0.56	0.02	332	268	4e-70	--	peroxidase [Aedes aegypti]
CL3549.Contig1_All	2455	295	1020	gi|326912478|ref|XP_003202577.1|	418	52	288	0.53	0.71	0.01	245	243	2e-62	--	PREDICTED: uncharacterized protein C22orf9-like [Meleagris gallopavo]
CL3553.Contig1_All	1260	1211	30	gi|307167934|gb|EFN61308.1|	5256	1278	1649	0.31	0.51	0.01	400	183	2e-44	--	Protein purity of essence [Camponotus floridanus]
CL3557.Contig1_All	1472	145	1467	gi|193661969|ref|XP_001944489.1|	1196	45	490	0.41	0.61	0.03	458	333	1e-89	--	PREDICTED: PAB-dependent poly(A)-specific ribonuclease subunit 2-like [Acyrthosiphon pisum]
CL3568.Contig1_All	930	929	3	gi|157115267|ref|XP_001658172.1|	578	70	398	0.54	0.73	0.06	329	365	2e-99	--	tRNA-dihydrouridine synthase [Aedes aegypti] >gi|108883495|gb|EAT47720.1| tRNA-dihydrouridine synthase [Aedes aegypti]
CL3573.Contig1_All	748	4	552	gi|19335658|gb|AAL85598.1|	462	216	400	0.45	0.69	0.01	185	187	3e-46	--	dopachrome conversion enzyme [Aedes aegypti]
CL3585.Contig1_All	782	5	685	gi|258649591|ref|YP_003204879.1|	511	307	495	0.2	0.44	0.02	234	54.3	6e-06	--	NADH dehydrogenase subunit 5 [Radopholus similis] >gi|257143735|emb|CAY39369.1| NADH dehydrogenase subunit 5 [Radopholus similis]
CL3590.Contig1_All	1052	156	1052	gi|157115214|ref|XP_001658147.1|	462	7	306	0.34	0.59	0	301	222	2e-56	--	sugar transporter [Aedes aegypti] >gi|108876978|gb|EAT41203.1| sugar transporter [Aedes aegypti]
CL3596.Contig1_All	1280	283	1125	gi|8527|emb|CAA40134.1|	1364	18	276	0.33	0.52	0.02	288	158	6e-37	--	suppressor two of zeste [Drosophila melanogaster]
CL3600.Contig1_All	1051	5	967	gi|170034577|ref|XP_001845150.1|	394	77	394	0.49	0.69	0.01	327	320	7e-86	--	fuzzy [Culex quinquefasciatus] >gi|167875931|gb|EDS39314.1| fuzzy [Culex quinquefasciatus]
CL3616.Contig1_All	4775	3	4694	gi|170044218|ref|XP_001849752.1|	4655	3094	4655	0.87	0.92	0	1570	2726	0	--	dynein heavy chain [Culex quinquefasciatus] >gi|167867449|gb|EDS30832.1| dynein heavy chain [Culex quinquefasciatus]
CL3627.Contig1_All	911	889	74	gi|340725445|ref|XP_003401080.1|	531	33	299	0.31	0.53	0.01	275	132	3e-29	--	PREDICTED: UPF0704 protein C6orf165 homolog [Bombus terrestris]
CL3640.Contig1_All	1590	1585	44	gi|126339649|ref|XP_001365927.1|	1133	621	1131	0.74	0.85	0	514	790	0	--	PREDICTED: DNA-directed RNA polymerase III subunit RPC2 [Monodelphis domestica]
CL3645.Contig1_All	1089	1088	3	gi|157131542|ref|XP_001655871.1|	461	11	375	0.54	0.76	0.01	368	404	1e-111	--	tRNA-dihydrouridine synthase [Aedes aegypti] >gi|108871488|gb|EAT35713.1| tRNA-dihydrouridine synthase [Aedes aegypti]
CL3650.Contig1_All	861	861	61	gi|307207005|gb|EFN84828.1|	845	571	834	0.44	0.64	0.01	270	241	4e-62	--	Vacuolar protein sorting-associated protein 41-like protein [Harpegnathos saltator]
CL3655.Contig1_All	1523	1330	386	gi|66533109|ref|XP_624386.1|	332	5	322	0.24	0.45	0.01	321	107	1e-21	--	PREDICTED: UDP-galactose translocator [Apis mellifera]
CL3660.Contig1_All	2684	5	2683	gi|333466998|gb|EGK96445.1|	2903	726	1652	0.67	0.8	0.03	929	1305	0	--	AGAP000461-PB [Anopheles gambiae str. PEST]
CL3665.Contig1_All	1122	113	1120	gi|345492109|ref|XP_001601794.2|	805	15	372	0.41	0.59	0.09	370	268	4e-70	--	PREDICTED: protein vav-like isoform 1 [Nasonia vitripennis] >gi|345492111|ref|XP_003426779.1| PREDICTED: protein vav-like isoform 2 [Nasonia vitripennis]
CL3671.Contig1_All	2601	200	2593	gi|157107840|ref|XP_001649962.1|	1058	49	846	0.68	0.75	0.06	852	1100	0	--	f-box only protein [Aedes aegypti] >gi|108879483|gb|EAT43708.1| f-box only protein [Aedes aegypti]
CL3676.Contig1_All	688	687	106	gi|297664428|ref|XP_002810649.1|	594	330	525	0.3	0.55	0.01	197	100	7e-20	--	PREDICTED: glomulin-like isoform 1 [Pongo abelii]
CL3681.Contig1_All	657	655	2	gi|156551291|ref|XP_001601284.1|	774	302	519	0.75	0.87	0	218	344	1e-93	--	PREDICTED: protein sel-1 homolog 1-like [Nasonia vitripennis]
CL3691.Contig1_All	906	906	1	gi|333468324|gb|EAA07508.5|	520	104	406	0.67	0.81	0	303	419	1e-116	--	AGAP002376-PA [Anopheles gambiae str. PEST]
CL3696.Contig1_All	1188	19	1152	gi|333469060|gb|EAA09220.5|	1440	963	1424	0.47	0.58	0.19	469	364	4e-99	--	AGAP004423-PA [Anopheles gambiae str. PEST]
CL3701.Contig1_All	1031	10	825	gi|74864292|sp|Q8ILR9.1|YPF17_PLAF7	4662	3909	4184	0.21	0.36	0.05	288	64.3	9e-09	--	RecName: Full=Protein PF14_0175
CL3706.Contig1_All	432	3	431	gi|340717683|ref|XP_003397308.1|	2097	879	1023	0.57	0.75	0.01	145	179	3e-44	--	PREDICTED: phosphatidylinositol 4-kinase alpha-like isoform 1 [Bombus terrestris]
CL3711.Contig1_All	1012	1012	326	gi|221331205|ref|NP_001137958.1|	1088	472	679	0.44	0.55	0.02	236	160	9e-38	--	TBP-associated factor 4, isoform E [Drosophila melanogaster] >gi|220902611|gb|ACL83313.1| TBP-associated factor 4, isoform E [Drosophila melanogaster]
CL3721.Contig1_All	885	6	815	gi|332023966|gb|EGI64184.1|	367	106	367	0.64	0.79	0	270	349	1e-94	--	Guanine nucleotide-binding protein subunit alpha-like protein [Acromyrmex echinatior]
CL3726.Contig1_All	1816	133	1704	gi|338841077|gb|AEJ21079.1|	533	2	531	0.45	0.63	0.01	533	463	1e-128	--	cytochrome P450 9J19 [Aedes aegypti]
CL3731.Contig1_All	655	639	226	gi|195091318|ref|XP_001997514.1|	348	22	150	0.28	0.51	0	139	72	2e-11	--	GH25127 [Drosophila grimshawi] >gi|193905906|gb|EDW04773.1| GH25127 [Drosophila grimshawi]
CL3737.Contig1_All	1148	210	1058	gi|193596731|ref|XP_001950741.1|	311	17	300	0.38	0.58	0.02	290	197	8e-49	--	PREDICTED: pyridoxine-5'-phosphate oxidase-like isoform 1 [Acyrthosiphon pisum]
CL3742.Contig1_All	730	119	727	gi|170036338|ref|XP_001846021.1|	316	87	287	0.58	0.73	0	203	234	2e-60	--	nuclear pore glycoprotein p62 [Culex quinquefasciatus] >gi|167878993|gb|EDS42376.1| nuclear pore glycoprotein p62 [Culex quinquefasciatus]
CL3746.Contig1_All	757	108	683	gi|327261163|ref|XP_003215401.1|	205	13	161	0.38	0.51	0.02	197	127	6e-28	--	PREDICTED: chronic lymphocytic leukemia deletion region gene 6 protein homolog [Anolis carolinensis]
CL3756.Contig1_All	838	837	58	gi|198476551|ref|XP_001357392.2|	1364	1086	1347	0.56	0.73	0	262	288	3e-76	--	ade3 [Drosophila pseudoobscura pseudoobscura] >gi|109940129|sp|P16340.2|PUR2_DROPS RecName: Full=Trifunctional purine biosynthetic protein adenosine-3; Includes: RecName: Full=Phosphoribosylamine--glycine ligase; AltName: Full=Glycinamide ribonucleotide synthetase; Short=GARS; AltName: Full=Phosphoribosylglycinamide synthetase; Includes: RecName: Full=Phosphoribosylformylglycinamidine cyclo-ligas…
CL3760.Contig1_All	670	1	657	gi|332026097|gb|EGI66245.1|	504	284	504	0.42	0.56	0.06	233	157	4e-37	--	Peptidyl-prolyl cis-trans isomerase-like 4 [Acromyrmex echinatior]
CL3770.Contig1_All	1031	1023	58	gi|307175621|gb|EFN65530.1|	336	9	326	0.73	0.83	0	322	486	1e-136	--	ATP-binding domain-containing protein 3 [Camponotus floridanus]
CL3776.Contig1_All	587	571	20	gi|328721536|ref|XP_003247331.1|	377	38	233	0.36	0.5	0.09	203	124	2e-27	--	PREDICTED: serine protease snake-like isoform 1 [Acyrthosiphon pisum] >gi|328721538|ref|XP_003247332.1| PREDICTED: serine protease snake-like isoform 2 [Acyrthosiphon pisum]
CL3781.Contig1_All	1210	1192	2	gi|340720592|ref|XP_003398718.1|	1167	579	974	0.43	0.63	0	401	354	5e-96	--	PREDICTED: LOW QUALITY PROTEIN: VWFA and cache domain-containing protein 1-like [Bombus terrestris]
CL3786.Contig1_All	1153	963	118	gi|66828551|ref|XP_647629.1|	356	45	356	0.23	0.41	0.14	329	78.6	5e-13	--	RNA polymerase I subunit [Dictyostelium discoideum AX4] >gi|74859190|sp|Q55FA4.1|RPA43_DICDI RecName: Full=Probable DNA-directed RNA polymerase I subunit RPA43 >gi|60475617|gb|EAL73552.1| RNA polymerase I subunit [Dictyostelium discoideum AX4]
CL3797.Contig1_All	938	66	938	gi|289740051|gb|ADD18773.1|	546	24	318	0.45	0.62	0.03	303	243	9e-63	--	carboxylesterase [Glossina morsitans morsitans]
CL3811.Contig1_All	1002	969	10	gi|328789952|ref|XP_001120448.2|	464	60	342	0.34	0.53	0	322	168	3e-40	--	PREDICTED: cell cycle checkpoint protein RAD17-like [Apis mellifera]
CL3821.Contig1_All	638	479	3	gi|281362930|ref|NP_001163786.1|	1866	1	188	0.63	0.74	0.16	190	223	5e-57	--	RhoGAP100F, isoform D [Drosophila melanogaster] >gi|272477263|gb|ACZ95079.1| RhoGAP100F, isoform D [Drosophila melanogaster]
CL3826.Contig1_All	1138	428	3	gi|187447790|emb|CAO85209.1|	234	3	144	0.38	0.6	0	142	104	9e-21	--	ENSANGG00000009053 protein [Anopheles gambiae] >gi|187447792|emb|CAO85210.1| ENSANGG00000009053 protein [Anopheles gambiae]
CL3831.Contig1_All	981	933	22	gi|157113108|ref|XP_001651897.1|	386	81	377	0.45	0.61	0	305	262	2e-68	--	ketohexokinase [Aedes aegypti] >gi|108877899|gb|EAT42124.1| ketohexokinase [Aedes aegypti]
CL3836.Contig1_All	886	835	41	gi|194353236|emb|CAQ53410.1|	375	24	305	0.34	0.53	0.06	284	151	3e-35	--	CG9125-PA [Drosophila melanogaster]
CL3841.Contig1_All	789	779	3	gi|170034937|ref|XP_001845328.1|	1972	369	630	0.67	0.83	0.01	262	375	1e-102	--	nuclear pore complex protein Nup205 [Culex quinquefasciatus] >gi|167876786|gb|EDS40169.1| nuclear pore complex protein Nup205 [Culex quinquefasciatus]
CL3847.Contig1_All	984	980	66	gi|193695354|ref|XP_001947962.1|	911	607	904	0.49	0.74	0	306	308	2e-82	--	PREDICTED: periodic tryptophan protein 2 homolog [Acyrthosiphon pisum]
CL3852.Contig1_All	852	102	728	gi|307187927|gb|EFN72840.1|	221	8	219	0.63	0.78	0.03	217	270	4e-71	--	Mediator of RNA polymerase II transcription subunit 18 [Camponotus floridanus]
CL3857.Contig1_All	944	136	900	gi|307196039|gb|EFN77764.1|	633	301	539	0.29	0.44	0.03	263	60.5	1e-07	--	Transmembrane protein 201 [Harpegnathos saltator]
CL3862.Contig1_All	1072	873	55	gi|333470107|gb|EAA01385.4|	333	18	291	0.64	0.8	0.01	278	370	1e-101	--	AGAP001658-PA [Anopheles gambiae str. PEST]
CL3871.Contig1_All	1050	1048	137	gi|24655073|ref|NP_725799.1|	1922	1392	1694	0.78	0.87	0	304	472	1e-131	--	CG30116, isoform A [Drosophila melanogaster] >gi|21627024|gb|AAM68461.1| CG30116, isoform A [Drosophila melanogaster]
CL3881.Contig1_All	1228	1227	4	gi|345493014|ref|XP_003426978.1|	936	216	644	0.43	0.58	0.09	450	308	4e-82	--	PREDICTED: bifunctional protein NCOAT-like isoform 2 [Nasonia vitripennis]
CL3886.Contig1_All	948	4	945	gi|193652397|ref|XP_001951809.1|	371	42	345	0.58	0.72	0	315	452	1e-125	--	PREDICTED: delta-like protein 1-like [Acyrthosiphon pisum]
CL3891.Contig1_All	1142	1138	257	gi|345305437|ref|XP_001510657.2|	603	98	410	0.3	0.5	0.06	313	157	7e-37	--	PREDICTED: connector enhancer of kinase suppressor of ras 3 [Ornithorhynchus anatinus]
CL3897.Contig1_All	561	57	557	gi|291231890|ref|XP_002735885.1|	320	7	173	0.54	0.74	0	167	184	2e-45	--	PREDICTED: retinol dehydrogenase 11-like [Saccoglossus kowalevskii]
CL3902.Contig1_All	1235	1233	28	gi|340726100|ref|XP_003401400.1|	398	11	393	0.46	0.59	0.06	428	342	2e-92	--	PREDICTED: LOW QUALITY PROTEIN: inhibitor of growth protein 3-like [Bombus terrestris]
CL3913.Contig1_All	1083	32	1057	gi|328789647|ref|XP_001120674.2|	702	6	336	0.44	0.65	0.02	352	263	8e-69	--	PREDICTED: tudor domain-containing protein 3-like [Apis mellifera]
CL3918.Contig1_All	1125	1020	157	gi|66499523|ref|XP_623636.1|	308	8	301	0.54	0.68	0.02	296	292	2e-77	--	PREDICTED: peroxisomal membrane protein PMP34-like [Apis mellifera]
CL3923.Contig1_All	639	366	58	gi|4028648|gb|AAC98692.1|	152	45	147	0.6	0.74	0.01	105	122	9e-27	--	microsomal glutathione S-transferase-like protein [Drosophila melanogaster] >gi|4028652|gb|AAC98694.1| microsomal glutathione S-transferase-like protein [Drosophila melanogaster]
CL3927.Contig1_All	717	581	15	gi|68364382|ref|XP_686984.1|	647	1	199	0.37	0.55	0.06	203	112	2e-23	--	PREDICTED: protein CBFA2T3-like isoform 1 [Danio rerio]
CL3931.Contig1_All	1267	223	765	gi|24656688|ref|NP_647799.1|	905	37	209	0.32	0.45	0.03	188	82.4	4e-14	--	CG12009 [Drosophila melanogaster] >gi|7292345|gb|AAF47752.1| CG12009 [Drosophila melanogaster] >gi|162951773|gb|ABY21748.1| LP10131p [Drosophila melanogaster]
CL3936.Contig1_All	458	457	2	gi|340717980|ref|XP_003397451.1|	366	185	337	0.38	0.58	0.01	155	112	5e-24	--	PREDICTED: glycoprotein-N-acetylgalactosamine 3-beta-galactosyltransferase 1-like isoform 1 [Bombus terrestris] >gi|340717982|ref|XP_003397452.1| PREDICTED: glycoprotein-N-acetylgalactosamine 3-beta-galactosyltransferase 1-like isoform 2 [Bombus terrestris]
CL3942.Contig1_All	1062	779	285	gi|195137814|ref|XP_002012592.1|	183	1	182	0.39	0.54	0.09	182	120	1e-25	--	GI16018 [Drosophila mojavensis] >gi|193906402|gb|EDW05269.1| GI16018 [Drosophila mojavensis]
CL3952.Contig1_All	894	894	58	gi|170034426|ref|XP_001845075.1|	733	1	283	0.47	0.64	0.01	284	244	3e-63	--	abc transporter [Culex quinquefasciatus] >gi|167875708|gb|EDS39091.1| abc transporter [Culex quinquefasciatus]
CL3957.Contig1_All	1211	1202	3	gi|66521630|ref|XP_393870.2|	713	46	445	0.68	0.86	0	400	590	1e-167	--	PREDICTED: protein suppressor of forked-like [Apis mellifera]
CL3963.Contig1_All	234	37	234	gi|149702726|ref|XP_001492560.1|	1099	280	345	0.4	0.59	0	66	53.5	3e-06	--	PREDICTED: acyl-CoA synthetase family member 4 [Equus caballus]
CL3972.Contig1_All	901	796	293	gi|240848821|ref|NP_001155591.1|	227	1	178	0.52	0.68	0.07	182	173	1e-41	--	sesquipedalian-1-like [Acyrthosiphon pisum] >gi|239792451|dbj|BAH72567.1| ACYPI004941 [Acyrthosiphon pisum]
CL3978.Contig1_All	1005	722	99	gi|170044107|ref|XP_001849701.1|	269	15	222	0.45	0.69	0.01	211	186	1e-45	--	Osiris [Culex quinquefasciatus] >gi|167867319|gb|EDS30702.1| Osiris [Culex quinquefasciatus]
CL3991.Contig1_All	1553	161	1366	gi|158288440|ref|XP_001230752.2|	412	14	411	0.3	0.51	0.01	410	206	3e-51	--	AGAP003765-PA [Anopheles gambiae str. PEST] >gi|157019085|gb|EAU77372.2| AGAP003765-PA [Anopheles gambiae str. PEST]
CL3996.Contig1_All	478	471	1	gi|157133539|ref|XP_001662884.1|	909	295	448	0.38	0.55	0	158	118	8e-26	--	protease m1 zinc metalloprotease [Aedes aegypti] >gi|108870801|gb|EAT35026.1| protease m1 zinc metalloprotease [Aedes aegypti]
CL4001.Contig1_All	1087	803	357	gi|6525240|gb|AAF15366.1|AF206632_1	274	103	274	0.29	0.55	0.13	172	66.2	2e-09	--	ring-infested erythrocyte surface antigen [Plasmodium falciparum]
CL4006.Contig1_All	1865	3	1613	gi|332030238|gb|EGI70021.1|	1291	473	1126	0.22	0.41	0.18	659	116	4e-24	--	Protein C1orf9-like protein [Acromyrmex echinatior]
CL4014.Contig1_All	850	679	2	gi|77455412|gb|ABA86515.1|	1412	37	260	0.24	0.48	0	228	99	2e-19	--	CG11156 [Drosophila simulans]
CL4019.Contig1_All	1062	1044	7	gi|194220050|ref|XP_001503739.2|	942	130	485	0.25	0.47	0.04	362	127	9e-28	--	PREDICTED: endoplasmic reticulum aminopeptidase 1 [Equus caballus]
CL4024.Contig1_All	513	16	510	gi|328720765|ref|XP_003247122.1|	632	208	390	0.34	0.47	0.11	186	112	9e-24	--	PREDICTED: zinc finger protein 271-like [Acyrthosiphon pisum]
CL4028.Contig1_All	585	389	3	gi|167387341|ref|XP_001738121.1|	1719	1318	1450	0.36	0.58	0.08	141	68.2	2e-10	--	trichohyalin [Entamoeba dispar SAW760]
CL4037.Contig1_All	614	441	4	gi|157133084|ref|XP_001656167.1|	561	1	146	0.32	0.6	0	146	108	2e-22	--	AMP dependent ligase [Aedes aegypti] >gi|108881595|gb|EAT45820.1| AMP dependent ligase [Aedes aegypti]
CL4048.Contig1_All	929	815	153	gi|332027730|gb|EGI67798.1|	219	1	207	0.41	0.55	0	221	150	6e-35	--	Putative OPA3-like protein [Acromyrmex echinatior]
CL4057.Contig1_All	1158	1158	406	gi|157124465|ref|XP_001660473.1|	326	63	316	0.79	0.88	0.01	254	421	1e-116	--	protein-tyrosine sulfotransferase [Aedes aegypti] >gi|108873984|gb|EAT38209.1| protein-tyrosine sulfotransferase [Aedes aegypti]
CL4062.Contig1_All	2467	1663	137	gi|307194250|gb|EFN76647.1|	949	436	948	0.55	0.73	0.01	517	578	1e-163	--	HBS1-like protein [Harpegnathos saltator]
CL4072.Contig1_All	1074	67	1044	gi|170063953|ref|XP_001867327.1|	345	15	340	0.45	0.62	0.01	331	285	3e-75	--	DNA (cytosine-5)-methyltransferase [Culex quinquefasciatus] >gi|167881402|gb|EDS44785.1| DNA (cytosine-5)-methyltransferase [Culex quinquefasciatus]
CL4077.Contig1_All	520	519	1	gi|333469143|gb|EGK97188.1|	2121	650	822	0.64	0.83	0	173	236	4e-61	--	AGAP004507-PB [Anopheles gambiae str. PEST]
CL4082.Contig1_All	1478	1067	477	gi|307178053|gb|EFN66898.1|	199	1	192	0.4	0.63	0.01	201	136	2e-30	--	Microphthalmia-associated transcription factor [Camponotus floridanus]
CL4092.Contig1_All	1223	1186	29	gi|170037505|ref|XP_001846598.1|	423	27	422	0.62	0.77	0.03	401	503	1e-141	--	ankyrin repeat and MYND domain-containing protein 2 [Culex quinquefasciatus] >gi|167880706|gb|EDS44089.1| ankyrin repeat and MYND domain-containing protein 2 [Culex quinquefasciatus]
CL4107.Contig1_All	770	17	763	gi|170051114|ref|XP_001861618.1|	289	34	279	0.5	0.65	0	249	253	6e-66	--	chymotrypsin-2 [Culex quinquefasciatus] >gi|167872495|gb|EDS35878.1| chymotrypsin-2 [Culex quinquefasciatus]
CL4122.Contig1_All	957	856	419	gi|307187751|gb|EFN72723.1|	168	22	167	0.82	0.91	0	146	246	8e-64	--	Cofilin/actin-depolymerizing factor-like protein [Camponotus floridanus]
CL4127.Contig1_All	779	759	136	gi|289742791|gb|ADD20143.1|	218	11	218	0.79	0.89	0	208	360	4e-98	--	MPS 1 binder kinase activator-like 2B [Glossina morsitans morsitans]
CL4133.Contig1_All	1007	887	183	gi|157118168|ref|XP_001659041.1|	294	55	288	0.29	0.46	0.01	239	114	7e-24	--	serine protease [Aedes aegypti] >gi|108875809|gb|EAT40034.1| serine protease [Aedes aegypti]
CL4138.Contig1_All	1198	1198	536	gi|340384206|ref|XP_003390605.1|	968	625	836	0.4	0.5	0.01	225	163	1e-38	--	PREDICTED: fibrillin-1-like, partial [Amphimedon queenslandica]
CL4148.Contig1_All	667	589	221	gi|340724742|ref|XP_003400740.1|	418	70	185	0.33	0.55	0.02	126	72.8	6e-24	--	PREDICTED: RNA methyltransferase-like protein 1-like [Bombus terrestris]
CL4153.Contig1_All	2744	379	2742	gi|328786364|ref|XP_003250775.1|	1617	32	828	0.61	0.75	0.04	824	1056	0	--	PREDICTED: lysine-specific demethylase lid isoform 2 [Apis mellifera]
CL4157.Contig1_All	971	2	949	gi|157120921|ref|XP_001659795.1|	622	295	620	0.48	0.64	0.04	330	276	1e-72	--	molybdopterin biosynthesis protein [Aedes aegypti] >gi|108874759|gb|EAT38984.1| molybdopterin biosynthesis protein [Aedes aegypti]
CL4162.Contig1_All	1664	1595	204	gi|307169172|gb|EFN61988.1|	472	2	464	0.55	0.73	0	465	530	1e-148	--	UDP-N-acetylhexosamine pyrophosphorylase [Camponotus floridanus]
CL4168.Contig1_All	1142	1140	379	gi|221123214|ref|XP_002154262.1|	797	439	690	0.39	0.57	0	255	176	2e-42	--	PREDICTED: similar to DIS3 mitotic control homolog (S. cerevisiae)-like 2 [Hydra magnipapillata]
CL4174.Contig1_All	548	2	448	gi|119116230|emb|CAJ00601.1|	1399	547	693	0.33	0.44	0.06	159	60.1	5e-08	--	thiolester containing protein II, isoform A [Drosophila melanogaster]
CL4179.Contig1_All	1138	1005	49	gi|170066758|ref|XP_001868212.1|	336	8	322	0.53	0.72	0	319	347	8e-94	--	selenide [Culex quinquefasciatus] >gi|167862955|gb|EDS26338.1| selenide [Culex quinquefasciatus]
CL4179.Contig1_All	1138	1083	13	gi|328786961|ref|XP_003250866.1|	413	37	403	0.42	0.63	0.02	368	314	6e-84	--	PREDICTED: LOW QUALITY PROTEIN: selenide, water dikinase [Apis mellifera]
CL4185.Contig1_All	821	729	82	gi|193664606|ref|XP_001944695.1|	218	3	218	0.88	0.93	0	217	390	1e-107	--	PREDICTED: ras-related protein Rab-3-like [Acyrthosiphon pisum]
CL4190.Contig1_All	1139	1063	314	gi|73994470|ref|XP_859016.1|	394	119	384	0.31	0.47	0.08	272	130	1e-28	--	PREDICTED: similar to CG6340-PB, isoform B isoform 10 [Canis familiaris]
CL4195.Contig1_All	828	205	600	gi|50952828|gb|AAT90340.1|	294	124	275	0.47	0.6	0.13	152	127	4e-28	--	homeodomain protein 9 [Danio rerio]
CL4200.Contig1_All	507	431	21	gi|55770870|ref|NP_115814.1|	780	373	509	0.36	0.55	0.04	144	82.4	7e-15	--	lethal(3)malignant brain tumor-like protein 3 isoform a [Homo sapiens] >gi|62900619|sp|Q96JM7.2|LMBL3_HUMAN RecName: Full=Lethal(3)malignant brain tumor-like protein 3; Short=H-l(3)mbt-like protein 3; Short=L(3)mbt-like protein 3; AltName: Full=MBT-1 >gi|55665135|emb|CAH73677.1| novel protein [Homo sapiens] >gi|66347712|emb|CAI95325.1| novel protein [Homo sapiens] >gi|119568458|gb|EAW48073.1| l(3…
CL4205.Contig1_All	476	272	469	gi|158297570|ref|XP_001689060.1|	468	6	72	0.7	0.8	0.02	68	94.4	2e-18	--	AGAP007738-PA [Anopheles gambiae str. PEST] >gi|157015259|gb|EDO63623.1| AGAP007738-PA [Anopheles gambiae str. PEST]
CL4210.Contig1_All	1306	6	1280	gi|157167778|ref|XP_001662072.1|	614	146	555	0.48	0.6	0.02	438	357	5e-97	--	brachyury [Aedes aegypti] >gi|108871728|gb|EAT35953.1| brachyury [Aedes aegypti]
CL4215.Contig1_All	1509	1366	2	gi|157134846|ref|XP_001656471.1|	706	42	498	0.67	0.8	0	458	606	1e-171	--	mitochondrial translational initiation factor [Aedes aegypti] >gi|108881331|gb|EAT45556.1| mitochondrial translational initiation factor [Aedes aegypti]
CL4224.Contig1_All	1141	3	731	gi|325511367|sp|Q54KF2.2|Y7452_DICDI	777	315	564	0.26	0.45	0.06	259	70.1	2e-10	--	RecName: Full=Putative uncharacterized protein DDB_G0287457
CL4230.Contig1_All	1263	179	1204	gi|307199321|gb|EFN79974.1|	355	13	352	0.67	0.81	0	343	506	1e-142	--	mRNA export factor [Harpegnathos saltator]
CL4235.Contig1_All	2754	2748	745	gi|170058059|ref|XP_001864757.1|	3165	1803	2475	0.32	0.47	0.08	731	233	3e-59	--	trithorax [Culex quinquefasciatus] >gi|167877298|gb|EDS40681.1| trithorax [Culex quinquefasciatus]
CL4240.Contig1_All	1031	936	1	gi|170046437|ref|XP_001850772.1|	764	11	327	0.37	0.55	0.02	321	223	1e-56	--	maltose phosphorylase [Culex quinquefasciatus] >gi|167869195|gb|EDS32578.1| maltose phosphorylase [Culex quinquefasciatus]
CL4250.Contig1_All	684	557	3	gi|157111490|ref|XP_001651589.1|	285	15	200	0.7	0.83	0	186	272	1e-71	--	mitochondrial carrier protein [Aedes aegypti] >gi|108878358|gb|EAT42583.1| mitochondrial carrier protein [Aedes aegypti]
CL4260.Contig1_All	443	443	3	gi|333466892|gb|EAA06333.5|	1392	1204	1378	0.31	0.52	0.16	175	98.2	1e-19	--	AGAP000576-PA [Anopheles gambiae str. PEST]
CL4265.Contig1_All	593	287	577	gi|332029238|gb|EGI69221.1|	1737	884	1005	0.28	0.47	0.2	122	59.3	1e-07	--	Lysine-specific demethylase 3B [Acromyrmex echinatior]
CL4270.Contig1_All	361	350	3	gi|157108890|ref|XP_001650433.1|	468	4	125	0.61	0.78	0.05	123	145	5e-34	--	tetratricopeptide repeat protein, tpr [Aedes aegypti] >gi|108879211|gb|EAT43436.1| tetratricopeptide repeat protein, tpr [Aedes aegypti]
CL4275.Contig1_All	639	305	493	gi|118787391|ref|XP_556684.2|	105	38	102	0.46	0.53	0.03	65	54.7	3e-06	--	cuticular protein 105, RR-1 family (AGAP006010-PA) [Anopheles gambiae str. PEST] >gi|116126776|gb|EAL39979.2| AGAP006010-PA [Anopheles gambiae str. PEST]
CL4280.Contig1_All	737	6	662	gi|302151395|gb|ADK97622.1|	512	277	501	0.33	0.41	0.08	240	85.9	2e-15	--	NADH dehydrogenase subunit 5 [Heterodera glycines]
CL4294.Contig1_All	863	6	797	gi|328706311|ref|XP_001950146.2|	368	84	353	0.34	0.53	0.05	279	147	4e-34	--	PREDICTED: metallophosphoesterase 1 homolog [Acyrthosiphon pisum]
CL4298.Contig1_All	684	255	650	gi|335283357|ref|XP_003123906.2|	202	63	201	0.23	0.51	0.05	139	57.8	4e-07	--	PREDICTED: COMM domain-containing protein 10-like [Sus scrofa]
CL4303.Contig1_All	909	1	897	gi|170051662|ref|XP_001861867.1|	1325	627	925	0.64	0.83	0	299	397	1e-109	--	tetratricopeptide repeat domain 21B [Culex quinquefasciatus] >gi|167872823|gb|EDS36206.1| tetratricopeptide repeat domain 21B [Culex quinquefasciatus]
CL4308.Contig1_All	1041	821	87	gi|157127065|ref|XP_001654786.1|	352	95	328	0.29	0.48	0.02	250	110	1e-22	--	lipase [Aedes aegypti] >gi|108884491|gb|EAT48716.1| lipase [Aedes aegypti]
CL4313.Contig1_All	1541	540	1382	gi|268638308|ref|XP_002649209.1|	3566	2635	2947	0.21	0.4	0.1	315	57	2e-06	--	RanBP2-type zinc finger [Dictyostelium discoideum AX4] >gi|256013110|gb|EEU04159.1| RanBP2-type zinc finger [Dictyostelium discoideum AX4]
CL4324.Contig1_All	1300	806	45	gi|118638750|gb|ABL09495.1|	528	267	512	0.35	0.55	0.01	257	159	3e-37	--	serine-peptidase [Drosophila melanogaster]
CL4340.Contig1_All	1188	10	1185	gi|328786744|ref|XP_003250836.1|	775	164	550	0.34	0.54	0	392	223	1e-56	--	PREDICTED: insulin-like growth factor-binding protein complex acid labile subunit-like [Apis mellifera]
CL4345.Contig1_All	770	613	350	gi|63055515|gb|AAY29119.1|	157	23	103	0.34	0.59	0	88	53.5	9e-06	--	cement precursor protein 3A variant 3 [Phragmatopoma californica]
CL4360.Contig1_All	560	547	83	gi|332025229|gb|EGI65403.1|	1104	969	1098	0.3	0.48	0.01	158	71.2	2e-11	--	Dorsal-ventral patterning tolloid-like protein 1 [Acromyrmex echinatior]
CL4366.Contig1_All	482	158	3	gi|345484525|ref|XP_001605390.2|	578	41	88	0.46	0.69	0	52	55.8	6e-07	--	PREDICTED: protein I'm not dead yet-like [Nasonia vitripennis]
CL4371.Contig1_All	633	623	3	gi|170038102|ref|XP_001846892.1|	1552	1241	1447	0.59	0.76	0	207	253	3e-66	--	ATP-binding cassette sub-family A member 1 [Culex quinquefasciatus] >gi|167881512|gb|EDS44895.1| ATP-binding cassette sub-family A member 1 [Culex quinquefasciatus]
CL4376.Contig1_All	905	865	38	gi|307176414|gb|EFN65988.1|	317	28	317	0.26	0.47	0.07	298	96.7	1e-18	--	Retinaldehyde-binding protein 1-like protein 1 [Camponotus floridanus]
CL4378.Contig1_All	1147	635	30	gi|170035446|ref|XP_001845580.1|	796	45	234	0.36	0.56	0.01	206	131	5e-29	--	serine collagenase 1 [Culex quinquefasciatus] >gi|167877492|gb|EDS40875.1| serine collagenase 1 [Culex quinquefasciatus]
CL4383.Contig1_All	780	686	21	gi|183227680|ref|NP_001077297.2|	569	4	279	0.27	0.47	0.19	276	108	3e-22	--	protein AATF [Danio rerio]
CL4388.Contig1_All	1835	9	1817	gi|157124198|ref|XP_001660360.1|	2632	2047	2631	0.48	0.62	0	604	583	1e-165	--	papilin [Aedes aegypti] >gi|108874079|gb|EAT38304.1| papilin [Aedes aegypti]
CL4400.Contig1_All	780	184	780	gi|156537496|ref|XP_001608056.1|	313	5	203	0.64	0.82	0	199	283	8e-75	--	PREDICTED: clavesin-1-like [Nasonia vitripennis]
CL4407.Contig1_All	3777	2865	25	gi|281366014|ref|NP_001163413.1|	1109	2	1109	0.42	0.52	0.17	1149	734	0	--	tonalli, isoform D [Drosophila melanogaster] >gi|27819987|gb|AAO25029.1| LD16921p [Drosophila melanogaster] >gi|272455143|gb|ACZ94684.1| tonalli, isoform D [Drosophila melanogaster]
CL4410.Contig1_All	381	337	11	gi|156546369|ref|XP_001606806.1|	500	29	147	0.36	0.56	0.1	122	70.5	2e-11	--	PREDICTED: vacuolar fusion protein MON1 homolog A-like [Nasonia vitripennis]
CL4415.Contig1_All	578	165	578	gi|170027650|ref|XP_001841710.1|	522	2	142	0.41	0.65	0.02	141	121	2e-26	--	UDP-glucuronosyltransferase 2B1 [Culex quinquefasciatus] >gi|167862280|gb|EDS25663.1| UDP-glucuronosyltransferase 2B1 [Culex quinquefasciatus]
CL4420.Contig1_All	720	60	719	gi|170051330|ref|XP_001861715.1|	508	4	225	0.43	0.63	0.02	226	193	7e-48	--	cytochrome P450 6a22 [Culex quinquefasciatus] >gi|7024447|dbj|BAA92152.1| cytochrome P450 [Culex quinquefasciatus] >gi|167872652|gb|EDS36035.1| cytochrome P450 6a22 [Culex quinquefasciatus]
CL4424.Contig1_All	1313	1311	1	gi|307204648|gb|EFN83270.1|	9315	1559	1996	0.65	0.8	0	439	617	1e-175	--	Myosin light chain kinase, smooth muscle [Harpegnathos saltator]
CL4429.Contig1_All	699	559	2	gi|118094317|ref|XP_426639.2|	1178	168	356	0.7	0.77	0.01	189	266	6e-70	--	PREDICTED: similar to dihydropyrimidine dehydrogenase [Gallus gallus]
CL4437.Contig1_All	535	470	75	gi|307173418|gb|EFN64371.1|	186	16	178	0.31	0.48	0.19	163	69.3	7e-11	--	Chromobox protein-like protein 5 [Camponotus floridanus]
CL4444.Contig1_All	545	464	3	gi|157111289|ref|XP_001651472.1|	386	10	163	0.64	0.81	0	154	215	9e-55	--	l-allo-threonine aldolase [Aedes aegypti] >gi|108878466|gb|EAT42691.1| l-allo-threonine aldolase [Aedes aegypti]
CL4449.Contig1_All	556	438	76	gi|114053051|ref|NP_001040504.1|	142	22	141	0.47	0.68	0	122	118	2e-25	--	acyl-CoA thioesterase 13 [Bombyx mori] >gi|95103162|gb|ABF51522.1| thioesterase superfamily member 2 [Bombyx mori]
CL4452.Contig1_All	866	855	88	gi|156544021|ref|XP_001604332.1|	1012	1	269	0.24	0.42	0.08	280	77.4	8e-13	--	PREDICTED: similar to toll [Nasonia vitripennis]
CL4457.Contig1_All	806	792	1	gi|195401218|ref|XP_002059211.1|	440	124	397	0.32	0.47	0.03	274	128	3e-28	--	GJ16154 [Drosophila virilis] >gi|194156085|gb|EDW71269.1| GJ16154 [Drosophila virilis]
CL4462.Contig1_All	522	2	511	gi|157124002|ref|XP_001654014.1|	858	636	806	0.52	0.75	0.01	172	205	6e-52	--	Dedicator of cytokinesis protein 2 [Aedes aegypti] >gi|108874143|gb|EAT38368.1| Dedicator of cytokinesis protein 2 [Aedes aegypti]
CL4467.Contig1_All	1005	76	981	gi|170044468|ref|XP_001849868.1|	414	5	310	0.29	0.5	0.01	308	160	1e-37	--	arrestin domain containing 4 [Culex quinquefasciatus] >gi|167867608|gb|EDS30991.1| arrestin domain containing 4 [Culex quinquefasciatus]
CL4477.Contig1_All	922	922	2	gi|170028064|ref|XP_001841916.1|	578	57	365	0.66	0.82	0	310	414	1e-114	--	sodium/solute symporter [Culex quinquefasciatus] >gi|167871741|gb|EDS35124.1| sodium/solute symporter [Culex quinquefasciatus]
CL4488.Contig1_All	1012	1008	97	gi|157110895|ref|XP_001651297.1|	735	132	412	0.32	0.51	0.02	311	133	1e-29	--	spermatogenesis associated factor [Aedes aegypti] >gi|108883898|gb|EAT48123.1| spermatogenesis associated factor [Aedes aegypti]
CL4494.Contig1_All	1043	876	31	gi|226246542|ref|NP_035405.2|	285	27	282	0.41	0.56	0	282	197	7e-49	--	ribonuclease H1 [Mus musculus]
CL4508.Contig1_All	761	351	620	gi|307195172|gb|EFN77165.1|	1611	997	1100	0.33	0.47	0.14	105	58.5	3e-07	--	Peritrophin-1 [Harpegnathos saltator]
CL4513.Contig1_All	722	127	672	gi|340713112|ref|XP_003395092.1|	232	48	229	0.32	0.5	0.04	191	99	2e-19	--	PREDICTED: phosphatidylinositol-glycan biosynthesis class F protein-like isoform 1 [Bombus terrestris] >gi|340713114|ref|XP_003395093.1| PREDICTED: phosphatidylinositol-glycan biosynthesis class F protein-like isoform 2 [Bombus terrestris]
CL4518.Contig1_All	538	497	33	gi|332025054|gb|EGI65241.1|	301	4	155	0.4	0.58	0.02	159	104	2e-21	--	Zinc finger protein 830 [Acromyrmex echinatior]
CL4522.Contig1_All	1592	1535	312	gi|328722177|ref|XP_001944348.2|	2055	792	1207	0.21	0.42	0.03	424	88.6	8e-16	--	PREDICTED: CD109 antigen-like [Acyrthosiphon pisum]
CL4527.Contig1_All	318	318	148	gi|154340263|ref|XP_001566088.1|	112	55	111	0.77	0.84	0	57	95.5	6e-19	--	ribosomal protein s26 [Leishmania braziliensis MHOM/BR/75/M2904] >gi|154341993|ref|XP_001566948.1| ribosomal protein s26 [Leishmania braziliensis MHOM/BR/75/M2904]
CL4531.Contig1_All	946	806	180	gi|158284775|ref|XP_307865.2|	561	23	234	0.33	0.53	0.01	213	122	2e-26	--	AGAP009448-PA [Anopheles gambiae str. PEST] >gi|157020893|gb|EAA03631.2| AGAP009448-PA [Anopheles gambiae str. PEST]
CL4541.Contig1_All	735	230	15	gi|253735681|ref|NP_001136034.2|	486	5	76	0.54	0.66	0	72	79	2e-13	--	hexosaminidase (glycosyl hydrolase family 20, catalytic domain) containing [Rattus norvegicus]
CL4546.Contig1_All	655	10	327	gi|115917665|ref|XP_001183563.1|	117	2	107	0.51	0.69	0	106	113	7e-24	--	PREDICTED: similar to novel transposon, partial [Strongylocentrotus purpuratus]
CL4551.Contig1_All	618	603	19	gi|157131235|ref|XP_001662167.1|	665	84	276	0.58	0.75	0	195	236	5e-61	--	sulfate transporter [Aedes aegypti] >gi|108871600|gb|EAT35825.1| sulfate transporter [Aedes aegypti]
CL4557.Contig1_All	913	559	8	gi|170068281|ref|XP_001868806.1|	2067	143	376	0.41	0.57	0.21	234	182	1e-44	--	phospholipase c epsilon [Culex quinquefasciatus] >gi|167864345|gb|EDS27728.1| phospholipase c epsilon [Culex quinquefasciatus]
CL4568.Contig1_All	1124	1124	66	gi|77455182|gb|ABA86400.1|	840	497	840	0.69	0.81	0	356	474	1e-132	--	CG11770 [Drosophila melanogaster]
CL4572.Contig1_All	858	112	729	gi|24656997|ref|NP_523907.2|	214	1	206	0.75	0.9	0	206	354	3e-96	--	arrowhead, isoform A [Drosophila melanogaster] >gi|23092945|gb|AAF47800.2| arrowhead, isoform A [Drosophila melanogaster]
CL4577.Contig1_All	943	1	894	gi|170060121|ref|XP_001865663.1|	599	133	423	0.51	0.7	0.01	302	300	5e-80	--	ezrin-binding protein pace-1 [Culex quinquefasciatus] >gi|167878670|gb|EDS42053.1| ezrin-binding protein pace-1 [Culex quinquefasciatus]
CL4583.Contig1_All	692	691	485	gi|157105149|ref|XP_001648738.1|	397	313	379	0.56	0.71	0	69	78.2	3e-13	--	kinesin heavy chain [Aedes aegypti] >gi|108880159|gb|EAT44384.1| kinesin heavy chain [Aedes aegypti]
CL4588.Contig1_All	743	5	688	gi|118384138|ref|XP_001025222.1|	1391	983	1224	0.19	0.48	0.06	243	54.3	5e-06	--	hypothetical protein TTHERM_00686200 [Tetrahymena thermophila] >gi|89306989|gb|EAS04977.1| hypothetical protein TTHERM_00686200 [Tetrahymena thermophila SB210]
CL4593.Contig1_All	853	598	62	gi|157107174|ref|XP_001649657.1|	496	1	214	0.54	0.66	0.18	220	211	2e-53	--	cyclin-dependent kinase 5 activator [Aedes aegypti] >gi|108879638|gb|EAT43863.1| cyclin-dependent kinase 5 activator [Aedes aegypti]
CL4596.Contig1_All	860	732	4	gi|301767618|ref|XP_002919229.1|	484	45	304	0.25	0.47	0.07	264	85.1	4e-15	--	PREDICTED: UPF0760 protein C2orf29-like [Ailuropoda melanoleuca]
CL4601.Contig1_All	789	72	788	gi|157119485|ref|XP_001653405.1|	398	141	382	0.55	0.66	0.05	253	246	6e-64	--	insulinprotein enhancer protein isl [Aedes aegypti] >gi|108883188|gb|EAT47413.1| insulinprotein enhancer protein isl [Aedes aegypti]
CL4611.Contig1_All	947	47	559	gi|340716416|ref|XP_003396694.1|	350	166	343	0.3	0.51	0.06	182	83.2	2e-14	--	PREDICTED: lactosylceramide 4-alpha-galactosyltransferase-like [Bombus terrestris]
CL4614.Contig1_All	896	560	252	gi|334350005|ref|XP_001369121.2|	583	111	213	0.33	0.51	0	103	65.5	3e-09	--	PREDICTED: leucine-rich repeat-containing protein 15-like [Monodelphis domestica]
CL4619.Contig1_All	738	489	13	gi|332030727|gb|EGI70403.1|	167	9	166	0.55	0.76	0	159	182	2e-44	--	Coenzyme Q-binding protein COQ10-like protein B, mitochondrial [Acromyrmex echinatior]
CL4623.Contig1_All	1034	277	624	gi|5081602|gb|AAD39461.1|AF134586_1	315	77	191	0.34	0.58	0	117	64.7	7e-09	--	reverse transcriptase-like protein [Amblyomma americanum]
CL4628.Contig1_All	865	777	55	gi|167379086|ref|XP_001734988.1|	2216	1891	2124	0.32	0.46	0.03	250	85.9	2e-15	--	protein serine/threonine kinase [Entamoeba dispar SAW760]
CL4633.Contig1_All	921	708	37	gi|340709618|ref|XP_003393401.1|	242	14	240	0.6	0.74	0.01	227	296	1e-78	--	PREDICTED: mitochondrial inner membrane protease ATP23 homolog, partial [Bombus terrestris]
CL4638.Contig1_All	897	777	184	gi|332028444|gb|EGI68487.1|	204	1	191	0.26	0.5	0.01	201	90.9	7e-17	--	Tetraspanin-3 [Acromyrmex echinatior]
CL4648.Contig1_All	1359	212	1342	gi|119488255|gb|ABL75464.1|	592	2	397	0.63	0.76	0.04	396	504	1e-141	--	iPLA-3 [Aedes aegypti]
CL4653.Contig1_All	293	163	5	gi|170044261|ref|XP_001849772.1|	539	1	53	0.43	0.69	0	53	52	8e-06	--	leucine-rich repeat-containing protein 47 [Culex quinquefasciatus] >gi|167867483|gb|EDS30866.1| leucine-rich repeat-containing protein 47 [Culex quinquefasciatus]
CL4658.Contig1_All	821	2	820	gi|170035627|ref|XP_001845670.1|	400	125	397	0.68	0.81	0	274	393	1e-108	--	prostaglandin E synthase 2 [Culex quinquefasciatus] >gi|167877643|gb|EDS41026.1| prostaglandin E synthase 2 [Culex quinquefasciatus]
CL4663.Contig1_All	1064	1060	116	gi|94468722|gb|ABF18210.1|	458	142	455	0.66	0.78	0	316	438	1e-121	--	phosphatidate cytidylyltransferase [Aedes aegypti]
CL4668.Contig1_All	1085	987	1	gi|189240860|ref|XP_969570.2|	628	1	297	0.53	0.67	0	331	336	1e-90	--	PREDICTED: similar to Putative protein kinase C delta type homolog [Tribolium castaneum]
CL4673.Contig1_All	723	722	6	gi|328718447|ref|XP_001945500.2|	1666	1104	1303	0.5	0.6	0.01	243	207	3e-52	--	PREDICTED: disks large homolog 5-like [Acyrthosiphon pisum]
CL4679.Contig1_All	751	730	2	gi|157137873|ref|XP_001664054.1|	606	94	336	0.94	0.98	0	243	464	1e-129	--	glucose transporter [Aedes aegypti] >gi|108880723|gb|EAT44948.1| glucose transporter [Aedes aegypti]
CL4684.Contig1_All	855	853	92	gi|194208753|ref|XP_001497236.2|	624	150	406	0.46	0.67	0.01	259	251	3e-65	--	PREDICTED: conserved oligomeric Golgi complex subunit 8 [Equus caballus]
CL4690.Contig1_All	764	3	647	gi|227343501|gb|ACP27603.1|	228	13	228	0.59	0.77	0	216	269	8e-71	--	glutathione S-transferase [Chironomus tentans]
CL4695.Contig1_All	973	107	973	gi|345487655|ref|XP_001605008.2|	342	15	311	0.46	0.64	0.03	301	271	3e-71	--	PREDICTED: MOSC domain-containing protein 2, mitochondrial-like [Nasonia vitripennis]
CL4699.Contig1_All	833	1	774	gi|157106337|ref|XP_001649277.1|	352	88	345	0.53	0.72	0	259	290	7e-77	--	valacyclovir hydrolase [Aedes aegypti] >gi|157106339|ref|XP_001649278.1| valacyclovir hydrolase [Aedes aegypti] >gi|108879878|gb|EAT44103.1| valacyclovir hydrolase [Aedes aegypti] >gi|108879879|gb|EAT44104.1| valacyclovir hydrolase [Aedes aegypti]
CL4704.Contig1_All	1124	358	642	gi|284010661|dbj|BAI66810.1|	275	76	170	0.33	0.56	0	95	63.9	1e-08	--	variable lymphocyte receptor A [Eptatretus burgeri]
CL4709.Contig1_All	785	10	510	gi|45551157|ref|NP_726339.2|	623	441	597	0.26	0.46	0	167	67.8	5e-10	--	pita, isoform B [Drosophila melanogaster] >gi|45445380|gb|AAF47025.2| pita, isoform B [Drosophila melanogaster]
CL4719.Contig1_All	843	841	92	gi|195386604|ref|XP_002051994.1|	436	179	426	0.37	0.58	0	252	187	6e-46	--	cytochrome b5-related [Drosophila virilis] >gi|194148451|gb|EDW64149.1| cytochrome b5-related [Drosophila virilis]
CL4729.Contig1_All	887	236	886	gi|170030756|ref|XP_001843254.1|	1973	7	220	0.49	0.65	0.02	223	205	2e-51	--	rootletin [Culex quinquefasciatus] >gi|167867930|gb|EDS31313.1| rootletin [Culex quinquefasciatus]
CL4735.Contig1_All	928	925	20	gi|195397121|ref|XP_002057177.1|	711	334	679	0.35	0.46	0.16	360	167	5e-40	--	GJ16498 [Drosophila virilis] >gi|194146944|gb|EDW62663.1| GJ16498 [Drosophila virilis]
CL4744.Contig1_All	734	689	309	gi|327273995|ref|XP_003221764.1|	443	16	142	0.36	0.55	0	127	81.6	3e-14	--	PREDICTED: tigger transposable element-derived protein 4-like [Anolis carolinensis]
CL4754.Contig1_All	795	737	21	gi|170042484|ref|XP_001848954.1|	896	418	678	0.46	0.65	0.08	261	236	1e-60	--	translation elongation factor [Culex quinquefasciatus] >gi|167866030|gb|EDS29413.1| translation elongation factor [Culex quinquefasciatus]
CL4770.Contig1_All	769	514	2	gi|156552037|ref|XP_001603975.1|	408	1	171	0.74	0.88	0	171	268	2e-70	--	PREDICTED: two pore potassium channel protein sup-9-like [Nasonia vitripennis]
CL4774.Contig1_All	428	380	15	gi|170034937|ref|XP_001845328.1|	1972	1174	1294	0.59	0.79	0	122	157	2e-37	--	nuclear pore complex protein Nup205 [Culex quinquefasciatus] >gi|167876786|gb|EDS40169.1| nuclear pore complex protein Nup205 [Culex quinquefasciatus]
CL4779.Contig1_All	879	846	10	gi|332859533|ref|XP_515058.3|	1029	457	750	0.22	0.38	0.07	300	56.2	2e-06	--	PREDICTED: neurofilament heavy polypeptide isoform 3 [Pan troglodytes]
CL4789.Contig1_All	1510	1508	1095	gi|24643616|ref|NP_728382.1|	151	7	146	0.5	0.66	0.01	140	141	1e-31	--	microsomal glutathione S-transferase-like, isoform B [Drosophila melanogaster] >gi|17946688|gb|AAL49374.1| RH59553p [Drosophila melanogaster] >gi|22832630|gb|AAN09527.1| microsomal glutathione S-transferase-like, isoform B [Drosophila melanogaster]
CL4794.Contig1_All	888	886	20	gi|340710644|ref|XP_003393897.1|	2164	1761	2039	0.4	0.54	0.06	309	164	4e-39	--	PREDICTED: Down syndrome cell adhesion molecule-like protein CG42256-like [Bombus terrestris]
CL4804.Contig1_All	768	689	6	gi|45551515|ref|NP_729053.2|	480	62	288	0.59	0.72	0	229	286	9e-76	--	CG10671, isoform B [Drosophila melanogaster] >gi|45446043|gb|AAN12239.2| CG10671, isoform B [Drosophila melanogaster]
CL4811.Contig1_All	989	989	111	gi|302371202|ref|NP_001180578.1|	350	37	326	0.39	0.59	0	294	232	2e-59	--	Z9 acyl-CoA desaturase B [Tribolium castaneum] >gi|300432600|gb|ADK13055.1| Z9 acyl-CoA desaturase B [Tribolium castaneum]
CL4817.Contig1_All	456	357	10	gi|157122915|ref|XP_001659954.1|	483	29	149	0.41	0.63	0.04	121	90.1	3e-17	--	adenylate cyclase [Aedes aegypti] >gi|108882954|gb|EAT47179.1| adenylate cyclase [Aedes aegypti]
CL4822.Contig1_All	1031	91	951	gi|332027706|gb|EGI67774.1|	858	570	857	0.43	0.63	0.02	295	245	3e-63	--	Protein unc-84-like protein A [Acromyrmex echinatior]
CL4827.Contig1_All	1039	910	569	gi|71405552|ref|XP_805384.1|	112	1	112	0.64	0.87	0	114	155	4e-36	--	histone H2B [Trypanosoma cruzi strain CL Brener]
CL4837.Contig1_All	1127	7	882	gi|157136278|ref|XP_001656809.1|	293	8	288	0.39	0.56	0	293	188	5e-46	--	caspase-1 [Aedes aegypti] >gi|108881077|gb|EAT45302.1| caspase-1 [Aedes aegypti]
CL4842.Contig1_All	825	819	1	gi|157110035|ref|XP_001650925.1|	718	319	591	0.73	0.87	0	274	449	1e-125	--	calpain [Aedes aegypti] >gi|108878819|gb|EAT43044.1| calpain [Aedes aegypti]
CL4847.Contig1_All	608	115	591	gi|170050467|ref|XP_001861324.1|	586	1	152	0.3	0.5	0.04	166	79.7	8e-14	--	sodium/nucleoside cotransporter 1 [Culex quinquefasciatus] >gi|167872062|gb|EDS35445.1| sodium/nucleoside cotransporter 1 [Culex quinquefasciatus]
CL4852.Contig1_All	1908	1908	145	gi|158291099|ref|XP_312605.4|	814	195	788	0.84	0.91	0.01	598	949	0	--	AGAP002354-PA [Anopheles gambiae str. PEST]
CL4857.Contig1_All	1029	996	28	gi|307206644|gb|EFN84616.1|	2091	357	651	0.24	0.44	0.01	329	82.4	3e-14	--	UPF0378 protein KIAA0100 [Harpegnathos saltator]
CL4862.Contig1_All	1069	21	1064	gi|170044733|ref|XP_001849991.1|	470	116	459	0.36	0.57	0	350	231	3e-59	--	amine oxidase [Culex quinquefasciatus] >gi|167867766|gb|EDS31149.1| amine oxidase [Culex quinquefasciatus]
CL4867.Contig1_All	871	242	805	gi|74997057|sp|Q54UA9.1|CLKA_DICDI	932	296	477	0.25	0.39	0	189	54.7	5e-06	--	RecName: Full=Probable serine/threonine-protein kinase clkA; AltName: Full=CDC2-like kinase A
CL4877.Contig1_All	710	459	79	gi|170045269|ref|XP_001850238.1|	788	372	495	0.34	0.55	0	127	90.9	5e-17	--	wd-repeat protein [Culex quinquefasciatus] >gi|167868225|gb|EDS31608.1| wd-repeat protein [Culex quinquefasciatus]
CL4882.Contig1_All	861	2	571	gi|221472639|ref|NP_787974.4|	22971	11204	11411	0.33	0.43	0.11	215	114	7e-24	--	dumpy [Drosophila melanogaster] >gi|220901944|gb|AAN10358.5| dumpy [Drosophila melanogaster]
CL4887.Contig1_All	513	513	118	gi|326913067|ref|XP_003202863.1|	325	138	275	0.33	0.52	0.07	143	80.1	4e-14	--	PREDICTED: uncharacterized protein C3orf38-like [Meleagris gallopavo]
CL4892.Contig1_All	805	803	3	gi|307207471|gb|EFN85182.1|	1260	45	317	0.55	0.75	0.03	276	297	3e-79	--	Kinesin-like protein CG14535 [Harpegnathos saltator]
CL4901.Contig1_All	780	3	695	gi|328713994|ref|XP_001948165.2|	1160	828	1054	0.34	0.57	0.01	235	142	2e-32	--	PREDICTED: WASH complex subunit strumpellin-like [Acyrthosiphon pisum]
CL4906.Contig1_All	682	680	165	gi|332023815|gb|EGI64039.1|	4383	2608	2780	0.25	0.47	0.02	176	77	6e-13	--	Zinc finger protein 507 [Acromyrmex echinatior]
CL4911.Contig1_All	421	420	4	gi|291402960|ref|XP_002717779.1|	419	137	289	0.31	0.52	0.1	155	65.9	5e-10	--	PREDICTED: dyslexia susceptibility 1 candidate 1 isoform 1 [Oryctolagus cuniculus]
CL4920.Contig1_All	885	36	641	gi|332016646|gb|EGI57511.1|	425	122	289	0.29	0.43	0.06	216	77.8	6e-13	--	Ras-GEF domain-containing family member 1B [Acromyrmex echinatior]
CL4924.Contig1_All	917	3	881	gi|4165194|emb|CAA08807.1|	1150	508	792	0.45	0.64	0.01	296	234	4e-60	--	Pol protein [Drosophila melanogaster]
CL4928.Contig1_All	927	3	926	gi|157116348|ref|XP_001658433.1|	3926	1632	1939	0.55	0.74	0.01	313	325	1e-87	--	vacuolar protein sorting-associated protein (vps13d) [Aedes aegypti] >gi|108876520|gb|EAT40745.1| vacuolar protein sorting-associated protein (vps13d) [Aedes aegypti]
CL4940.Contig1_All	877	600	1	gi|170039557|ref|XP_001847597.1|	998	20	219	0.71	0.88	0	200	306	8e-82	--	metalloprotease [Culex quinquefasciatus] >gi|167863115|gb|EDS26498.1| metalloprotease [Culex quinquefasciatus]
CL4955.Contig1_All	814	2	595	gi|145559362|gb|ABP73575.1|	250	41	242	0.29	0.47	0.05	209	70.9	6e-11	--	APL2 [Anopheles gambiae]
CL4960.Contig1_All	994	994	2	gi|170034416|ref|XP_001845070.1|	799	435	766	0.69	0.86	0	332	509	1e-142	--	CAS1 domain containing 1 [Culex quinquefasciatus] >gi|167875703|gb|EDS39086.1| CAS1 domain containing 1 [Culex quinquefasciatus]
CL4965.Contig1_All	869	718	194	gi|2655151|gb|AAB87885.1|	181	7	181	0.58	0.78	0	175	221	4e-56	--	adenine phosphoribosyltransferase [Drosophila subobscura]
CL4970.Contig1_All	624	623	78	gi|328792820|ref|XP_395682.4|	491	303	483	0.44	0.68	0	182	174	3e-42	--	PREDICTED: vesicular glutamate transporter 2-like [Apis mellifera]
CL4975.Contig1_All	465	4	396	gi|157117607|ref|XP_001658849.1|	4285	4154	4285	0.53	0.77	0.01	133	155	4e-37	--	dynein heavy chain [Aedes aegypti] >gi|108875993|gb|EAT40218.1| dynein heavy chain [Aedes aegypti]
CL4980.Contig1_All	746	3	500	gi|307194585|gb|EFN76877.1|	490	312	474	0.64	0.77	0	167	224	4e-57	--	Transmembrane protein 145 [Harpegnathos saltator]
CL4990.Contig1_All	1508	130	1317	gi|195160283|ref|XP_002021005.1|	665	255	665	0.29	0.41	0.07	427	130	2e-28	--	GL25064 [Drosophila persimilis] >gi|194118118|gb|EDW40161.1| GL25064 [Drosophila persimilis]
CL5011.Contig1_All	892	881	84	gi|170061373|ref|XP_001866206.1|	386	22	283	0.3	0.53	0.03	275	114	6e-24	--	ecdysteroid UDP-glucosyltransferase [Culex quinquefasciatus] >gi|167879633|gb|EDS43016.1| ecdysteroid UDP-glucosyltransferase [Culex quinquefasciatus]
CL5021.Contig1_All	626	626	3	gi|259906459|ref|NP_001159381.1|	2048	1322	1529	0.94	0.95	0	208	402	1e-111	--	paralytic B [Tribolium castaneum] >gi|258674493|gb|ACV87003.1| paralytic B [Tribolium castaneum]
CL5026.Contig1_All	590	572	24	gi|58385377|ref|XP_313903.2|	384	154	362	0.25	0.46	0.12	209	73.9	4e-12	--	AGAP005036-PA [Anopheles gambiae str. PEST] >gi|55240424|gb|EAA09364.2| AGAP005036-PA [Anopheles gambiae str. PEST]
CL5036.Contig1_All	959	3	959	gi|12656268|gb|AAK00808.1|	1050	265	599	0.57	0.71	0.06	341	385	1e-105	--	leucine-rich repeat-containing G protein-coupled receptor 2 [Drosophila melanogaster]
CL5041.Contig1_All	952	948	7	gi|123472754|ref|XP_001319569.1|	940	295	606	0.23	0.52	0.03	324	95.9	2e-18	--	viral A-type inclusion protein [Trichomonas vaginalis G3]
CL5046.Contig1_All	700	602	3	gi|307204032|gb|EFN82936.1|	596	5	234	0.34	0.53	0.13	230	115	2e-24	--	Uncharacterized protein C3orf19-like protein [Harpegnathos saltator]
CL5051.Contig1_All	993	11	991	gi|332023477|gb|EGI63720.1|	392	30	342	0.43	0.66	0	329	290	5e-77	--	Zinc finger protein 277 [Acromyrmex echinatior]
CL5056.Contig1_All	1155	164	1012	gi|170049850|ref|XP_001870941.1|	286	1	286	0.61	0.76	0.01	288	374	1e-102	--	tetraspanin [Culex quinquefasciatus] >gi|167871547|gb|EDS34930.1| tetraspanin [Culex quinquefasciatus]
CL5061.Contig1_All	728	727	2	gi|307213506|gb|EFN88915.1|	912	257	483	0.43	0.63	0	243	215	2e-54	--	Follistatin-related protein 5 [Harpegnathos saltator]
CL5067.Contig2_All	1386	780	100	gi|332018417|gb|EGI59011.1|	1000	3	293	0.42	0.5	0.24	301	165	4e-39	--	Coiled-coil domain-containing protein [Acromyrmex echinatior]
CL5072.Contig1_All	697	697	2	gi|328785827|ref|XP_003250661.1|	3137	183	416	0.71	0.82	0	234	335	1e-90	--	PREDICTED: protein furry-like [Apis mellifera]
CL5082.Contig1_All	774	772	11	gi|77455348|gb|ABA86483.1|	1228	165	424	0.44	0.64	0.04	265	221	3e-56	--	CG12234 [Drosophila erecta]
CL5087.Contig1_All	727	2	727	gi|157112156|ref|XP_001657418.1|	313	40	281	0.73	0.86	0	242	380	1e-104	--	U3 small nucleolar ribonucleoprotein protein imp4 [Aedes aegypti] >gi|108878165|gb|EAT42390.1| U3 small nucleolar ribonucleoprotein protein imp4 [Aedes aegypti]
CL5092.Contig1_All	379	373	2	gi|157126543|ref|XP_001660920.1|	463	1	130	0.58	0.74	0.04	130	145	4e-34	--	tyrosyl-tRNA synthetase [Aedes aegypti] >gi|108873226|gb|EAT37451.1| tyrosyl-tRNA synthetase [Aedes aegypti]
CL5096.Contig1_All	757	359	3	gi|344288249|ref|XP_003415863.1|	217	98	207	0.51	0.68	0	119	110	8e-23	--	PREDICTED: heart- and neural crest derivatives-expressed protein 2-like [Loxodonta africana]
CL5102.Contig1_All	538	529	53	gi|327287652|ref|XP_003228542.1|	399	77	243	0.33	0.47	0.07	172	95.5	1e-18	--	PREDICTED: zinc finger protein 229-like [Anolis carolinensis]
CL5108.Contig1_All	797	781	128	gi|307204788|gb|EFN83346.1|	4725	3541	3730	0.33	0.48	0.02	224	102	1e-20	--	Baculoviral IAP repeat-containing protein 6 [Harpegnathos saltator]
CL5123.Contig1_All	937	935	723	gi|268576761|ref|XP_002643360.1|	384	191	263	0.42	0.56	0.02	73	55.1	5e-06	--	Hypothetical protein CBG15963 [Caenorhabditis briggsae]
CL5129.Contig1_All	676	9	623	gi|71416440|ref|XP_810252.1|	222	18	222	0.8	0.92	0	205	348	8e-95	--	60S ribosomal protein L13a [Trypanosoma cruzi strain CL Brener]
CL5143.Contig1_All	600	149	598	gi|157129612|ref|XP_001655419.1|	248	13	157	0.46	0.6	0	151	126	5e-28	--	trypsin [Aedes aegypti] >gi|108872129|gb|EAT36354.1| trypsin [Aedes aegypti]
CL5148.Contig1_All	441	437	156	gi|39842329|gb|AAR31769.1|	447	352	443	0.92	0.95	0	94	177	2e-43	--	beta-2 tubulin [Laodelphax striatellus]
CL5152.Contig1_All	509	476	12	gi|158284937|ref|XP_565616.3|	979	9	184	0.46	0.58	0.12	177	124	2e-27	--	AGAP002199-PA [Anopheles gambiae str. PEST]
CL5157.Contig1_All	352	2	352	gi|170070844|ref|XP_001869730.1|	748	541	654	0.42	0.65	0	118	90.1	3e-17	--	imaginal discs arrested [Culex quinquefasciatus] >gi|167866762|gb|EDS30145.1| imaginal discs arrested [Culex quinquefasciatus]
CL5161.Contig1_All	720	718	11	gi|170058059|ref|XP_001864757.1|	3165	835	1076	0.57	0.71	0.02	242	288	2e-76	--	trithorax [Culex quinquefasciatus] >gi|167877298|gb|EDS40681.1| trithorax [Culex quinquefasciatus]
CL5166.Contig1_All	645	451	23	gi|81861043|sp|O08884.1|KRA62_MOUSE	159	6	133	0.45	0.48	0.02	146	103	6e-21	--	RecName: Full=Keratin-associated protein 6-2; AltName: Full=High-glycine tyrosine keratin type II.4; Short=HGTp type II.4; Short=HgtpII.4 >gi|2130977|dbj|BAA20281.1| high-glycine tyrosine keratin type II.4 [Mus musculus]
CL5166.Contig1_All	645	442	23	gi|113195694|ref|NP_034803.2|	155	5	129	0.46	0.49	0.02	143	101	2e-20	--	keratin-associated protein 6-2 [Mus musculus]
CL5171.Contig1_All	756	21	755	gi|156543559|ref|XP_001603486.1|	292	19	258	0.46	0.64	0	247	228	2e-58	--	PREDICTED: valacyclovir hydrolase-like [Nasonia vitripennis]
CL5177.Contig1_All	667	6	566	gi|157111289|ref|XP_001651472.1|	386	200	384	0.57	0.72	0	187	204	2e-51	--	l-allo-threonine aldolase [Aedes aegypti] >gi|108878466|gb|EAT42691.1| l-allo-threonine aldolase [Aedes aegypti]
CL5181.Contig1_All	751	750	79	gi|40737185|gb|AAR89083.1|	396	119	396	0.7	0.73	0.19	278	350	5e-95	--	shaker-like potassium channel [Calliphora vicina]
CL5191.Contig1_All	915	741	19	gi|328792325|ref|XP_394162.4|	990	729	983	0.25	0.47	0.08	263	86.3	2e-15	--	PREDICTED: tyrosine-protein kinase-like otk-like [Apis mellifera]
CL5196.Contig1_All	954	704	45	gi|195055300|ref|XP_001994557.1|	502	246	438	0.33	0.42	0	220	95.1	4e-18	--	GH15522 [Drosophila grimshawi] >gi|193892320|gb|EDV91186.1| GH15522 [Drosophila grimshawi]
CL5206.Contig1_All	839	759	31	gi|307175661|gb|EFN65554.1|	232	2	224	0.34	0.51	0.03	252	130	9e-29	--	RNA-binding protein 7 [Camponotus floridanus]
CL5209.Contig1_All	493	2	493	gi|45554962|ref|NP_996419.1|	1848	1278	1442	0.88	0.94	0	165	303	1e-81	--	cacophony, isoform C [Drosophila melanogaster] >gi|45446922|gb|AAS65322.1| cacophony, isoform C [Drosophila melanogaster]
CL5214.Contig1_All	856	856	149	gi|307208273|gb|EFN85705.1|	791	561	790	0.7	0.83	0	236	341	2e-92	--	Glutamate receptor 1 [Harpegnathos saltator]
CL5219.Contig1_All	1282	1155	1	gi|326381278|gb|ADV17664.2|	1739	85	484	0.37	0.54	0.05	409	213	1e-53	--	cadherin-like protein [Spodoptera exigua]
CL5223.Contig1_All	890	782	231	gi|158299149|ref|XP_319249.4|	247	1	205	0.41	0.55	0.1	206	149	2e-34	--	cuticular protein 82, RR-2 family (AGAP010095-PA) [Anopheles gambiae str. PEST] >gi|157014230|gb|EAA14334.4| AGAP010095-PA [Anopheles gambiae str. PEST]
CL5232.Contig1_All	928	35	928	gi|157126047|ref|XP_001654510.1|	1266	620	919	0.45	0.64	0.01	303	278	2e-73	--	aldehyde oxidase [Aedes aegypti] >gi|108873436|gb|EAT37661.1| aldehyde oxidase [Aedes aegypti]
CL5236.Contig1_All	546	441	1	gi|157124289|ref|XP_001660405.1|	520	29	167	0.71	0.8	0	147	209	5e-53	--	ubiquitin specific protease 39 and snrnp assembly factor [Aedes aegypti] >gi|108882840|gb|EAT47065.1| ubiquitin specific protease 39 and snrnp assembly factor [Aedes aegypti]
CL5241.Contig1_All	967	877	2	gi|170036953|ref|XP_001846325.1|	456	1	290	0.71	0.81	0.02	298	425	1e-117	--	pleiotropic regulator 1 [Culex quinquefasciatus] >gi|167879953|gb|EDS43336.1| pleiotropic regulator 1 [Culex quinquefasciatus]
CL5251.Contig1_All	977	797	123	gi|118786827|ref|XP_556312.2|	317	73	307	0.39	0.55	0.05	237	160	8e-38	--	AGAP005663-PA [Anopheles gambiae str. PEST] >gi|116126508|gb|EAL39883.2| AGAP005663-PA [Anopheles gambiae str. PEST]
CL5256.Contig1_All	5039	1955	5038	gi|345481592|ref|XP_001605854.2|	1336	40	1092	0.33	0.47	0.1	1144	497	1e-138	--	PREDICTED: la-related protein 1-like [Nasonia vitripennis]
CL5262.Contig1_All	717	1	711	gi|157104985|ref|XP_001648662.1|	337	43	292	0.46	0.69	0.05	250	247	4e-64	--	beat protein [Aedes aegypti] >gi|108884154|gb|EAT48379.1| beat protein [Aedes aegypti]
CL5267.Contig1_All	1206	1053	133	gi|157105874|ref|XP_001649063.1|	336	23	336	0.65	0.8	0.02	315	425	1e-117	--	reticulocalbin [Aedes aegypti] >gi|108868927|gb|EAT33152.1| reticulocalbin [Aedes aegypti]
CL5272.Contig1_All	919	732	196	gi|195584593|ref|XP_002082089.1|	273	76	268	0.25	0.49	0.08	195	62.8	2e-08	--	imd [Drosophila simulans] >gi|194194098|gb|EDX07674.1| imd [Drosophila simulans]
CL5277.Contig1_All	741	2	727	gi|170049360|ref|XP_001855590.1|	522	257	498	0.49	0.7	0	242	264	3e-69	--	cytochrome P450 98A1 [Culex quinquefasciatus] >gi|167871158|gb|EDS34541.1| cytochrome P450 98A1 [Culex quinquefasciatus]
CL5282.Contig1_All	980	5	451	gi|71997482|ref|NP_001021871.1|	1813	119	284	0.31	0.43	0.13	173	59.3	3e-07	--	UNCoordinated family member (unc-13) [Caenorhabditis elegans] >gi|3874343|emb|CAB01966.1| C. elegans protein ZK524.2a, confirmed by transcript evidence [Caenorhabditis elegans] >gi|3874959|emb|CAB07173.1| C. elegans protein ZK524.2a, confirmed by transcript evidence [Caenorhabditis elegans] >gi|3881736|emb|CAA98147.1| C. elegans protein ZK524.2a, confirmed by transcript evidence [Caenorhabditis e…
CL5287.Contig1_All	724	5	655	gi|156548342|ref|XP_001603387.1|	507	291	507	0.62	0.78	0	219	268	1e-70	--	PREDICTED: large neutral amino acids transporter small subunit 2-like [Nasonia vitripennis]
CL5292.Contig1_All	761	705	1	gi|328778543|ref|XP_394714.3|	1284	1	239	0.62	0.79	0.01	239	320	5e-86	--	PREDICTED: nucleolar protein 10 [Apis mellifera]
CL5297.Contig1_All	1286	1183	464	gi|302151399|gb|ADK97626.1|	267	6	248	0.26	0.36	0.13	276	55.1	7e-06	--	NADH dehydrogenase subunit 2 [Heterodera glycines]
CL5302.Contig1_All	1103	119	1090	gi|170048066|ref|XP_001851519.1|	4222	792	1159	0.48	0.59	0.16	387	335	2e-90	--	ubiquitin carboxyl-terminal hydrolase 34 [Culex quinquefasciatus] >gi|167870271|gb|EDS33654.1| ubiquitin carboxyl-terminal hydrolase 34 [Culex quinquefasciatus]
CL5306.Contig1_All	990	988	101	gi|194881479|ref|XP_001974858.1|	1449	305	598	0.27	0.42	0.08	322	97.4	9e-19	--	GG22003 [Drosophila erecta] >gi|190658045|gb|EDV55258.1| GG22003 [Drosophila erecta]
CL5311.Contig1_All	1031	979	251	gi|340709682|ref|XP_003393431.1|	262	5	247	0.4	0.62	0	245	204	5e-51	--	PREDICTED: DNA damage-regulated autophagy modulator protein 1-like [Bombus terrestris]
CL5317.Contig1_All	935	39	905	gi|328788305|ref|XP_395296.3|	1251	1	278	0.46	0.61	0.02	295	244	5e-63	--	PREDICTED: neuroglian [Apis mellifera]
CL5322.Contig1_All	749	2	748	gi|170047094|ref|XP_001851071.1|	855	308	557	0.73	0.86	0	250	384	1e-105	--	DNA topoisomerase 3-beta [Culex quinquefasciatus] >gi|167869634|gb|EDS33017.1| DNA topoisomerase 3-beta [Culex quinquefasciatus]
CL5328.Contig1_All	945	941	3	gi|170029981|ref|XP_001842869.1|	1287	449	787	0.28	0.52	0.1	350	155	2e-36	--	Rab3 GTPase-activating protein regulatory subunit [Culex quinquefasciatus] >gi|167865329|gb|EDS28712.1| Rab3 GTPase-activating protein regulatory subunit [Culex quinquefasciatus]
CL5338.Contig1_All	1291	187	35	gi|333468477|gb|EAA08451.5|	299	93	144	0.42	0.67	0.01	52	55.5	6e-06	--	AGAP003141-PA [Anopheles gambiae str. PEST] >gi|333468478|gb|EGK96962.1| AGAP003141-PB [Anopheles gambiae str. PEST]
CL5344.Contig1_All	830	755	36	gi|328779809|ref|XP_392345.3|	238	1	238	0.5	0.7	0	240	244	3e-63	--	PREDICTED: gamma-secretase subunit Aph-1 [Apis mellifera]
CL5348.Contig1_All	769	5	769	gi|157865975|ref|XP_001681694.1|	668	302	549	0.31	0.44	0.01	259	89	2e-16	--	surface antigen protein 2 [Leishmania major strain Friedlin]
CL5353.Contig1_All	1349	79	777	gi|159153534|gb|ABW93275.1|	234	3	232	0.4	0.66	0	233	191	5e-47	--	CG2124-PA [Drosophila simulans] >gi|295121392|gb|ADF77563.1| CG2124 [Drosophila simulans] >gi|295121398|gb|ADF77566.1| CG2124 [Drosophila simulans] >gi|295121404|gb|ADF77569.1| CG2124 [Drosophila simulans] >gi|295121406|gb|ADF77570.1| CG2124 [Drosophila simulans] >gi|295121408|gb|ADF77571.1| CG2124 [Drosophila simulans] >gi|295121410|gb|ADF77572.1| CG2124 [Drosophila simulans] >gi|295121412|gb|AD…
CL5358.Contig1_All	848	2	769	gi|263437195|sp|Q552X2.2|MED26_DICDI	2073	281	509	0.29	0.38	0	257	94.7	4e-18	--	RecName: Full=Putative mediator of RNA polymerase II transcription subunit 26; AltName: Full=Putative mediator complex subunit 26
CL5362.Contig1_All	953	872	27	gi|320164589|gb|EFW41488.1|	395	78	379	0.38	0.56	0.07	304	183	9e-45	--	beta-ureidopropionase [Capsaspora owczarzaki ATCC 30864]
CL5368.Contig1_All	1200	130	783	gi|340383822|ref|XP_003390415.1|	355	13	220	0.35	0.55	0	220	139	3e-31	--	PREDICTED: small RNA 2'-O-methyltransferase-like [Amphimedon queenslandica]
CL5372.Contig1_All	1498	1374	265	gi|340727098|ref|XP_003401888.1|	1510	790	1154	0.2	0.43	0.03	383	70.1	3e-10	--	PREDICTED: protein RRP5 homolog [Bombus terrestris]
CL5377.Contig1_All	1155	15	1154	gi|157124340|ref|XP_001660430.1|	678	75	453	0.43	0.59	0	383	303	1e-80	--	autophagy protein [Aedes aegypti] >gi|108874051|gb|EAT38276.1| autophagy protein [Aedes aegypti]
CL5382.Contig1_All	957	957	1	gi|157137573|ref|XP_001664014.1|	947	123	437	0.72	0.82	0	319	465	1e-129	--	helicase [Aedes aegypti] >gi|108869679|gb|EAT33904.1| helicase [Aedes aegypti]
CL5387.Contig1_All	1036	984	247	gi|328791445|ref|XP_394622.2|	609	370	609	0.42	0.6	0.01	249	210	8e-53	--	PREDICTED: palmitoyltransferase ZDHHC17 isoform 1 [Apis mellifera]
CL5392.Contig1_All	944	833	225	gi|158296033|ref|XP_316584.2|	460	24	218	0.21	0.46	0	203	72.8	2e-11	--	AGAP006546-PA [Anopheles gambiae str. PEST] >gi|157016318|gb|EAA44253.2| AGAP006546-PA [Anopheles gambiae str. PEST]
CL5396.Contig1_All	1203	1041	412	gi|344178919|dbj|BAK64112.1|	1440	386	598	0.25	0.51	0.01	213	100	1e-19	--	thioester-containing protein [Hasarius adansoni]
CL5402.Contig1_All	785	301	684	gi|7510076|pir||T31613	836	720	830	0.28	0.49	0	128	57.4	7e-07	--	hypothetical protein Y50E8A.i - Caenorhabditis elegans
CL5407.Contig1_All	623	2	352	gi|332030242|gb|EGI70025.1|	624	511	624	0.87	0.93	0	117	218	1e-55	--	Kelch-like protein diablo [Acromyrmex echinatior]
CL5428.Contig1_All	576	71	568	gi|332020720|gb|EGI61125.1|	170	5	162	0.45	0.62	0	166	146	4e-34	--	Gamma-glutamylcyclotransferase [Acromyrmex echinatior]
CL5432.Contig1_All	745	113	640	gi|239977718|sp|B0WII7.1|WIBG_CULQU	238	13	233	0.33	0.51	0.2	221	122	1e-26	--	RecName: Full=Partner of Y14 and mago; AltName: Full=Protein wibg homolog
CL5438.Contig1_All	913	909	13	gi|345497601|ref|XP_001601332.2|	469	107	404	0.55	0.71	0	300	340	5e-92	--	PREDICTED: chitobiosyldiphosphodolichol beta-mannosyltransferase-like [Nasonia vitripennis]
CL5447.Contig1_All	1120	1097	24	gi|123472754|ref|XP_001319569.1|	940	339	749	0.23	0.48	0.13	414	116	2e-24	--	viral A-type inclusion protein [Trichomonas vaginalis G3]
CL5464.Contig1_All	966	808	104	gi|157107464|ref|XP_001649791.1|	279	42	279	0.5	0.69	0.02	242	239	1e-61	--	cop9 complex subunit 7a [Aedes aegypti] >gi|108884077|gb|EAT48302.1| cop9 complex subunit 7a [Aedes aegypti]
CL5469.Contig1_All	847	189	845	gi|157127854|ref|XP_001661212.1|	1285	23	242	0.67	0.79	0	220	314	3e-84	--	roundabout [Aedes aegypti] >gi|108872774|gb|EAT36999.1| roundabout [Aedes aegypti]
CL5469.Contig1_All	847	195	845	gi|11907988|gb|AAG41425.1|AF312579_1	1406	32	249	0.65	0.78	0	218	306	9e-82	--	roundabout 2 [Drosophila melanogaster]
CL5474.Contig1_All	1006	1002	73	gi|340712102|ref|XP_003394603.1|	1945	1624	1941	0.57	0.73	0.02	318	348	2e-94	--	PREDICTED: disks large homolog 5-like isoform 2 [Bombus terrestris]
CL5478.Contig1_All	1061	867	34	gi|51092079|gb|AAT94453.1|	697	135	428	0.32	0.44	0.11	315	100	1e-19	--	RE33368p [Drosophila melanogaster]
CL5488.Contig1_All	826	825	82	gi|334724438|ref|NP_001229315.1|	1005	387	636	0.31	0.54	0.03	257	118	3e-25	--	integrator complex subunit 8 [Apis mellifera]
CL5498.Contig1_All	1019	454	1017	gi|333468227|gb|EGK96871.1|	843	32	201	0.3	0.44	0.07	203	71.2	7e-11	--	AGAP013007-PA [Anopheles gambiae str. PEST]
CL5508.Contig1_All	934	170	811	gi|307176282|gb|EFN65913.1|	229	9	217	0.63	0.77	0	216	275	2e-72	--	Mediator of RNA polymerase II transcription subunit 6 [Camponotus floridanus]
CL5513.Contig1_All	823	781	59	gi|157107580|ref|XP_001649843.1|	293	44	289	0.44	0.64	0.02	246	216	1e-54	--	hexaprenyldihydroxybenzoate methyltransferase [Aedes aegypti] >gi|108879540|gb|EAT43765.1| hexaprenyldihydroxybenzoate methyltransferase [Aedes aegypti]
CL5518.Contig1_All	773	18	632	gi|17136992|ref|NP_477038.1|	474	164	407	0.23	0.4	0.19	255	58.5	3e-07	--	anachronism, isoform A [Drosophila melanogaster] >gi|12643504|sp|Q26307.2|ANA_DROME RecName: Full=Protein anachronism; Flags: Precursor >gi|7303954|gb|AAF58998.1| anachronism, isoform A [Drosophila melanogaster]
CL5523.Contig1_All	1312	1310	234	gi|77403694|dbj|BAE46429.1|	1027	588	949	0.3	0.5	0.01	364	178	6e-43	--	ORF2-encoded protein [Danio rerio]
CL5528.Contig1_All	3826	446	1942	gi|86515360|ref|NP_001034507.1|	556	14	497	0.53	0.67	0.01	507	483	1e-134	--	dorsal [Tribolium castaneum] >gi|11496169|gb|AAG22858.1| Dorsal [Tribolium castaneum]
CL5533.Contig1_All	465	405	19	gi|170051114|ref|XP_001861618.1|	289	34	159	0.55	0.73	0	129	143	3e-33	--	chymotrypsin-2 [Culex quinquefasciatus] >gi|167872495|gb|EDS35878.1| chymotrypsin-2 [Culex quinquefasciatus]
CL5539.Contig1_All	1105	1014	115	gi|289740569|gb|ADD19032.1|	326	4	321	0.57	0.77	0.05	319	380	1e-104	--	autophagy-related 3 [Glossina morsitans morsitans]
CL5543.Contig1_All	1487	4	1287	gi|170051242|ref|XP_001861676.1|	1054	542	972	0.7	0.81	0.02	440	596	1e-169	--	leucine-rich transmembrane protein [Culex quinquefasciatus] >gi|167872553|gb|EDS35936.1| leucine-rich transmembrane protein [Culex quinquefasciatus]
CL5547.Contig1_All	900	1	900	gi|157104997|ref|XP_001648668.1|	830	431	702	0.58	0.71	0	302	319	1e-85	--	peroxisome assembly factor-2 (peroxisomal-type atpase 1) [Aedes aegypti] >gi|108884160|gb|EAT48385.1| peroxisome assembly factor-2 (peroxisomal-type atpase 1) [Aedes aegypti]
CL5557.Contig1_All	1099	72	1097	gi|170033893|ref|XP_001844810.1|	1917	79	495	0.25	0.39	0.19	426	96.3	2e-18	--	phopsphatidylinositol 3-kinase [Culex quinquefasciatus] >gi|167875055|gb|EDS38438.1| phopsphatidylinositol 3-kinase [Culex quinquefasciatus]
CL5562.Contig1_All	496	47	496	gi|118785301|ref|XP_314536.3|	602	1	149	0.7	0.84	0	150	217	1e-55	--	AGAP010563-PA [Anopheles gambiae str. PEST] >gi|116128019|gb|EAA09874.3| AGAP010563-PA [Anopheles gambiae str. PEST]
CL5566.Contig1_All	470	438	1	gi|11527279|gb|AAG36958.1|AF288534_1	497	3	147	0.4	0.66	0	146	137	1e-31	--	cytochrome P450 [Aedes aegypti]
CL5571.Contig1_All	448	135	440	gi|328726711|ref|XP_001943588.2|	497	129	234	0.3	0.53	0.06	109	59.7	4e-08	--	PREDICTED: extended synaptotagmin-2-like isoform 1 [Acyrthosiphon pisum] >gi|328726713|ref|XP_003249011.1| PREDICTED: extended synaptotagmin-2-like isoform 2 [Acyrthosiphon pisum]
CL5576.Contig1_All	1126	1110	97	gi|121962489|sp|Q1ZXI5.1|Y1558_DICDI	1350	216	533	0.24	0.43	0.05	356	64.3	1e-08	--	RecName: Full=Probable serine/threonine-protein kinase DDB_G0278845
CL5586.Contig1_All	978	818	24	gi|170048595|ref|XP_001870704.1|	1363	846	1094	0.22	0.44	0.01	268	59.3	3e-07	--	DNA topoisomerase 2-binding protein 1 [Culex quinquefasciatus] >gi|167870653|gb|EDS34036.1| DNA topoisomerase 2-binding protein 1 [Culex quinquefasciatus]
CL5590.Contig1_All	5069	1776	4838	gi|5410593|gb|AAD43129.1|	2262	1027	2261	0.31	0.49	0.18	1257	503	1e-140	--	klarsicht protein [Drosophila melanogaster]
CL5596.Contig1_All	2523	1618	2	gi|281365233|ref|NP_610011.2|	1346	367	1008	0.5	0.63	0.16	645	546	1e-153	--	sickie, isoform E [Drosophila melanogaster] >gi|272407110|gb|AAF53855.2| sickie, isoform E [Drosophila melanogaster]
CL5605.Contig1_All	907	630	301	gi|158288014|ref|XP_309884.4|	414	298	411	0.36	0.5	0.05	117	65.5	3e-09	--	AGAP010825-PA [Anopheles gambiae str. PEST] >gi|157019465|gb|EAA05486.4| AGAP010825-PA [Anopheles gambiae str. PEST]
CL5615.Contig1_All	812	810	454	gi|328705580|ref|XP_001948755.2|	564	301	423	0.28	0.51	0.03	123	59.7	1e-07	--	PREDICTED: atlastin-like isoform 1 [Acyrthosiphon pisum] >gi|328705582|ref|XP_003242848.1| PREDICTED: atlastin-like isoform 2 [Acyrthosiphon pisum]
CL5620.Contig1_All	381	302	81	gi|94468708|gb|ABF18203.1|	327	35	106	0.35	0.6	0	74	52	8e-06	--	phosphatidylinositol transfer protein SEC14 [Aedes aegypti]
CL5625.Contig1_All	898	896	51	gi|301770713|ref|XP_002920774.1|	1159	107	382	0.47	0.71	0	284	281	2e-74	--	PREDICTED: WASH complex subunit strumpellin-like [Ailuropoda melanoleuca]
CL5644.Contig1_All	645	312	46	gi|91076330|ref|XP_970493.1|	295	53	141	0.34	0.6	0	89	62	2e-08	--	PREDICTED: similar to variable lymphocyte receptor A [Tribolium castaneum]
CL5650.Contig1_All	658	638	9	gi|307183271|gb|EFN70140.1|	301	11	221	0.3	0.51	0	212	108	2e-22	--	Alpha-tocopherol transfer protein-like [Camponotus floridanus]
CL5654.Contig1_All	520	179	511	gi|24640251|ref|NP_572363.1|	187	9	122	0.5	0.76	0.02	114	110	3e-23	--	CG14434 [Drosophila melanogaster] >gi|7290769|gb|AAF46214.1| CG14434 [Drosophila melanogaster] >gi|21430042|gb|AAM50699.1| GM12295p [Drosophila melanogaster] >gi|194353186|emb|CAQ53385.1| CG14434-PA [Drosophila melanogaster] >gi|194353188|emb|CAQ53386.1| CG14434-PA [Drosophila melanogaster] >gi|194353190|emb|CAQ53387.1| CG14434-PA [Drosophila melanogaster] >gi|194353192|emb|CAQ53388.1| CG14434-PA…
CL5664.Contig1_All	712	1	696	gi|328782850|ref|XP_001122512.2|	1442	250	479	0.32	0.55	0.02	238	125	1e-27	--	PREDICTED: intraflagellar transport protein 140 homolog [Apis mellifera]
CL5671.Contig1_All	573	431	39	gi|70954402|ref|XP_746249.1|	438	291	419	0.26	0.52	0	131	55.8	1e-06	--	rhoGAP protein [Plasmodium chabaudi chabaudi]
CL5679.Contig1_All	1052	8	838	gi|157113586|ref|XP_001652009.1|	381	67	339	0.54	0.67	0.01	280	279	2e-73	--	Ets domain-containing protein [Aedes aegypti] >gi|108877655|gb|EAT41880.1| Ets domain-containing protein [Aedes aegypti]
CL5684.Contig1_All	620	1	615	gi|157118100|ref|XP_001659008.1|	2385	2122	2329	0.39	0.62	0.01	209	161	2e-38	--	fatty acid synthase [Aedes aegypti] >gi|108875860|gb|EAT40085.1| fatty acid synthase [Aedes aegypti]
CL5696.Contig1_All	1062	1058	3	gi|332028107|gb|EGI68158.1|	508	2	346	0.46	0.66	0	354	322	2e-86	--	Putative glycerol kinase 5 [Acromyrmex echinatior]
CL5712.Contig1_All	992	814	77	gi|119115823|emb|CAJ18857.1|	1367	1092	1345	0.23	0.44	0.03	256	76.6	2e-12	--	thiolester containing protein II isoform E [Drosophila simulans]
CL5717.Contig1_All	1326	3	1214	gi|157116312|ref|XP_001652819.1|	566	149	566	0.62	0.77	0.03	418	538	1e-151	--	peroxisomal n1-acetyl-spermine/spermidine oxidase [Aedes aegypti] >gi|108876544|gb|EAT40769.1| peroxisomal n1-acetyl-spermine/spermidine oxidase [Aedes aegypti]
CL5722.Contig1_All	535	531	55	gi|157113245|ref|XP_001651960.1|	633	472	629	0.42	0.63	0	159	152	9e-36	--	sphingomyelin phosphodiesterase [Aedes aegypti] >gi|108877827|gb|EAT42052.1| sphingomyelin phosphodiesterase [Aedes aegypti]
CL5737.Contig1_All	772	300	752	gi|340725616|ref|XP_003401164.1|	441	185	322	0.33	0.55	0	151	93.2	1e-17	--	PREDICTED: proclotting enzyme-like [Bombus terrestris]
CL5742.Contig1_All	837	172	798	gi|301761536|ref|XP_002916190.1|	230	19	219	0.27	0.5	0.03	216	119	2e-25	--	PREDICTED: RING finger protein 141-like [Ailuropoda melanoleuca]
CL5760.Contig1_All	1738	223	1665	gi|66504945|ref|XP_623648.1|	562	3	562	0.4	0.54	0.16	574	339	3e-91	--	PREDICTED: CDK5 and ABL1 enzyme substrate 1-like isoform 2 [Apis mellifera]
CL5771.Contig1_All	843	815	57	gi|225719490|gb|ACO15591.1|	393	138	390	0.52	0.74	0	254	280	6e-74	--	Cystathionine gamma-lyase [Caligus clemensi]
CL5777.Contig1_All	591	326	589	gi|44885324|dbj|BAD12073.1|	1058	174	261	0.38	0.55	0	88	63.2	7e-09	--	toll-like receptor [Tachypleus tridentatus]
CL5782.Contig1_All	1092	1055	270	gi|170037570|ref|XP_001846630.1|	260	8	253	0.3	0.47	0.01	266	112	3e-23	--	chymotrypsin BII [Culex quinquefasciatus] >gi|167880798|gb|EDS44181.1| chymotrypsin BII [Culex quinquefasciatus]
CL5787.Contig1_All	574	572	6	gi|170058486|ref|XP_001864943.1|	1119	63	259	0.61	0.79	0.05	199	233	5e-60	--	integrator complex subunit 2 [Culex quinquefasciatus] >gi|167877575|gb|EDS40958.1| integrator complex subunit 2 [Culex quinquefasciatus]
CL5792.Contig1_All	832	157	774	gi|195037333|ref|XP_001990115.1|	316	5	207	0.25	0.45	0.04	215	63.9	8e-09	--	GH19161 [Drosophila grimshawi] >gi|193894311|gb|EDV93177.1| GH19161 [Drosophila grimshawi]
CL5797.Contig1_All	703	703	86	gi|307191979|gb|EFN75369.1|	493	291	493	0.58	0.76	0	207	233	4e-60	--	ATP-dependent DNA helicase PIF1 [Harpegnathos saltator]
CL5802.Contig1_All	987	702	1	gi|328705607|ref|XP_003242855.1|	474	46	279	0.37	0.54	0	234	133	1e-29	--	PREDICTED: leucine-rich repeat-containing protein 15-like [Acyrthosiphon pisum]
CL5807.Contig1_All	581	482	580	gi|194879342|ref|XP_001974221.1|	87	18	50	0.75	0.78	0	33	53.5	5e-06	--	GG21615 [Drosophila erecta] >gi|190657408|gb|EDV54621.1| GG21615 [Drosophila erecta]
CL5812.Contig1_All	865	19	741	gi|195385012|ref|XP_002051202.1|	622	271	515	0.36	0.54	0.02	247	187	5e-46	--	GJ13556 [Drosophila virilis] >gi|194147659|gb|EDW63357.1| GJ13556 [Drosophila virilis]
CL5817.Contig1_All	1062	1045	173	gi|221061819|ref|XP_002262479.1|	5386	2586	2916	0.22	0.41	0.16	348	55.1	6e-06	--	hypothetical protein, conserved in Apicomplexan species [Plasmodium knowlesi strain H] >gi|193811629|emb|CAQ42357.1| hypothetical protein, conserved in Apicomplexan species [Plasmodium knowlesi strain H]
CL5822.Contig1_All	1031	3	416	gi|74854663|sp|Q54R73.1|Y5465_DICDI	1247	997	1149	0.28	0.45	0.09	153	67.4	1e-09	--	RecName: Full=Uncharacterized protein DDB_G0283357
CL5827.Contig1_All	482	432	1	gi|333466204|gb|EAA03543.5|	1737	20	169	0.6	0.74	0.04	150	187	1e-46	--	AGAP003261-PA [Anopheles gambiae str. PEST]
CL5832.Contig1_All	1070	136	1068	gi|149636311|ref|XP_001515879.1|	409	64	377	0.43	0.59	0.03	322	250	7e-65	--	PREDICTED: glycosaminoglycan xylosylkinase-like [Ornithorhynchus anatinus]
CL5837.Contig1_All	2192	53	2074	gi|40362984|gb|AAR84669.1|	684	1	676	0.66	0.79	0	676	959	0	--	prophenoloxidase [Musca domestica]
CL5847.Contig1_All	1127	1127	69	gi|332031265|gb|EGI70799.1|	1432	954	1319	0.31	0.52	0.04	369	183	1e-44	--	CD109 antigen [Acromyrmex echinatior]
CL5852.Contig1_All	830	1	828	gi|170044457|ref|XP_001849863.1|	2386	1902	2183	0.44	0.68	0.02	284	235	2e-60	--	fatty acid synthase S-acetyl transferase [Culex quinquefasciatus] >gi|167867603|gb|EDS30986.1| fatty acid synthase S-acetyl transferase [Culex quinquefasciatus]
CL5857.Contig1_All	727	706	113	gi|48106779|ref|XP_396158.1|	1068	112	317	0.25	0.41	0.07	215	53.9	6e-06	--	PREDICTED: protein toll [Apis mellifera]
CL5862.Contig1_All	477	477	1	gi|157129935|ref|XP_001661824.1|	480	249	407	0.5	0.74	0	159	178	6e-44	--	aspartyl-tRNA synthetase [Aedes aegypti] >gi|108872015|gb|EAT36240.1| aspartyl-tRNA synthetase [Aedes aegypti]
CL5867.Contig1_All	1129	14	1129	gi|45549231|ref|NP_524488.3|	1954	1592	1941	0.39	0.62	0	375	278	3e-73	--	abnormal spindle [Drosophila melanogaster] >gi|51315801|sp|Q9VC45.3|ASP_DROME RecName: Full=Protein abnormal spindle >gi|45446641|gb|AAF56330.3| abnormal spindle [Drosophila melanogaster]
CL5872.Contig1_All	768	97	582	gi|563916|gb|AAC46979.1|	163	1	162	0.44	0.63	0	163	144	4e-33	--	Kc HbVIIB-b [Kiefferulus sp. 'cornishi']
CL5878.Contig1_All	727	6	725	gi|332031157|gb|EGI70734.1|	1128	546	791	0.4	0.58	0.02	246	182	1e-44	--	Tyrosine-protein kinase-like 7 [Acromyrmex echinatior]
CL5883.Contig1_All	651	529	38	gi|289724754|gb|ADD18331.1|	177	14	177	0.53	0.73	0	165	189	1e-46	--	transmembrane protein 11 [Glossina morsitans morsitans]
CL5894.Contig1_All	743	741	1	gi|170062736|ref|XP_001866798.1|	1579	708	954	0.96	0.98	0	247	506	1e-142	--	chitin synthase [Culex quinquefasciatus] >gi|167880563|gb|EDS43946.1| chitin synthase [Culex quinquefasciatus]
CL5899.Contig1_All	1000	981	343	gi|225719490|gb|ACO15591.1|	393	179	390	0.52	0.69	0	213	221	3e-56	--	Cystathionine gamma-lyase [Caligus clemensi]
CL5904.Contig1_All	556	2	556	gi|170042848|ref|XP_001849123.1|	2157	445	629	0.87	0.93	0	185	322	5e-87	--	activating signal cointegrator 1 complex subunit 3 [Culex quinquefasciatus] >gi|167866280|gb|EDS29663.1| activating signal cointegrator 1 complex subunit 3 [Culex quinquefasciatus]
CL5914.Contig1_All	698	62	556	gi|307211154|gb|EFN87372.1|	281	3	174	0.51	0.62	0.07	178	157	3e-37	--	Larval cuticle protein A3A [Harpegnathos saltator]
CL5920.Contig1_All	700	53	574	gi|159492353|gb|ABW97363.1|	235	13	181	0.4	0.59	0	174	140	6e-32	--	chloroplast ribulose-1,5-bisphosphate carboxylase/oxygenase small subunit 1 [Lotharella amoeboformis]
CL5932.Contig1_All	970	969	37	gi|119113830|ref|XP_314074.3|	352	37	351	0.43	0.61	0.01	315	269	1e-70	--	AGAP005178-PA [Anopheles gambiae str. PEST] >gi|116128307|gb|EAA09433.3| AGAP005178-PA [Anopheles gambiae str. PEST]
CL5942.Contig1_All	700	698	3	gi|157103945|ref|XP_001648193.1|	1037	339	570	0.71	0.85	0	232	356	6e-97	--	dihydropyrimidine dehydrogenase [Aedes aegypti] >gi|108869301|gb|EAT33526.1| dihydropyrimidine dehydrogenase [Aedes aegypti]
CL5947.Contig1_All	1057	3	1055	gi|24586398|ref|NP_724613.1|	535	180	529	0.62	0.79	0	351	499	1e-140	--	photorepair, isoform B [Drosophila melanogaster] >gi|21627730|gb|AAM68868.1| photorepair, isoform B [Drosophila melanogaster]
CL5950.Contig1_All	692	689	27	gi|170060133|ref|XP_001865668.1|	1495	1177	1397	0.43	0.61	0	223	196	1e-48	--	DNA polymerase alpha catalytic subunit [Culex quinquefasciatus] >gi|167878675|gb|EDS42058.1| DNA polymerase alpha catalytic subunit [Culex quinquefasciatus]
CL5956.Contig1_All	979	892	65	gi|170032811|ref|XP_001844273.1|	299	19	295	0.62	0.81	0	277	395	1e-108	--	CAAX prenyl protease 2 [Culex quinquefasciatus] >gi|167873230|gb|EDS36613.1| CAAX prenyl protease 2 [Culex quinquefasciatus]
CL5961.Contig1_All	506	495	1	gi|307175555|gb|EFN65476.1|	552	1	160	0.49	0.69	0	165	159	6e-38	--	Protein RFT1-like protein [Camponotus floridanus]
CL5971.Contig1_All	504	483	37	gi|157118112|ref|XP_001659014.1|	1111	43	198	0.26	0.42	0.09	164	55.5	9e-07	--	DNA replication licensing factor MCM1 [Aedes aegypti] >gi|108875866|gb|EAT40091.1| DNA replication licensing factor MCM1 [Aedes aegypti]
CL5976.Contig1_All	2374	2212	770	gi|345490453|ref|XP_001602436.2|	476	1	473	0.58	0.67	0.06	513	531	1e-149	--	PREDICTED: TAR DNA-binding protein 43-like [Nasonia vitripennis]
CL5981.Contig1_All	1098	610	8	gi|340721715|ref|XP_003399261.1|	731	382	609	0.27	0.44	0.11	228	85.5	4e-15	--	PREDICTED: zinc finger protein 26-like [Bombus terrestris]
CL5986.Contig1_All	900	741	1	gi|170027993|ref|XP_001841881.1|	658	41	285	0.59	0.77	0	247	309	1e-82	--	pentatricopeptide repeat protein 1 [Culex quinquefasciatus] >gi|167868351|gb|EDS31734.1| pentatricopeptide repeat protein 1 [Culex quinquefasciatus]
CL5992.Contig1_All	1103	1082	42	gi|328781083|ref|XP_003249918.1|	754	405	754	0.69	0.81	0.01	353	513	1e-144	--	PREDICTED: histone-lysine N-methyltransferase E(z) isoform 2 [Apis mellifera]
CL5997.Contig1_All	1044	1042	2	gi|170035241|ref|XP_001845479.1|	515	3	346	0.44	0.63	0.02	355	300	1e-79	--	Rab3 GTPase-activating protein catalytic subunit [Culex quinquefasciatus] >gi|167877129|gb|EDS40512.1| Rab3 GTPase-activating protein catalytic subunit [Culex quinquefasciatus]
CL6002.Contig1_All	933	385	933	gi|71980604|ref|NP_001020990.1|	7122	1689	1880	0.28	0.46	0.06	195	62.4	3e-08	--	UNCoordinated family member (unc-89) [Caenorhabditis elegans] >gi|54607254|gb|AAV34801.1| Uncoordinated protein 89, isoform g, partially confirmed by transcript evidence [Caenorhabditis elegans]
CL6007.Contig1_All	519	1	513	gi|170029450|ref|XP_001842605.1|	291	59	215	0.4	0.54	0.01	173	104	1e-21	--	lipase [Culex quinquefasciatus] >gi|167863189|gb|EDS26572.1| lipase [Culex quinquefasciatus]
CL6012.Contig1_All	446	284	54	gi|256092287|ref|XP_002581890.1|	100	29	100	0.51	0.57	0	77	62.4	6e-09	--	hypothetical protein [Schistosoma mansoni] >gi|238668207|emb|CAZ38130.1| hypothetical protein Smp_113000 [Schistosoma mansoni]
CL6017.Contig1_All	599	455	9	gi|170031008|ref|XP_001843379.1|	191	37	173	0.3	0.51	0.01	152	68.9	1e-10	--	Odorant-binding protein 50d [Culex quinquefasciatus] >gi|167868859|gb|EDS32242.1| Odorant-binding protein 50d [Culex quinquefasciatus]
CL6022.Contig1_All	1089	201	1088	gi|345486139|ref|XP_001603557.2|	524	25	341	0.35	0.52	0.08	323	182	2e-44	--	PREDICTED: protein FAM73B-like [Nasonia vitripennis]
CL6027.Contig1_All	1005	709	2	gi|345486551|ref|XP_001604922.2|	528	46	278	0.79	0.89	0	236	381	1e-104	--	PREDICTED: hippocampus abundant transcript 1 protein-like isoform 1 [Nasonia vitripennis]
CL6032.Contig1_All	1244	946	2	gi|289740253|gb|ADD18874.1|	692	29	323	0.34	0.48	0.01	320	166	2e-39	--	ATP-dependent RNA helicase [Glossina morsitans morsitans]
CL6036.Contig1_All	425	3	422	gi|340368673|ref|XP_003382875.1|	4467	2903	3042	0.69	0.82	0	140	206	2e-52	--	PREDICTED: dynein beta chain, ciliary-like [Amphimedon queenslandica]
CL6046.Contig1_All	1292	17	790	gi|21358549|ref|NP_650352.1|	366	26	366	0.32	0.45	0.25	348	121	6e-26	--	CG12207, isoform B [Drosophila melanogaster] >gi|24646793|ref|NP_731894.1| CG12207, isoform C [Drosophila melanogaster] >gi|15291659|gb|AAK93098.1| LD22649p [Drosophila melanogaster] >gi|23171247|gb|AAN13602.1| CG12207, isoform B [Drosophila melanogaster] >gi|23171248|gb|AAN13603.1| CG12207, isoform C [Drosophila melanogaster]
CL6077.Contig1_All	1005	250	780	gi|5051652|gb|AAD38334.1|AF117748_1	365	142	312	0.3	0.48	0	178	88.6	4e-16	--	serine protease 14A [Anopheles gambiae]
CL6087.Contig1_All	778	769	116	gi|170055444|ref|XP_001863585.1|	209	1	207	0.27	0.5	0	218	96.3	1e-18	--	G12 [Culex quinquefasciatus] >gi|167875408|gb|EDS38791.1| G12 [Culex quinquefasciatus]
CL6091.Contig1_All	356	350	3	gi|24659925|ref|NP_729232.1|	600	117	232	0.65	0.88	0	116	164	1e-39	--	RhoGEF4, isoform B [Drosophila melanogaster] >gi|23094004|gb|AAN12050.1| RhoGEF4, isoform B [Drosophila melanogaster]
CL6097.Contig1_All	539	529	182	gi|195376785|ref|XP_002047173.1|	234	119	230	0.34	0.56	0.01	118	70.1	4e-11	--	GJ13286 [Drosophila virilis] >gi|194154331|gb|EDW69515.1| GJ13286 [Drosophila virilis]
CL6102.Contig1_All	1317	927	4	gi|158301262|ref|XP_001689310.1|	353	17	348	0.35	0.5	0.16	371	195	4e-48	--	AGAP002070-PA [Anopheles gambiae str. PEST]
CL6110.Contig1_All	314	313	5	gi|170073757|ref|XP_001870431.1|	328	228	328	0.57	0.76	0	103	126	2e-28	--	retinol dehydrogenase 14 [Culex quinquefasciatus] >gi|167870414|gb|EDS33797.1| retinol dehydrogenase 14 [Culex quinquefasciatus]
CL6115.Contig1_All	432	354	4	gi|157137964|ref|XP_001664097.1|	648	409	543	0.31	0.52	0.13	136	60.5	2e-08	--	type i inositol-1,4,5-trisphosphate 5-phosphatase [Aedes aegypti] >gi|108869613|gb|EAT33838.1| type i inositol-1,4,5-trisphosphate 5-phosphatase [Aedes aegypti]
CL6125.Contig1_All	1600	1584	121	gi|7768505|dbj|BAA95429.1|	494	2	494	0.58	0.74	0.01	497	605	1e-171	--	alpha-amylase [Drosophila kikkawai]
CL6130.Contig1_All	1528	1479	1	gi|270313075|gb|ACZ73620.1|	896	140	659	0.26	0.47	0.07	531	161	9e-38	--	AP-like endonuclease/reverse transcriptase [Adineta vaga]
CL6135.Contig1_All	499	499	2	gi|340709472|ref|XP_003393332.1|	589	352	517	0.49	0.68	0	166	187	2e-46	--	PREDICTED: TAF5-like RNA polymerase II p300/CBP-associated factor-associated factor 65 kDa subunit 5L-like [Bombus terrestris]
CL6140.Contig1_All	1970	697	1893	gi|157105467|ref|XP_001648881.1|	577	152	539	0.52	0.68	0	401	448	1e-124	--	zinc finger protein [Aedes aegypti] >gi|108869005|gb|EAT33230.1| zinc finger protein [Aedes aegypti]
CL6145.Contig1_All	1905	173	1006	gi|24644538|ref|NP_649626.1|	288	3	284	0.72	0.83	0.01	283	390	1e-106	--	osiris 7 [Drosophila melanogaster] >gi|7296621|gb|AAF51902.1| osiris 7 [Drosophila melanogaster] >gi|219990643|gb|ACL68695.1| FI03362p [Drosophila melanogaster]
CL6150.Contig1_All	3090	54	1397	gi|221512757|ref|NP_001137965.1|	994	518	960	0.82	0.91	0	448	792	0	--	Nedd4, isoform H [Drosophila melanogaster] >gi|220902626|gb|ACL83320.1| Nedd4, isoform H [Drosophila melanogaster]
CL6155.Contig1_All	652	388	2	gi|158296113|ref|XP_316614.4|	2736	1	110	0.74	0.78	0	129	190	5e-47	--	AGAP006590-PB [Anopheles gambiae str. PEST] >gi|157016357|gb|EAA11675.5| AGAP006590-PB [Anopheles gambiae str. PEST]
CL6160.Contig1_All	795	621	1	gi|113205512|ref|NP_001037869.1|	749	19	202	0.28	0.52	0	207	95.5	2e-18	--	disintegrin and metalloproteinase domain-containing protein 10 [Xenopus (Silurana) tropicalis] >gi|82801966|gb|ABB92398.1| disintegrin metalloproteinase [Xenopus (Silurana) tropicalis]
CL6165.Contig1_All	1481	1229	735	gi|322789160|gb|EFZ14551.1|	236	5	164	0.27	0.47	0.04	173	58.2	1e-06	--	hypothetical protein SINV_08079 [Solenopsis invicta]
CL6170.Contig1_All	2076	2076	1072	gi|170050729|ref|XP_001861442.1|	424	85	418	0.75	0.88	0	335	537	1e-151	--	beclin-1 [Culex quinquefasciatus] >gi|167872244|gb|EDS35627.1| beclin-1 [Culex quinquefasciatus]
CL6175.Contig1_All	1475	739	1080	gi|66514688|ref|XP_624939.1|	126	10	126	0.64	0.79	0.04	119	147	1e-33	--	PREDICTED: protein phosphatase 1 regulatory subunit 14B-like [Apis mellifera]
CL6180.Contig1_All	1630	202	1041	gi|24663035|ref|NP_648530.1|	796	123	441	0.22	0.34	0.13	324	70.5	2e-10	--	CG7248 [Drosophila melanogaster] >gi|7294644|gb|AAF49982.1| CG7248 [Drosophila melanogaster] >gi|201065491|gb|ACH92155.1| FI02047p [Drosophila melanogaster]
CL6185.Contig1_All	1380	2	1309	gi|61098131|ref|NP_001012864.1|	702	222	660	0.49	0.69	0	439	436	1e-120	--	long-chain-fatty-acid--CoA ligase ACSBG2 [Gallus gallus]
CL6190.Contig1_All	2049	1664	345	gi|157117543|ref|XP_001658818.1|	482	18	481	0.65	0.73	0.09	485	575	1e-162	--	homeobox protein [Aedes aegypti] >gi|108876010|gb|EAT40235.1| homeobox protein [Aedes aegypti]
CL6195.Contig1_All	1583	1578	7	gi|157111771|ref|XP_001651720.1|	1004	443	988	0.53	0.71	0.05	553	552	1e-155	--	chloride channel protein 2 [Aedes aegypti] >gi|108878298|gb|EAT42523.1| chloride channel protein 2 [Aedes aegypti]
CL6200.Contig1_All	1646	2	1645	gi|157125482|ref|XP_001654351.1|	2599	777	1323	0.79	0.9	0	548	1063	0	--	neurogenic locus notch (notch) [Aedes aegypti] >gi|108873616|gb|EAT37841.1| neurogenic locus notch (notch) [Aedes aegypti]
CL6205.Contig1_All	526	449	39	gi|307194495|gb|EFN76787.1|	523	1	146	0.57	0.75	0.06	147	160	2e-38	--	U4/U6 small nuclear ribonucleoprotein Prp4 [Harpegnathos saltator]
CL6210.Contig1_All	2175	2037	334	gi|157114914|ref|XP_001652483.1|	615	20	594	0.46	0.68	0.01	576	556	1e-156	--	sodium/solute symporter [Aedes aegypti] >gi|108877113|gb|EAT41338.1| sodium/solute symporter [Aedes aegypti]
CL6215.Contig1_All	1204	1122	109	gi|340715055|ref|XP_003396036.1|	364	7	364	0.36	0.53	0.06	362	201	7e-50	--	PREDICTED: elongator complex protein 4-like [Bombus terrestris]
CL6220.Contig1_All	549	548	30	gi|157110883|ref|XP_001651291.1|	1231	587	752	0.48	0.61	0	173	155	8e-37	--	sterol regulatory element binding protein cleavage-activating protein (srebp cleavage-activating protein) (scap) [Aedes aegypti] >gi|108883892|gb|EAT48117.1| sterol regulatory element binding protein cleavage-activating protein (srebp cleavage-activating protein) (scap) [Aedes aegypti]
CL6230.Contig1_All	505	326	505	gi|289741053|gb|ADD19274.1|	346	1	62	0.46	0.66	0.04	63	66.2	5e-10	--	f-box protein [Glossina morsitans morsitans]
CL6242.Contig1_All	2694	1950	4	gi|263437195|sp|Q552X2.2|MED26_DICDI	2073	669	1252	0.22	0.38	0.02	666	77.4	3e-12	--	RecName: Full=Putative mediator of RNA polymerase II transcription subunit 26; AltName: Full=Putative mediator complex subunit 26
CL6246.Contig1_All	1904	364	1179	gi|158294812|ref|XP_001688731.1|	323	1	321	0.52	0.63	0.15	323	299	3e-79	--	AGAP005807-PC [Anopheles gambiae str. PEST] >gi|157015739|gb|EDO63737.1| AGAP005807-PC [Anopheles gambiae str. PEST]
CL6252.Contig1_All	345	106	345	gi|61744171|gb|AAX55669.1|	379	7	87	0.56	0.71	0.01	81	94.4	1e-18	--	dehydrogenase [Trypanosoma cruzi]
CL6252.Contig1_All	345	106	345	gi|61741950|gb|AAX54860.1|	379	7	87	0.56	0.71	0.01	81	94.4	1e-18	--	dehydrogenase [Trypanosoma cruzi]
CL6256.Contig1_All	1329	210	49	gi|91086683|ref|XP_968981.1|	320	1	56	0.62	0.75	0.03	56	65.5	6e-09	--	PREDICTED: similar to CG17321 CG17321-PA [Tribolium castaneum]
CL6262.Contig1_All	1358	40	1305	gi|22656345|gb|AAM97538.1|	883	274	874	0.29	0.4	0.31	612	171	7e-41	--	daughter of sevenless [Drosophila pseudoobscura]
CL6269.Contig1_All	1834	355	1596	gi|195386604|ref|XP_002051994.1|	436	11	427	0.47	0.64	0	418	399	1e-109	--	cytochrome b5-related [Drosophila virilis] >gi|194148451|gb|EDW64149.1| cytochrome b5-related [Drosophila virilis]
CL6273.Contig1_All	2741	985	2697	gi|322830698|ref|YP_004222770.1|	576	5	575	0.62	0.78	0	571	696	0	--	NADH dehydrogenase subunit 5 [Bittacus pilicornis] >gi|321401389|gb|ADW83142.1| NADH dehydrogenase subunit 5 [Bittacus pilicornis]
CL6278.Contig1_All	1150	425	1051	gi|332029272|gb|EGI69255.1|	257	30	232	0.36	0.59	0	210	162	3e-38	--	Atrial natriuretic peptide receptor A [Acromyrmex echinatior]
CL6283.Contig1_All	1936	572	1465	gi|170029298|ref|XP_001842530.1|	293	6	292	0.5	0.68	0.02	307	304	1e-80	--	tetraspanin 29fb [Culex quinquefasciatus] >gi|167881633|gb|EDS45016.1| tetraspanin 29fb [Culex quinquefasciatus]
CL6288.Contig1_All	2190	66	2189	gi|328783579|ref|XP_624690.3|	733	5	705	0.32	0.52	0.04	742	399	1e-109	--	PREDICTED: RAD50-interacting protein 1-like [Apis mellifera]
CL6293.Contig1_All	677	670	380	gi|123470155|ref|XP_001318285.1|	2416	987	1084	0.31	0.63	0.01	98	62.4	2e-08	--	viral A-type inclusion protein [Trichomonas vaginalis G3]
CL6298.Contig1_All	1531	271	1509	gi|157132383|ref|XP_001662547.1|	497	1	422	0.69	0.77	0.05	438	584	1e-165	--	transcription factor sp8,sp9 [Aedes aegypti] >gi|108871203|gb|EAT35428.1| transcription factor sp8,sp9 [Aedes aegypti]
CL6308.Contig1_All	1697	1637	3	gi|156541258|ref|XP_001601125.1|	707	1	531	0.51	0.67	0.01	555	540	1e-152	--	PREDICTED: meiotically up-regulated gene 71 protein-like [Nasonia vitripennis]
CL6313.Contig1_All	466	462	1	gi|157115805|ref|XP_001658290.1|	1653	92	245	0.81	0.92	0	154	272	4e-72	--	cadherin [Aedes aegypti] >gi|108883460|gb|EAT47685.1| cadherin [Aedes aegypti]
CL6318.Contig1_All	816	6	809	gi|307171459|gb|EFN63303.1|	306	6	277	0.44	0.6	0.02	276	228	2e-58	--	Alkylated DNA repair protein alkB-like protein 1 [Camponotus floridanus]
CL6324.Contig1_All	1567	1566	49	gi|332027010|gb|EGI67106.1|	615	105	615	0.5	0.69	0.01	516	538	1e-151	--	Tubulin--tyrosine ligase-like protein 12 [Acromyrmex echinatior]
CL6329.Contig1_All	515	49	513	gi|270010987|gb|EFA07435.1|	4649	1	155	0.54	0.74	0.01	158	163	3e-39	--	dynein heavy chain [Tribolium castaneum]
CL6334.Contig1_All	730	730	29	gi|170051423|ref|XP_001861756.1|	800	567	800	0.86	0.93	0	234	412	1e-114	--	otopetrin [Culex quinquefasciatus] >gi|167872693|gb|EDS36076.1| otopetrin [Culex quinquefasciatus]
CL6339.Contig1_All	546	544	2	gi|170045615|ref|XP_001850398.1|	984	365	539	0.54	0.75	0	181	226	5e-58	--	valyl-tRNA synthetase [Culex quinquefasciatus] >gi|167868586|gb|EDS31969.1| valyl-tRNA synthetase [Culex quinquefasciatus]
CL6354.Contig1_All	1415	1401	10	gi|157120794|ref|XP_001653674.1|	493	28	493	0.42	0.68	0	467	422	1e-116	--	cytochrome P450 [Aedes aegypti] >gi|108874806|gb|EAT39031.1| cytochrome P450 [Aedes aegypti]
CL6359.Contig1_All	3741	408	2243	gi|157127049|ref|XP_001654778.1|	807	208	806	0.45	0.59	0.03	634	441	1e-121	--	inositol triphosphate 3-kinase c [Aedes aegypti] >gi|108884483|gb|EAT48708.1| inositol triphosphate 3-kinase c [Aedes aegypti]
CL6364.Contig1_All	1855	1791	10	gi|345488722|ref|XP_001605060.2|	578	1	574	0.51	0.68	0	598	567	1e-160	--	PREDICTED: guanine nucleotide-binding protein-like 1-like [Nasonia vitripennis]
CL6369.Contig1_All	1375	1269	415	gi|170035898|ref|XP_001845803.1|	340	53	340	0.41	0.56	0.02	291	213	1e-53	--	pancreatic triacylglycerol lipase [Culex quinquefasciatus] >gi|167878402|gb|EDS41785.1| pancreatic triacylglycerol lipase [Culex quinquefasciatus]
CL6374.Contig1_All	848	789	19	gi|345309290|ref|XP_001511779.2|	431	231	426	0.24	0.46	0.01	260	87.8	5e-16	--	PREDICTED: acid phosphatase-like protein 2-like, partial [Ornithorhynchus anatinus]
CL6379.Contig1_All	1147	1143	1	gi|170042281|ref|XP_001848860.1|	1201	776	1194	0.31	0.53	0.1	424	211	5e-53	--	DNA polymerase v [Culex quinquefasciatus] >gi|167865789|gb|EDS29172.1| DNA polymerase v [Culex quinquefasciatus]
CL6389.Contig1_All	604	504	94	gi|48478825|gb|AAT44737.1|	140	3	140	0.44	0.64	0	138	143	5e-33	--	lysozyme C [Branchiostoma belcheri tsingtauense]
CL6404.Contig1_All	819	592	344	gi|195124597|ref|XP_002006778.1|	356	277	355	0.32	0.6	0.01	84	54.3	6e-06	--	GI21255 [Drosophila mojavensis] >gi|193911846|gb|EDW10713.1| GI21255 [Drosophila mojavensis]
CL6409.Contig1_All	2353	2187	145	gi|307180395|gb|EFN68421.1|	721	1	696	0.34	0.54	0.04	715	411	1e-113	--	Pleckstrin-like proteiny domain-containing family M member 3 [Camponotus floridanus]
CL6414.Contig1_All	566	566	6	gi|157115247|ref|XP_001658163.1|	505	36	222	0.87	0.96	0	187	363	2e-99	--	voltage-gated potassium channel [Aedes aegypti] >gi|108876970|gb|EAT41195.1| voltage-gated potassium channel [Aedes aegypti]
CL6419.Contig1_All	2529	162	2504	gi|157110002|ref|XP_001650914.1|	783	1	783	0.7	0.83	0	783	1169	0	--	carnitine o-acyltransferase [Aedes aegypti] >gi|108878851|gb|EAT43076.1| carnitine o-acyltransferase [Aedes aegypti]
CL6424.Contig1_All	941	55	783	gi|24641944|ref|NP_572948.1|	344	8	278	0.23	0.4	0.12	277	93.2	2e-17	--	CG11674 [Drosophila melanogaster] >gi|21430228|gb|AAM50792.1| LD24340p [Drosophila melanogaster] >gi|22832720|gb|AAF48356.2| CG11674 [Drosophila melanogaster]
CL6430.Contig1_All	1369	32	1261	gi|170048013|ref|XP_001851495.1|	414	6	411	0.36	0.56	0.01	415	285	3e-75	--	zinc carboxypeptidase A 1 [Culex quinquefasciatus] >gi|167870246|gb|EDS33629.1| zinc carboxypeptidase A 1 [Culex quinquefasciatus]
CL6434.Contig1_All	1985	1	1899	gi|170029683|ref|XP_001842721.1|	900	292	895	0.3	0.48	0.01	643	329	4e-88	--	aminopeptidase 2, mitochondrial [Culex quinquefasciatus] >gi|167864040|gb|EDS27423.1| aminopeptidase 2, mitochondrial [Culex quinquefasciatus]
CL6445.Contig1_All	1353	3	1067	gi|237847763|gb|ACR23313.1|	374	8	359	0.65	0.78	0	355	504	1e-141	--	chitinase 2 [Litopenaeus vannamei]
CL6450.Contig1_All	614	612	1	gi|289740895|gb|ADD19195.1|	318	2	208	0.49	0.71	0.01	208	207	3e-52	--	serine/threonine protein kinase/TGF-beta stimulated factor [Glossina morsitans morsitans]
CL6455.Contig1_All	1143	1091	6	gi|157822351|ref|NP_001099483.1|	640	115	487	0.37	0.58	0.05	385	244	4e-63	--	nucleolar protein 14 [Rattus norvegicus]
CL6459.Contig1_All	1017	591	860	gi|241829892|ref|XP_002414791.1|	178	76	161	0.39	0.45	0.04	94	55.1	5e-06	--	conserved hypothetical protein [Ixodes scapularis] >gi|215509003|gb|EEC18456.1| conserved hypothetical protein [Ixodes scapularis]
CL6464.Contig1_All	733	731	12	gi|157127485|ref|XP_001655003.1|	435	14	254	0.58	0.77	0	241	306	6e-82	--	prolyl-tRNA synthetase [Aedes aegypti] >gi|108872928|gb|EAT37153.1| prolyl-tRNA synthetase [Aedes aegypti]
CL6469.Contig1_All	1462	1429	2	gi|332025785|gb|EGI65942.1|	482	13	470	0.42	0.59	0.01	483	350	8e-95	--	ADP-dependent glucokinase [Acromyrmex echinatior]
CL6481.Contig1_All	661	283	456	gi|291383407|ref|XP_002708260.1|	436	137	197	0.44	0.5	0.04	61	61.6	3e-08	--	PREDICTED: forkhead box B2-like [Oryctolagus cuniculus]
CL6486.Contig1_All	2020	1629	142	gi|45551059|ref|NP_724878.2|	415	35	415	0.24	0.39	0	500	107	3e-21	--	eiger, isoform A [Drosophila melanogaster] >gi|21717646|gb|AAM76710.1|AF521176_1 eiger [Drosophila melanogaster] >gi|31321974|gb|AAM66763.1| DARTH [Drosophila melanogaster] >gi|45445614|gb|AAF58848.2| eiger, isoform A [Drosophila melanogaster]
CL6491.Contig1_All	1711	1482	103	gi|170050428|ref|XP_001861307.1|	465	9	461	0.58	0.71	0	463	513	1e-143	--	amino acid transporter [Culex quinquefasciatus] >gi|167872041|gb|EDS35424.1| amino acid transporter [Culex quinquefasciatus]
CL6496.Contig1_All	2528	6	2204	gi|189239964|ref|XP_001813344.1|	1635	880	1634	0.51	0.65	0.06	787	739	0	--	PREDICTED: similar to Kinesin-like protein unc-104 (Protein immaculate connections) (DUnc104) [Tribolium castaneum]
CL6501.Contig1_All	650	11	649	gi|333470189|gb|EGK97541.1|	446	236	444	0.4	0.62	0	215	171	2e-41	--	AGAP012996-PA [Anopheles gambiae str. PEST]
CL6506.Contig1_All	808	800	267	gi|2623228|gb|AAB86424.1|	466	198	371	0.29	0.42	0.02	182	72.8	2e-11	--	gag-like protein [Culex pipiens]
CL6516.Contig1_All	577	476	6	gi|327262089|ref|XP_003215858.1|	190	5	167	0.41	0.6	0.05	166	110	5e-23	--	PREDICTED: cancer-related nucleoside-triphosphatase-like [Anolis carolinensis]
CL6521.Contig1_All	628	627	4	gi|307192904|gb|EFN75932.1|	1815	934	1110	0.31	0.47	0.03	216	100	3e-20	--	Zinc finger FYVE domain-containing protein 26 [Harpegnathos saltator]
CL6526.Contig1_All	786	5	760	gi|195488115|ref|XP_002092177.1|	560	55	267	0.3	0.44	0.02	258	97.8	5e-19	--	GE11811 [Drosophila yakuba] >gi|194178278|gb|EDW91889.1| GE11811 [Drosophila yakuba]
CL6531.Contig1_All	2311	2168	210	gi|156546837|ref|XP_001606352.1|	691	18	673	0.57	0.73	0.01	660	788	0	--	PREDICTED: DOMON domain-containing protein CG14681-like [Nasonia vitripennis]
CL6543.Contig1_All	555	2	550	gi|24158463|ref|NP_610097.2|	776	17	247	0.33	0.5	0.2	231	116	4e-25	--	sensitized chromosome inheritance modifier 19 [Drosophila melanogaster] >gi|74869236|sp|Q9VIE6.2|MCM10_DROME RecName: Full=Protein MCM10 homolog; AltName: Full=Sensitized chromosome inheritance modifier 19 >gi|22946978|gb|AAF53976.2| sensitized chromosome inheritance modifier 19 [Drosophila melanogaster]
CL6548.Contig1_All	532	457	80	gi|170046815|ref|XP_001850944.1|	723	347	484	0.29	0.48	0.08	138	55.5	1e-06	--	enolase-phosphatase e-1 [Culex quinquefasciatus] >gi|296439580|sp|B0WQG0.1|ENOPH_CULQU RecName: Full=Enolase-phosphatase E1; AltName: Full=2,3-diketo-5-methylthio-1-phosphopentane phosphatase >gi|167869448|gb|EDS32831.1| enolase-phosphatase e-1 [Culex quinquefasciatus]
CL6553.Contig1_All	979	841	116	gi|58385276|ref|XP_313828.2|	238	3	237	0.35	0.59	0	242	161	4e-38	--	AGAP004528-PA [Anopheles gambiae str. PEST] >gi|55240904|gb|EAA09295.2| AGAP004528-PA [Anopheles gambiae str. PEST]
CL6563.Contig1_All	1538	3	1418	gi|157107515|ref|XP_001649816.1|	1203	622	1173	0.41	0.57	0.16	563	375	1e-102	--	sorting nexin [Aedes aegypti] >gi|108879559|gb|EAT43784.1| sorting nexin [Aedes aegypti]
CL6570.Contig1_All	748	265	5	gi|195392810|ref|XP_002055047.1|	778	625	709	0.36	0.62	0	87	55.8	2e-06	--	GJ19161 [Drosophila virilis] >gi|194149557|gb|EDW65248.1| GJ19161 [Drosophila virilis]
CL6575.Contig2_All	502	62	415	gi|4809256|gb|AAD30168.1|AF145589_1	1160	57	169	0.38	0.48	0.04	124	55.1	1e-06	--	trophinin [Mus musculus]
CL6580.Contig1_All	1700	1649	6	gi|332022285|gb|EGI62598.1|	831	170	670	0.54	0.7	0	550	619	1e-175	--	Echinoderm microtubule-associated protein-like 2 [Acromyrmex echinatior]
CL6585.Contig1_All	2905	2903	3	gi|157113444|ref|XP_001657831.1|	3324	195	1113	0.69	0.78	0	972	1278	0	--	rabconnectin [Aedes aegypti] >gi|108877718|gb|EAT41943.1| rabconnectin [Aedes aegypti]
CL6590.Contig1_All	461	1	222	gi|307214942|gb|EFN89787.1|	989	909	982	0.81	0.89	0	74	122	5e-27	--	Protein unc-13-like protein B [Harpegnathos saltator]
CL6600.Contig1_All	729	724	2	gi|160420291|ref|NP_001104011.1|	505	26	257	0.58	0.73	0	241	305	2e-81	--	chitin deacetylase 3 [Tribolium castaneum] >gi|158562478|gb|ABW74145.1| chitin deacetylase 3 [Tribolium castaneum]
CL6615.Contig1_All	870	652	2	gi|157123632|ref|XP_001660237.1|	573	22	286	0.28	0.39	0.23	284	68.6	4e-10	--	cyclin B3 [Aedes aegypti] >gi|108874327|gb|EAT38552.1| cyclin B3 [Aedes aegypti]
CL6620.Contig1_All	1662	8	1627	gi|24645049|ref|NP_731238.1|	723	162	701	0.53	0.72	0	542	605	1e-171	--	dipeptidyl aminopeptidase III, isoform B [Drosophila melanogaster] >gi|7299030|gb|AAF54232.1| dipeptidyl aminopeptidase III, isoform B [Drosophila melanogaster] >gi|25009980|gb|AAN71156.1| GH06733p [Drosophila melanogaster] >gi|25009982|gb|AAN71157.1| GH06785p [Drosophila melanogaster] >gi|25012590|gb|AAN71394.1| RE40406p [Drosophila melanogaster]
CL6640.Contig1_All	951	4	951	gi|332028000|gb|EGI68051.1|	557	165	482	0.45	0.63	0.01	322	295	2e-78	--	Heparan-alpha-glucosaminide N-acetyltransferase [Acromyrmex echinatior]
CL6645.Contig1_All	662	233	60	gi|193713852|ref|XP_001947921.1|	182	102	158	0.46	0.58	0	58	62.8	2e-12	--	PREDICTED: protein cereblon homolog [Acyrthosiphon pisum]
CL6650.Contig1_All	771	659	45	gi|158299027|ref|XP_001238089.2|	241	30	233	0.32	0.58	0	205	139	1e-31	--	AGAP010004-PA [Anopheles gambiae str. PEST] >gi|157014171|gb|EAU76073.2| AGAP010004-PA [Anopheles gambiae str. PEST]
CL6655.Contig1_All	1298	611	1060	gi|116284392|ref|NP_002448.2|	5179	1478	1625	0.32	0.4	0.02	154	67.4	1e-09	--	mucin-2 precursor [Homo sapiens]
CL6660.Contig1_All	620	600	7	gi|328780658|ref|XP_394829.4|	1848	15	202	0.54	0.74	0	198	197	3e-49	--	PREDICTED: uncharacterized protein KIAA0564-like isoform 1 [Apis mellifera]
CL6664.Contig1_All	472	407	3	gi|157115230|ref|XP_001658155.1|	896	4	148	0.55	0.71	0.06	145	163	2e-39	--	leucyl-tRNA synthetase [Aedes aegypti] >gi|108876986|gb|EAT41211.1| leucyl-tRNA synthetase [Aedes aegypti]
CL6669.Contig1_All	418	417	4	gi|307195518|gb|EFN77404.1|	301	61	196	0.27	0.49	0	138	65.5	7e-10	--	Alpha-tocopherol transfer protein-like [Harpegnathos saltator]
CL6674.Contig1_All	3315	271	3060	gi|301620845|ref|XP_002939776.1|	1080	123	1074	0.32	0.48	0.09	1025	441	1e-121	--	PREDICTED: apoptosis-stimulating of p53 protein 1 isoform 1 [Xenopus (Silurana) tropicalis]
CL6679.Contig1_All	1267	1136	306	gi|123486847|ref|XP_001324813.1|	8862	1977	2268	0.22	0.43	0.07	299	61.2	1e-07	--	viral A-type inclusion protein [Trichomonas vaginalis G3]
CL6684.Contig1_All	1125	3	1124	gi|66812808|ref|XP_640583.1|	1502	308	707	0.2	0.39	0.13	433	84	1e-14	--	Ras guanine nucleotide exchange factor [Dictyostelium discoideum AX4] >gi|74855338|sp|Q54TK8.1|GEFP_DICDI RecName: Full=Ras guanine nucleotide exchange factor P; AltName: Full=RasGEF domain-containing protein P >gi|60468545|gb|EAL66548.1| Ras guanine nucleotide exchange factor [Dictyostelium discoideum AX4]
CL6688.Contig1_All	916	857	33	gi|332027516|gb|EGI67593.1|	375	101	375	0.39	0.54	0	276	204	4e-51	--	Uncharacterized protein C5orf4-like protein [Acromyrmex echinatior]
CL6693.Contig1_All	3261	1104	3260	gi|332022896|gb|EGI63168.1|	789	27	767	0.47	0.65	0.03	747	627	1e-177	--	High affinity cAMP-specific and IBMX-insensitive 3',5'-cyclic phosphodiesterase 8A [Acromyrmex echinatior]
CL6698.Contig1_All	441	439	32	gi|332022873|gb|EGI63145.1|	4271	1397	1532	0.3	0.49	0.02	139	60.1	3e-08	--	Apolipophorin [Acromyrmex echinatior]
CL6703.Contig1_All	1481	1362	1144	gi|195443726|ref|XP_002069547.1|	1115	410	492	0.45	0.58	0.14	85	60.1	3e-07	--	GK11518 [Drosophila willistoni] >gi|194165632|gb|EDW80533.1| GK11518 [Drosophila willistoni]
CL6708.Contig1_All	2780	1213	752	gi|24640236|ref|NP_572356.1|	230	25	182	0.48	0.66	0.03	160	148	2e-33	--	ataxin 1 [Drosophila melanogaster] >gi|7290760|gb|AAF46206.1| ataxin 1 [Drosophila melanogaster]
CL6713.Contig1_All	591	590	3	gi|170044457|ref|XP_001849863.1|	2386	2017	2204	0.36	0.59	0.01	198	122	1e-26	--	fatty acid synthase S-acetyl transferase [Culex quinquefasciatus] >gi|167867603|gb|EDS30986.1| fatty acid synthase S-acetyl transferase [Culex quinquefasciatus]
CL6733.Contig1_All	660	352	2	gi|307200057|gb|EFN80403.1|	375	22	138	0.52	0.7	0	117	133	5e-30	--	DnaJ-like protein subfamily C member 22 [Harpegnathos saltator]
CL6738.Contig1_All	4887	3637	875	gi|73984444|ref|XP_856269.1|	1318	375	1179	0.22	0.36	0.03	957	130	7e-28	--	PREDICTED: similar to Zinc finger protein 197 (ZnF20) isoform 17 [Canis familiaris]
CL6743.Contig1_All	513	324	1	gi|333467669|gb|EGK96640.1|	275	134	236	0.34	0.55	0	108	56.6	4e-07	--	AGAP013021-PA [Anopheles gambiae str. PEST]
CL6753.Contig1_All	565	94	507	gi|24644107|ref|NP_649507.1|	246	6	142	0.3	0.49	0	139	76.3	7e-13	--	CG14661 [Drosophila melanogaster] >gi|195343542|ref|XP_002038355.1| GM10668 [Drosophila sechellia] >gi|195568319|ref|XP_002102164.1| GD19644 [Drosophila simulans] >gi|23170467|gb|AAF52078.2| CG14661 [Drosophila melanogaster] >gi|194133376|gb|EDW54892.1| GM10668 [Drosophila sechellia] >gi|194198091|gb|EDX11667.1| GD19644 [Drosophila simulans]
CL6762.Contig1_All	737	732	1	gi|328698260|ref|XP_001948969.2|	537	103	347	0.33	0.52	0	245	132	2e-29	--	PREDICTED: leucine-rich repeats and immunoglobulin-like domains protein 1-like [Acyrthosiphon pisum]
CL6768.Contig1_All	922	915	1	gi|307187573|gb|EFN72585.1|	727	317	637	0.47	0.64	0.08	335	283	1e-74	--	Tubulin polyglutamylase ttll6 [Camponotus floridanus]
CL6778.Contig1_All	1702	1574	204	gi|157135840|ref|XP_001656695.1|	471	14	469	0.55	0.74	0	458	512	1e-143	--	argininosuccinate lyase [Aedes aegypti] >gi|108881152|gb|EAT45377.1| argininosuccinate lyase [Aedes aegypti]
CL6782.Contig1_All	2872	19	327	gi|307179523|gb|EFN67837.1|	873	1	107	0.72	0.81	0.03	107	146	5e-33	--	RNA-binding protein 12 [Camponotus floridanus]
CL6788.Contig1_All	841	836	465	gi|193733194|gb|ACF19853.1|	489	250	370	0.4	0.62	0	124	92.4	2e-17	--	ANT-5 [Toxocara canis]
CL6793.Contig1_All	2144	101	1807	gi|333469925|gb|EAA01542.5|	617	13	617	0.35	0.54	0.07	617	337	2e-90	--	AGAP001873-PA [Anopheles gambiae str. PEST]
CL6798.Contig1_All	2222	192	2222	gi|17225566|gb|AAL37477.1|AF329947_1	731	1	680	0.46	0.64	0.02	694	609	1e-172	--	signal transducer and activator of transcription short form [Spodoptera frugiperda]
CL6802.Contig1_All	1943	1943	3	gi|307184505|gb|EFN70894.1|	2140	1481	2127	0.75	0.87	0.01	654	1024	0	--	Putative U5 small nuclear ribonucleoprotein 200 kDa helicase [Camponotus floridanus]
CL6811.Contig1_All	1870	470	1828	gi|307174510|gb|EFN64972.1|	487	15	469	0.68	0.82	0	455	629	1e-178	--	Leucine-rich repeats and immunoglobulin-like domains protein 2 [Camponotus floridanus]
CL6825.Contig1_All	520	520	29	gi|170036787|ref|XP_001846243.1|	1008	37	199	0.41	0.65	0.01	166	138	9e-32	--	laminin subunit beta-1 [Culex quinquefasciatus] >gi|167879686|gb|EDS43069.1| laminin subunit beta-1 [Culex quinquefasciatus]
CL6835.Contig1_All	2152	2152	23	gi|157134231|ref|XP_001663199.1|	1630	950	1624	0.75	0.84	0	712	1078	0	--	brefeldin a-inhibited guanine nucleotide-exchange protein [Aedes aegypti] >gi|108870554|gb|EAT34779.1| brefeldin a-inhibited guanine nucleotide-exchange protein [Aedes aegypti]
CL6840.Contig1_All	2119	1912	200	gi|157104202|ref|XP_001648298.1|	562	2	562	0.45	0.64	0.01	578	503	1e-140	--	glucose dehydrogenase [Aedes aegypti] >gi|108880413|gb|EAT44638.1| glucose dehydrogenase [Aedes aegypti]
CL6845.Contig1_All	1346	1167	283	gi|345497598|ref|XP_001601392.2|	320	23	316	0.58	0.77	0	295	379	1e-103	--	PREDICTED: gamma-glutamyl hydrolase A-like [Nasonia vitripennis]
CL6850.Contig1_All	618	618	97	gi|170071465|ref|XP_001869913.1|	228	48	220	0.38	0.62	0	175	137	3e-31	--	Juvenile hormone-inducible protein [Culex quinquefasciatus] >gi|167867403|gb|EDS30786.1| Juvenile hormone-inducible protein [Culex quinquefasciatus]
CL6866.Contig1_All	2739	2110	1346	gi|116109894|gb|ABJ74326.1|	312	21	274	0.46	0.63	0.01	258	203	3e-50	--	cnk [Drosophila miranda]
CL6871.Contig1_All	1373	1317	25	gi|307174003|gb|EFN64713.1|	999	32	462	0.49	0.66	0.01	436	383	1e-104	--	Uncharacterized aarF domain-containing protein kinase 1 [Camponotus floridanus]
CL6886.Contig1_All	1539	334	1119	gi|17136746|ref|NP_476882.1|	578	123	442	0.4	0.5	0.2	331	189	3e-74	--	sister of odd and bowl [Drosophila melanogaster] >gi|73621930|sp|Q9VQS7.1|SOB_DROME RecName: Full=Protein sister of odd and bowel >gi|7295785|gb|AAF51087.1| sister of odd and bowl [Drosophila melanogaster] >gi|27819823|gb|AAO24960.1| RE22261p [Drosophila melanogaster]
CL6896.Contig1_All	1977	1847	201	gi|157134920|ref|XP_001663358.1|	563	40	554	0.51	0.62	0.06	588	543	1e-152	--	zinc finger protein [Aedes aegypti] >gi|108870376|gb|EAT34601.1| zinc finger protein [Aedes aegypti]
CL6901.Contig1_All	1589	1039	452	gi|333467520|gb|EGK96587.1|	1658	2	227	0.35	0.52	0.15	231	127	2e-27	--	AGAP013042-PA [Anopheles gambiae str. PEST]
CL6908.Contig1_All	906	83	859	gi|344285947|ref|XP_003414721.1|	262	5	258	0.25	0.46	0.01	264	97.4	8e-19	--	PREDICTED: 39S ribosomal protein L10, mitochondrial-like [Loxodonta africana]
CL6912.Contig1_All	402	401	3	gi|157124822|ref|XP_001660540.1|	1462	276	406	0.43	0.63	0.02	136	108	7e-23	--	myosin iii [Aedes aegypti] >gi|108873857|gb|EAT38082.1| myosin iii [Aedes aegypti]
CL6917.Contig1_All	2241	390	2195	gi|157132129|ref|XP_001662477.1|	728	104	706	0.69	0.84	0	605	840	0	--	l-asparaginase i [Aedes aegypti] >gi|108881762|gb|EAT45987.1| l-asparaginase i [Aedes aegypti]
CL6921.Contig1_All	1691	1275	415	gi|340725105|ref|XP_003400914.1|	449	1	311	0.28	0.4	0.1	320	79.7	4e-13	--	PREDICTED: aggrecan core protein-like [Bombus terrestris] >gi|340725107|ref|XP_003400915.1| PREDICTED: aggrecan core protein-like [Bombus terrestris]
CL6927.Contig1_All	402	6	386	gi|307207344|gb|EFN85094.1|	472	302	419	0.49	0.63	0	127	117	1e-25	--	N-acetylglucosaminyl-phosphatidylinositol biosynthetic protein [Harpegnathos saltator]
CL6932.Contig1_All	1991	447	1991	gi|307200303|gb|EFN80568.1|	616	2	499	0.47	0.63	0.02	527	422	1e-116	--	Monocarboxylate transporter 14 [Harpegnathos saltator]
CL6937.Contig1_All	1376	1376	24	gi|340713017|ref|XP_003395048.1|	855	429	850	0.35	0.54	0.02	463	231	8e-59	--	PREDICTED: cytosolic carboxypeptidase-like protein 5-like [Bombus terrestris]
CL6942.Contig1_All	4115	4	3891	gi|157126801|ref|XP_001660953.1|	1990	609	1944	0.74	0.84	0.03	1349	2043	0	--	down syndrome cell adhesion molecule [Aedes aegypti] >gi|108873163|gb|EAT37388.1| down syndrome cell adhesion molecule [Aedes aegypti]
CL6952.Contig1_All	1847	374	1717	gi|91086181|ref|XP_971039.1|	404	1	398	0.38	0.51	0.03	464	251	8e-65	--	PREDICTED: similar to scaffold protein salvador (shar-pei) [Tribolium castaneum]
CL6962.Contig1_All	686	641	6	gi|66770695|gb|AAY54659.1|	216	3	212	0.28	0.51	0	212	115	2e-24	--	IP08124p [Drosophila melanogaster] >gi|66770895|gb|AAY54759.1| IP08324p [Drosophila melanogaster]
CL6967.Contig1_All	2314	441	2201	gi|345488877|ref|XP_001603294.2|	734	148	734	0.52	0.67	0	589	617	1e-175	--	PREDICTED: long-chain fatty acid transport protein 4-like [Nasonia vitripennis]
CL6972.Contig1_All	680	178	672	gi|170038579|ref|XP_001847126.1|	522	1	164	0.65	0.83	0.01	167	223	4e-57	--	inorganic phosphate cotransporter [Culex quinquefasciatus] >gi|167882325|gb|EDS45708.1| inorganic phosphate cotransporter [Culex quinquefasciatus]
CL6977.Contig1_All	715	706	188	gi|189236277|ref|XP_001814972.1|	1319	144	320	0.21	0.46	0.05	183	54.3	5e-06	--	PREDICTED: similar to ankyrin 2,3/unc44 [Tribolium castaneum]
CL6981.Contig1_All	607	153	605	gi|194768631|ref|XP_001966415.1|	847	505	662	0.26	0.45	0.06	161	55.8	1e-06	--	GF22010 [Drosophila ananassae] >gi|190617179|gb|EDV32703.1| GF22010 [Drosophila ananassae]
CL6986.Contig1_All	2733	2704	362	gi|170048479|ref|XP_001870681.1|	872	82	868	0.48	0.66	0.01	791	748	0	--	calpain [Culex quinquefasciatus] >gi|167870594|gb|EDS33977.1| calpain [Culex quinquefasciatus]
CL6991.Contig1_All	1395	1226	174	gi|170050078|ref|XP_001859196.1|	359	7	358	0.59	0.78	0	353	400	1e-110	--	short-chain specific acyl-CoA dehydrogenase, mitochondrial [Culex quinquefasciatus] >gi|167871659|gb|EDS35042.1| short-chain specific acyl-CoA dehydrogenase, mitochondrial [Culex quinquefasciatus]
CL7002.Contig1_All	844	24	830	gi|307186121|gb|EFN71846.1|	830	558	829	0.46	0.67	0.03	278	232	2e-59	--	Transcription termination factor 2 [Camponotus floridanus]
CL7007.Contig1_All	1429	288	1364	gi|91091860|ref|XP_968805.1|	359	1	359	0.79	0.89	0	359	613	1e-174	--	PREDICTED: similar to innexin [Tribolium castaneum]
CL7012.Contig1_All	718	75	542	gi|195120738|ref|XP_002004878.1|	189	4	158	0.26	0.45	0.07	168	53.5	8e-06	--	GI20158 [Drosophila mojavensis] >gi|193909946|gb|EDW08813.1| GI20158 [Drosophila mojavensis]
CL7016.Contig1_All	2054	1756	2	gi|307185349|gb|EFN71430.1|	822	13	605	0.48	0.62	0.06	626	540	1e-151	--	Rho guanine nucleotide exchange factor 17 [Camponotus floridanus]
CL7021.Contig1_All	1154	3	716	gi|157116420|ref|XP_001658468.1|	1111	849	1109	0.39	0.54	0.11	268	150	1e-34	--	dihydropyridine-sensitive l-type calcium channel [Aedes aegypti] >gi|108876492|gb|EAT40717.1| dihydropyridine-sensitive l-type calcium channel [Aedes aegypti]
CL7033.Contig1_All	662	9	641	gi|157132293|ref|XP_001662543.1|	357	129	338	0.51	0.71	0	211	222	9e-57	--	short-chain dehydrogenase [Aedes aegypti] >gi|108871205|gb|EAT35430.1| short-chain dehydrogenase [Aedes aegypti]
CL7038.Contig1_All	1402	831	193	gi|24646190|ref|NP_731670.1|	664	412	626	0.54	0.73	0	215	244	6e-63	--	dpr17, isoform A [Drosophila melanogaster] >gi|23171080|gb|AAF54750.2| dpr17, isoform A [Drosophila melanogaster]
CL7048.Contig1_All	1870	271	1032	gi|157103205|ref|XP_001647870.1|	363	112	361	0.28	0.44	0.05	269	106	3e-21	--	serine protease [Aedes aegypti] >gi|108884702|gb|EAT48927.1| serine protease [Aedes aegypti]
CL7053.Contig1_All	1860	1762	176	gi|345489122|ref|XP_001604385.2|	643	64	611	0.73	0.83	0.03	550	787	0	--	PREDICTED: probable ATP-dependent RNA helicase pitchoune-like [Nasonia vitripennis]
CL7059.Contig1_All	692	34	690	gi|45551891|ref|NP_731852.2|	693	84	301	0.46	0.69	0	220	207	4e-52	--	flyers-cup, isoform A [Drosophila melanogaster] >gi|45446477|gb|AAF54977.3| flyers-cup, isoform A [Drosophila melanogaster]
CL7063.Contig1_All	347	2	328	gi|307210243|gb|EFN86893.1|	1605	41	151	0.43	0.56	0.02	112	88.6	7e-17	--	Host cell factor [Harpegnathos saltator]
CL7068.Contig1_All	2276	1711	260	gi|157124469|ref|XP_001660475.1|	538	3	471	0.6	0.77	0	487	578	1e-163	--	amyloid binding protein [Aedes aegypti] >gi|108873986|gb|EAT38211.1| amyloid binding protein [Aedes aegypti]
CL7077.Contig1_All	1402	898	98	gi|123438677|ref|XP_001310118.1|	3977	2052	2339	0.22	0.43	0.09	294	76.3	3e-12	--	viral A-type inclusion protein [Trichomonas vaginalis G3]
CL7082.Contig1_All	1363	59	1033	gi|163838692|ref|NP_001106229.1|	344	1	343	0.33	0.48	0.06	347	173	2e-41	--	Mod(mdg4)-heS00531 [Bombyx mori] >gi|47169616|tpe|CAE54311.1| TPA: Mod(mdg4)-heS00531 [Bombyx mori]
CL7094.Contig1_All	525	325	5	gi|307198144|gb|EFN79172.1|	899	2	112	0.29	0.52	0.03	111	60.8	2e-08	--	CCAAT/enhancer-binding protein zeta [Harpegnathos saltator]
CL7099.Contig1_All	1163	335	1159	gi|328720760|ref|XP_001947779.2|	540	239	507	0.26	0.4	0.05	290	84	1e-14	--	PREDICTED: zinc finger protein 135-like [Acyrthosiphon pisum]
CL7103.Contig1_All	2459	2397	1	gi|91086011|ref|XP_972761.1|	1328	330	999	0.47	0.54	0.02	819	589	1e-166	--	PREDICTED: similar to AGAP007100-PA [Tribolium castaneum]
CL7108.Contig1_All	1649	1525	71	gi|157111006|ref|XP_001651352.1|	527	42	527	0.57	0.78	0	489	600	1e-170	--	glutamyl-tRNA synthetase [Aedes aegypti] >gi|108878599|gb|EAT42824.1| glutamyl-tRNA synthetase [Aedes aegypti]
CL7114.Contig1_All	766	698	27	gi|170031627|ref|XP_001843686.1|	1432	76	340	0.22	0.48	0.15	266	79.3	2e-13	--	dihydropyridine-sensitive l-type calcium channel [Culex quinquefasciatus] >gi|167870514|gb|EDS33897.1| dihydropyridine-sensitive l-type calcium channel [Culex quinquefasciatus]
CL7119.Contig1_All	1146	27	428	gi|328778652|ref|XP_393129.3|	715	567	701	0.54	0.73	0	135	162	2e-38	--	PREDICTED: neutral ceramidase [Apis mellifera]
CL7124.Contig1_All	2152	2152	170	gi|297667876|ref|XP_002812189.1|	4803	4137	4796	0.53	0.69	0.02	680	680	0	--	PREDICTED: baculoviral IAP repeat-containing protein 6-like [Pongo abelii]
CL7128.Contig1_All	2472	2260	191	gi|157127548|ref|XP_001661084.1|	944	28	777	0.45	0.63	0.09	766	587	1e-166	--	mitogen-activated protein kinase kinase kinase [Aedes aegypti] >gi|108872913|gb|EAT37138.1| mitogen-activated protein kinase kinase kinase [Aedes aegypti]
CL7134.Contig1_All	653	572	6	gi|340718883|ref|XP_003397892.1|	217	2	190	0.73	0.9	0	189	295	1e-78	--	PREDICTED: trafficking protein particle complex subunit 4-like [Bombus terrestris]
CL7139.Contig1_All	668	595	152	gi|291234470|ref|XP_002737171.1|	177	8	147	0.27	0.46	0.06	158	54.7	3e-06	--	PREDICTED: zinc metalloprotease-like [Saccoglossus kowalevskii]
CL7144.Contig1_All	1189	828	16	gi|209572681|sp|Q6DGD3.2|SV91A_DANRE	411	144	411	0.35	0.52	0.07	293	168	4e-40	--	RecName: Full=Histone-lysine N-methyltransferase SUV39H1-A; AltName: Full=Suppressor of variegation 3-9 homolog 1-A; Short=Su(var)3-9 homolog 1-A >gi|169153890|emb|CAQ14784.1| novel protein similar to vertebrate suppressor of variegation 3-9 homolog (SUV39H1, zgc:101027) [Danio rerio]
CL7148.Contig1_All	647	14	646	gi|340714459|ref|XP_003395746.1|	603	70	316	0.27	0.47	0.17	255	99	1e-19	--	PREDICTED: atlastin-like isoform 1 [Bombus terrestris]
CL7157.Contig1_All	1710	1709	15	gi|170039500|ref|XP_001847571.1|	592	41	592	0.52	0.69	0	568	576	1e-162	--	T-cell immunomodulatory protein [Culex quinquefasciatus] >gi|167863048|gb|EDS26431.1| T-cell immunomodulatory protein [Culex quinquefasciatus]
CL7172.Contig1_All	1326	97	1266	gi|157107444|ref|XP_001649781.1|	400	9	400	0.68	0.81	0	392	578	1e-163	--	ceramide glucosyltransferase [Aedes aegypti] >gi|108884067|gb|EAT48292.1| ceramide glucosyltransferase [Aedes aegypti]
CL7177.Contig1_All	2038	2038	86	gi|193652547|ref|XP_001944484.1|	1043	439	1043	0.3	0.5	0.02	666	257	1e-66	--	PREDICTED: integrator complex subunit 3 [Acyrthosiphon pisum]
CL7186.Contig1_All	1894	1494	28	gi|307172338|gb|EFN63826.1|	510	16	509	0.35	0.55	0.02	503	307	1e-81	--	Protein msta, isoform B [Camponotus floridanus]
CL7191.Contig1_All	3043	2625	367	gi|328785660|ref|XP_394649.3|	796	1	796	0.61	0.69	0.09	832	887	0	--	PREDICTED: transducin-like enhancer protein 4-like [Apis mellifera]
CL7196.Contig1_All	1553	135	965	gi|307206334|gb|EFN84391.1|	315	31	309	0.5	0.71	0	279	296	1e-78	--	Nucleotide-binding protein-like [Harpegnathos saltator]
CL7205.Contig1_All	1651	1	1527	gi|157117432|ref|XP_001658764.1|	831	324	831	0.83	0.95	0	509	868	0	--	tyrosine transporter [Aedes aegypti] >gi|108876049|gb|EAT40274.1| tyrosine transporter [Aedes aegypti]
CL7210.Contig1_All	806	2	790	gi|73982171|ref|XP_857864.1|	1001	170	432	0.64	0.83	0	263	352	8e-96	--	PREDICTED: similar to N-acetyltransferase-like protein isoform 8 [Canis familiaris]
CL7216.Contig1_All	1808	52	1590	gi|332019226|gb|EGI59736.1|	1600	1085	1598	0.37	0.51	0.11	578	309	3e-82	--	C-myc promoter-binding protein [Acromyrmex echinatior]
CL7221.Contig1_All	1489	147	1193	gi|170050098|ref|XP_001859354.1|	355	1	355	0.62	0.76	0.02	357	448	1e-124	--	secretory carrier-associated membrane protein [Culex quinquefasciatus] >gi|167871671|gb|EDS35054.1| secretory carrier-associated membrane protein [Culex quinquefasciatus]
CL7233.Contig1_All	698	646	47	gi|94469020|gb|ABF18359.1|	228	2	199	0.42	0.66	0.02	205	175	1e-42	--	uncharacterized conserved protein [Aedes aegypti]
CL7238.Contig1_All	750	14	730	gi|157105812|ref|XP_001649037.1|	1174	744	987	0.51	0.69	0.02	244	253	5e-66	--	mannosidase alpha class 2a [Aedes aegypti] >gi|108880001|gb|EAT44226.1| mannosidase alpha class 2a [Aedes aegypti]
CL7244.Contig1_All	1327	1253	3	gi|56119012|ref|NP_001007887.1|	423	4	421	0.78	0.89	0	418	674	0	--	AP-1 complex subunit mu-1 [Gallus gallus]
CL7249.Contig1_All	858	520	846	gi|158288443|ref|XP_310305.6|	393	213	318	0.36	0.63	0	109	82.8	8e-22	--	AGAP003767-PA [Anopheles gambiae str. PEST]
CL7254.Contig1_All	2264	289	2157	gi|170063325|ref|XP_001867055.1|	641	18	638	0.43	0.6	0	628	551	1e-155	--	alpha-glucosidase [Culex quinquefasciatus] >gi|167880999|gb|EDS44382.1| alpha-glucosidase [Culex quinquefasciatus]
CL7259.Contig1_All	1645	1522	206	gi|317419206|emb|CBN81243.1|	443	8	438	0.41	0.58	0.01	447	319	3e-85	--	WD repeat domain phosphoinositide-interacting protein 1 [Dicentrarchus labrax]
CL7264.Contig1_All	696	692	84	gi|157114924|ref|XP_001652488.1|	497	292	496	0.47	0.68	0.01	206	201	2e-50	--	cytochrome P450 [Aedes aegypti] >gi|108877118|gb|EAT41343.1| cytochrome P450 [Aedes aegypti]
CL7268.Contig1_All	2197	1404	265	gi|333469922|gb|EDO63223.2|	2382	215	725	0.28	0.39	0.28	529	128	1e-27	--	AGAP001877-PA [Anopheles gambiae str. PEST]
CL7273.Contig1_All	2959	2868	94	gi|193664638|ref|XP_001947746.1|	935	1	914	0.67	0.81	0	930	1297	0	--	PREDICTED: coatomer subunit beta'-like [Acyrthosiphon pisum]
CL7283.Contig1_All	469	2	469	gi|333469022|gb|EAA09199.6|	2699	1920	2094	0.36	0.51	0.13	180	106	3e-22	--	AGAP004367-PA [Anopheles gambiae str. PEST]
CL7288.Contig1_All	1341	259	1260	gi|157130417|ref|XP_001655706.1|	428	84	425	0.56	0.73	0.02	342	424	1e-117	--	serine protease [Aedes aegypti] >gi|108881966|gb|EAT46191.1| serine protease [Aedes aegypti]
CL7293.Contig1_All	1692	1680	508	gi|333467991|gb|EAA07771.5|	6685	3291	3676	0.2	0.42	0.01	397	90.5	2e-16	--	AGAP002737-PA [Anopheles gambiae str. PEST]
CL7298.Contig1_All	396	14	376	gi|320545667|ref|NP_001189066.1|	694	270	400	0.29	0.48	0.12	138	52.8	5e-06	--	ankyrin 2, isoform O [Drosophila melanogaster] >gi|318069161|gb|ADV37503.1| ankyrin 2, isoform O [Drosophila melanogaster]
CL7303.Contig1_All	1883	1686	697	gi|123462989|ref|XP_001316891.1|	2832	1950	2307	0.22	0.42	0.09	366	60.1	4e-07	--	viral A-type inclusion protein [Trichomonas vaginalis G3]
CL7308.Contig1_All	612	303	602	gi|87080658|dbj|BAE79274.1|	116	2	100	0.4	0.53	0.03	104	67.8	3e-10	--	lily-type lectin [Platycephalus indicus]
CL7312.Contig1_All	2563	2349	1012	gi|156549804|ref|XP_001606505.1|	462	10	455	0.77	0.9	0	446	709	0	--	PREDICTED: ruvB-like 2-like [Nasonia vitripennis]
CL7318.Contig1_All	2130	2006	261	gi|156549192|ref|XP_001607795.1|	629	18	590	0.5	0.67	0	586	519	1e-145	--	PREDICTED: sodium-independent sulfate anion transporter-like [Nasonia vitripennis]
CL7328.Contig1_All	1664	199	1518	gi|170040721|ref|XP_001848138.1|	435	1	435	0.72	0.82	0.02	449	623	1e-177	--	abl interactor 2 [Culex quinquefasciatus] >gi|167864321|gb|EDS27704.1| abl interactor 2 [Culex quinquefasciatus]
CL7334.Contig1_All	1568	1564	41	gi|326667906|ref|XP_001921741.3|	3502	1406	1910	0.42	0.59	0.03	526	380	1e-103	--	PREDICTED: WD repeat and FYVE domain-containing protein 3 [Danio rerio]
CL7344.Contig1_All	1849	145	1782	gi|24647442|ref|NP_650545.2|	569	3	568	0.56	0.69	0.07	591	625	1e-177	--	Pak3 [Drosophila melanogaster] >gi|7300149|gb|AAF55316.1| Pak3 [Drosophila melanogaster] >gi|27820002|gb|AAO25035.1| LD10376p [Drosophila melanogaster]
CL7348.Contig1_All	602	596	387	gi|149056286|gb|EDM07717.1|	432	31	105	0.49	0.54	0.06	75	71.6	2e-11	--	glyceraldehyde-3-phosphate dehydrogenase, spermatogenic [Rattus norvegicus] >gi|171847046|gb|AAI61847.1| Glyceraldehyde-3-phosphate dehydrogenase, spermatogenic [Rattus norvegicus]
CL7358.Contig1_All	765	124	627	gi|302151395|gb|ADK97622.1|	512	339	504	0.36	0.43	0.05	178	73.9	7e-12	--	NADH dehydrogenase subunit 5 [Heterodera glycines]
CL7364.Contig1_All	1906	5	1906	gi|307209921|gb|EFN86699.1|	1012	360	997	0.61	0.75	0.02	649	748	0	--	Formin-like protein 2 [Harpegnathos saltator]
CL7373.Contig1_All	1945	1944	232	gi|157167629|ref|XP_001655279.1|	723	156	721	0.43	0.56	0.07	617	417	1e-115	--	zinc finger protein [Aedes aegypti] >gi|108882137|gb|EAT46362.1| zinc finger protein [Aedes aegypti]
CL7383.Contig1_All	1868	1602	1	gi|158285495|ref|XP_001237064.2|	2161	1304	1787	0.34	0.49	0.01	543	256	3e-66	--	AGAP007537-PA [Anopheles gambiae str. PEST] >gi|157020020|gb|EAU77608.2| AGAP007537-PA [Anopheles gambiae str. PEST]
CL7393.Contig1_All	1858	1749	40	gi|13242031|gb|AAK16516.1|AF331156_1	667	18	579	0.26	0.43	0.04	599	168	1e-39	--	serine protease precursor [Trichinella spiralis]
CL7398.Contig1_All	370	1	369	gi|157131266|ref|XP_001655845.1|	469	302	418	0.62	0.72	0.02	126	146	2e-34	--	oxysterol-binding protein 1a [Aedes aegypti] >gi|108871593|gb|EAT35818.1| oxysterol-binding protein 1a [Aedes aegypti]
CL7403.Contig1_All	1038	92	1027	gi|307205410|gb|EFN83751.1|	784	416	730	0.28	0.49	0.02	320	133	1e-29	--	Gamma-tubulin complex component 5 [Harpegnathos saltator]
CL7408.Contig1_All	824	685	2	gi|149944691|ref|NP_001092502.1|	515	3	230	0.41	0.61	0	228	176	1e-42	--	fatty acyl-CoA reductase 1 [Bos taurus] >gi|148743826|gb|AAI42198.1| FAR1 protein [Bos taurus] >gi|296480121|gb|DAA22236.1| fatty acyl-CoA reductase 1 [Bos taurus]
CL7413.Contig1_All	471	43	435	gi|332023216|gb|EGI63472.1|	3267	1218	1309	0.39	0.47	0	132	74.3	2e-12	--	FERM, RhoGEF and pleckstrin domain-containing protein 2 [Acromyrmex echinatior]
CL7427.Contig1_All	1011	1011	43	gi|307169165|gb|EFN61981.1|	1920	753	1070	0.25	0.5	0	326	119	2e-25	--	Nuclear pore membrane glycoprotein 210 [Camponotus floridanus]
CL7433.Contig1_All	1174	1098	46	gi|332018910|gb|EGI59456.1|	350	41	350	0.31	0.5	0.01	356	181	6e-44	--	Group 3 secretory phospholipase A2 [Acromyrmex echinatior]
CL7443.Contig1_All	3921	2252	3	gi|170031171|ref|XP_001843460.1|	1839	787	1536	0.59	0.68	0	750	907	0	--	collagen alpha chain [Culex quinquefasciatus] >gi|167869236|gb|EDS32619.1| collagen alpha chain [Culex quinquefasciatus]
CL7457.Contig1_All	628	67	306	gi|258679418|ref|NP_001158280.1|	76	1	76	0.41	0.63	0	80	64.7	3e-09	--	cytochrome c oxidase assembly factor-like [Tribolium castaneum]
CL7462.Contig1_All	1206	931	14	gi|3135306|gb|AAC78790.1|	2379	548	888	0.28	0.4	0.12	350	77.8	1e-12	--	zonadhesin [Homo sapiens]
CL7467.Contig1_All	1002	114	980	gi|24641634|ref|NP_572838.2|	308	15	303	0.22	0.43	0.07	311	82.8	2e-14	--	CG4404 [Drosophila melanogaster] >gi|22832171|gb|AAF48211.2| CG4404 [Drosophila melanogaster] >gi|212287950|gb|ACJ23450.1| FI04833p [Drosophila melanogaster]
CL7477.Contig1_All	458	457	263	gi|162424693|gb|ABX90048.1|	353	270	335	0.53	0.65	0.01	66	72.4	6e-12	--	acyl-CoA delta 9 desaturase [Mamestra brassicae]
CL7482.Contig1_All	3360	116	3247	gi|307184945|gb|EFN71210.1|	1096	5	1092	0.64	0.76	0.05	1100	1322	0	--	Transcription elongation factor SPT5 [Camponotus floridanus]
CL7487.Contig1_All	1471	1030	344	gi|111226882|ref|XP_643969.2|	560	311	532	0.24	0.39	0	230	85.1	8e-15	--	coronin binding protein [Dictyostelium discoideum AX4] >gi|90970817|gb|EAL69956.2| coronin binding protein [Dictyostelium discoideum AX4]
CL7491.Contig1_All	537	511	2	gi|170057263|ref|XP_001864407.1|	577	117	289	0.43	0.68	0.01	173	158	9e-38	--	beta-hexosaminidase [Culex quinquefasciatus] >gi|167876729|gb|EDS40112.1| beta-hexosaminidase [Culex quinquefasciatus]
CL7502.Contig1_All	569	557	3	gi|157104900|ref|XP_001648623.1|	375	163	336	0.64	0.73	0.04	193	195	8e-49	--	dopamine receptor, invertebrate [Aedes aegypti] >gi|108869121|gb|EAT33346.1| dopamine receptor, invertebrate [Aedes aegypti]
CL7507.Contig1_All	479	51	470	gi|198437853|ref|XP_002131236.1|	465	7	134	0.27	0.46	0.03	145	52	9e-06	--	PREDICTED: similar to TRAF interacting protein [Ciona intestinalis]
CL7510.Contig1_All	2486	2384	126	gi|170030290|ref|XP_001843022.1|	745	1	745	0.59	0.69	0.04	786	820	0	--	hepatocyte growth factor-regulated tyrosine kinase substrate [Culex quinquefasciatus] >gi|167866914|gb|EDS30297.1| hepatocyte growth factor-regulated tyrosine kinase substrate [Culex quinquefasciatus]
CL7515.Contig1_All	352	2	352	gi|118139436|gb|ABK63235.1|	272	11	127	0.65	0.77	0	117	159	4e-38	--	thioester-containing protein 2 [Anopheles stephensi]
CL7521.Contig1_All	674	658	104	gi|157113088|ref|XP_001651887.1|	342	120	304	0.36	0.6	0	186	131	2e-29	--	short-chain dehydrogenase [Aedes aegypti] >gi|108877889|gb|EAT42114.1| short-chain dehydrogenase [Aedes aegypti]
CL7525.Contig1_All	1057	933	34	gi|195498281|ref|XP_002096455.1|	314	5	304	0.67	0.81	0	301	422	1e-116	--	cdc2c [Drosophila yakuba] >gi|194182556|gb|EDW96167.1| cdc2c [Drosophila yakuba]
CL7530.Contig1_All	606	29	604	gi|147903080|ref|NP_001082794.1|	965	478	667	0.31	0.48	0.04	201	93.6	5e-18	--	aminopeptidase N [Danio rerio] >gi|133777416|gb|AAI15261.1| Zgc:136771 protein [Danio rerio] >gi|158254167|gb|AAI54245.1| Zgc:136771 [Danio rerio]
CL7546.Contig1_All	1987	1919	618	gi|332020377|gb|EGI60798.1|	491	58	476	0.48	0.65	0.03	450	421	1e-116	--	Dipeptidase 1 [Acromyrmex echinatior]
CL7555.Contig1_All	825	822	190	gi|24657549|ref|NP_611634.1|	436	227	436	0.54	0.7	0	211	246	9e-64	--	CG11474, isoform A [Drosophila melanogaster] >gi|320544226|ref|NP_726153.2| CG11474, isoform C [Drosophila melanogaster] >gi|7291365|gb|AAF46793.1| CG11474, isoform A [Drosophila melanogaster] >gi|21429014|gb|AAM50226.1| LD03212p [Drosophila melanogaster] >gi|318068665|gb|AAM68202.2| CG11474, isoform C [Drosophila melanogaster]
CL7565.Contig1_All	1486	1473	22	gi|328715494|ref|XP_001943921.2|	525	28	525	0.44	0.59	0.03	504	414	1e-114	--	PREDICTED: testican-1-like [Acyrthosiphon pisum]
CL7572.Contig1_All	984	104	742	gi|170059818|ref|XP_001865527.1|	244	31	244	0.56	0.74	0	214	253	9e-66	--	dopamine N acetyltransferase [Culex quinquefasciatus] >gi|167878472|gb|EDS41855.1| dopamine N acetyltransferase [Culex quinquefasciatus]
CL7575.Contig1_All	957	630	88	gi|302151395|gb|ADK97622.1|	512	337	512	0.27	0.41	0.02	186	55.1	5e-06	--	NADH dehydrogenase subunit 5 [Heterodera glycines]
CL7580.Contig1_All	624	620	114	gi|170028226|ref|XP_001841997.1|	354	182	350	0.7	0.82	0	169	254	2e-66	--	glycerol-3-phosphate dehydrogenase [Culex quinquefasciatus] >gi|167871822|gb|EDS35205.1| glycerol-3-phosphate dehydrogenase [Culex quinquefasciatus]
CL7586.Contig1_All	721	2	721	gi|307200226|gb|EFN80520.1|	3025	1456	1712	0.36	0.54	0.08	261	178	2e-43	--	Multiple epidermal growth factor-like domains 8 [Harpegnathos saltator]
CL7591.Contig1_All	1735	186	1733	gi|211904131|ref|NP_001122837.2|	813	11	531	0.46	0.62	0.05	544	414	1e-114	--	splicing factor, arginine/serine-rich 16 [Nasonia vitripennis]
CL7596.Contig1_All	612	179	523	gi|310133471|ref|XP_003118520.1|	564	383	493	0.25	0.55	0	115	53.1	8e-06	--	PREDICTED: golgin A6 family-like isoform 1 [Homo sapiens] >gi|310133473|ref|XP_003118521.1| PREDICTED: golgin A6 family-like isoform 2 [Homo sapiens]
CL7601.Contig1_All	879	8	877	gi|343958094|dbj|BAK62902.1|	520	187	472	0.53	0.71	0	290	333	8e-90	--	kelch-like protein 10 [Pan troglodytes]
CL7606.Contig1_All	1072	82	1071	gi|307166670|gb|EFN60667.1|	513	4	334	0.55	0.73	0.01	334	372	1e-101	--	Acetyl-coenzyme A transporter 1 [Camponotus floridanus]
CL7612.Contig1_All	735	363	728	gi|333466777|gb|EAA06043.5|	505	76	200	0.32	0.58	0.02	125	72	2e-11	--	AGAP003804-PA [Anopheles gambiae str. PEST]
CL7632.Contig1_All	1222	1119	169	gi|195080939|ref|XP_001997336.1|	420	21	356	0.33	0.53	0.07	341	189	2e-46	--	GH12988 [Drosophila grimshawi] >gi|193905600|gb|EDW04467.1| GH12988 [Drosophila grimshawi]
CL7637.Contig1_All	2925	2908	2	gi|332016542|gb|EGI57423.1|	17174	5602	6631	0.37	0.55	0.09	1066	602	1e-170	--	Titin [Acromyrmex echinatior]
CL7642.Contig1_All	582	541	2	gi|157110002|ref|XP_001650914.1|	783	496	674	0.61	0.76	0	180	226	6e-58	--	carnitine o-acyltransferase [Aedes aegypti] >gi|108878851|gb|EAT43076.1| carnitine o-acyltransferase [Aedes aegypti]
CL7647.Contig1_All	1355	1184	3	gi|170030958|ref|XP_001843354.1|	415	13	407	0.43	0.64	0.02	403	321	6e-86	--	acylglycerol kinase, mitochondrial [Culex quinquefasciatus] >gi|167868834|gb|EDS32217.1| acylglycerol kinase, mitochondrial [Culex quinquefasciatus]
CL7650.Contig1_All	2991	2886	145	gi|170028405|ref|XP_001842086.1|	930	18	930	0.77	0.88	0	915	1469	0	--	alpha-aminoadipic semialdehyde synthase, mitochondrial [Culex quinquefasciatus] >gi|167874241|gb|EDS37624.1| alpha-aminoadipic semialdehyde synthase, mitochondrial [Culex quinquefasciatus]
CL7656.Contig1_All	3006	4	2175	gi|307184733|gb|EFN71055.1|	919	188	834	0.39	0.53	0.02	744	448	1e-124	--	Leucine-rich repeat and immunoglobulin-like domain-containing nogo receptor-interacting protein 2 [Camponotus floridanus]
CL7661.Contig1_All	2007	1976	177	gi|2655297|gb|AAB87983.1|	569	4	558	0.5	0.65	0.01	609	602	1e-170	--	netrin-1 [Xenopus laevis]
CL7670.Contig1_All	624	18	623	gi|327272590|ref|XP_003221067.1|	759	73	276	0.58	0.77	0.01	205	249	4e-65	--	PREDICTED: small G protein signaling modulator 3 homolog [Anolis carolinensis]
CL7680.Contig1_All	900	852	169	gi|307206696|gb|EFN84651.1|	351	113	351	0.43	0.54	0.09	252	173	1e-41	--	Homeobox protein goosecoid [Harpegnathos saltator]
CL7685.Contig1_All	897	895	2	gi|333469022|gb|EAA09199.6|	2699	44	377	0.36	0.48	0.14	347	188	2e-46	--	AGAP004367-PA [Anopheles gambiae str. PEST]
CL7691.Contig1_All	1275	1254	307	gi|3004653|gb|AAC28400.1|	836	445	812	0.32	0.4	0.15	372	131	8e-29	--	tweety [Drosophila melanogaster]
CL7696.Contig1_All	1092	931	2	gi|170031940|ref|XP_001843841.1|	716	3	313	0.7	0.87	0	311	469	1e-131	--	oligopeptide transporter [Culex quinquefasciatus] >gi|167871421|gb|EDS34804.1| oligopeptide transporter [Culex quinquefasciatus]
CL7701.Contig1_All	501	494	228	gi|195133860|ref|XP_002011357.1|	186	94	182	0.56	0.68	0	89	102	5e-21	--	GI16043 [Drosophila mojavensis] >gi|193907332|gb|EDW06199.1| GI16043 [Drosophila mojavensis]
CL7711.Contig1_All	1266	1262	57	gi|170030898|ref|XP_001843324.1|	1168	197	583	0.6	0.76	0	403	476	1e-132	--	adenylate cyclase type 2 [Culex quinquefasciatus] >gi|167868804|gb|EDS32187.1| adenylate cyclase type 2 [Culex quinquefasciatus]
CL7716.Contig1_All	1409	1224	4	gi|118781894|ref|XP_311931.3|	516	42	474	0.42	0.6	0.06	435	331	5e-89	--	serine/threonine protein kinase death domain protein, pelle-like (AGAP002966-PA) [Anopheles gambiae str. PEST]
CL7721.Contig1_All	2660	2179	1253	gi|334327503|ref|XP_001380134.2|	790	14	298	0.51	0.65	0	312	290	2e-76	--	PREDICTED: GAS2-like protein 1-like [Monodelphis domestica]
CL7730.Contig1_All	1136	58	1113	gi|157106990|ref|XP_001649576.1|	364	9	364	0.6	0.76	0.01	356	431	1e-119	--	(s)-2-hydroxy-acid oxidase [Aedes aegypti] >gi|108879712|gb|EAT43937.1| (s)-2-hydroxy-acid oxidase [Aedes aegypti]
CL7735.Contig1_All	524	120	524	gi|157820011|ref|NP_001101004.1|	1127	8	142	0.67	0.82	0	135	188	8e-47	--	elongation factor Tu GTP binding domain containing 1 [Rattus norvegicus] >gi|149057408|gb|EDM08731.1| rCG24931 [Rattus norvegicus]
CL7740.Contig1_All	1622	31	336	gi|170035595|ref|XP_001845654.1|	115	13	113	0.66	0.84	0	103	150	2e-34	--	ion transport peptide [Culex quinquefasciatus] >gi|167877627|gb|EDS41010.1| ion transport peptide [Culex quinquefasciatus]
CL7744.Contig1_All	526	526	8	gi|157120788|ref|XP_001653671.1|	499	37	209	0.42	0.62	0	173	148	9e-35	--	cytochrome P450 [Aedes aegypti] >gi|108874803|gb|EAT39028.1| cytochrome P450 [Aedes aegypti]
CL7755.Contig1_All	5356	1929	1237	gi|118794460|ref|XP_321492.3|	537	308	537	0.58	0.71	0.04	243	238	3e-60	--	AGAP001608-PA [Anopheles gambiae str. PEST]
CL7770.Contig1_All	1022	662	135	gi|345487110|ref|XP_001601601.2|	195	11	185	0.53	0.71	0	176	193	9e-48	--	PREDICTED: HD domain-containing protein 2-like [Nasonia vitripennis]
CL7775.Contig1_All	389	389	9	gi|133251767|dbj|BAF49173.1|	374	219	351	0.38	0.58	0.04	133	97.4	2e-19	--	arginine kinase [Cissites cephalotes]
CL7795.Contig1_All	846	4	699	gi|189241515|ref|XP_968187.2|	600	343	574	0.49	0.68	0	232	254	3e-66	--	PREDICTED: similar to IP14091p [Tribolium castaneum]
CL7795.Contig1_All	846	4	741	gi|307196170|gb|EFN77827.1|	561	288	533	0.45	0.65	0	246	244	3e-63	--	Sodium- and chloride-dependent glycine transporter 2 [Harpegnathos saltator]
CL7800.Contig1_All	848	812	42	gi|157119334|ref|XP_001653360.1|	723	129	385	0.41	0.66	0	257	225	2e-57	--	abc transporter [Aedes aegypti] >gi|108875355|gb|EAT39580.1| abc transporter [Aedes aegypti]
CL7805.Contig1_All	537	1	537	gi|340710095|ref|XP_003393632.1|	454	262	440	0.73	0.87	0	179	263	3e-69	--	PREDICTED: UPF0760 protein C2orf29-like [Bombus terrestris]
CL7810.Contig1_All	602	29	595	gi|154413468|ref|XP_001579764.1|	3369	2395	2579	0.22	0.5	0.02	193	63.5	5e-09	--	viral A-type inclusion protein [Trichomonas vaginalis G3]
CL7814.Contig1_All	702	7	702	gi|157124822|ref|XP_001660540.1|	1462	49	279	0.73	0.88	0	232	365	1e-100	--	myosin iii [Aedes aegypti] >gi|108873857|gb|EAT38082.1| myosin iii [Aedes aegypti]
CL7821.Contig1_All	1488	1371	31	gi|110815832|ref|NP_001034328.2|	753	28	463	0.34	0.5	0.01	455	275	5e-72	--	zinc finger protein 80 [Mus musculus] >gi|220941778|emb|CAX15987.1| Novel zinc finger protein (EG630579) [Mus musculus]
CL7826.Contig1_All	475	473	6	gi|167390555|ref|XP_001739402.1|	2151	1049	1215	0.25	0.47	0.07	168	55.5	8e-07	--	myosin-2 heavy chain, non muscle [Entamoeba dispar SAW760]
CL7831.Contig1_All	1122	1089	91	gi|195569073|ref|XP_002102536.1|	483	2	356	0.22	0.4	0.1	371	56.2	3e-06	--	GD19958 [Drosophila simulans] >gi|194198463|gb|EDX12039.1| GD19958 [Drosophila simulans]
CL7841.Contig1_All	1455	300	1172	gi|338817924|sp|Q54SZ6.2|Y8359_DICDI	2869	53	324	0.28	0.43	0	292	110	1e-22	--	RecName: Full=Putative uncharacterized protein DDB_G0282133
CL7851.Contig1_All	1205	1099	2	gi|195499811|ref|XP_002097105.1|	401	6	369	0.53	0.72	0	366	414	1e-114	--	GE24682 [Drosophila yakuba] >gi|194183206|gb|EDW96817.1| GE24682 [Drosophila yakuba]
CL7856.Contig1_All	2571	2398	533	gi|195453386|ref|XP_002073766.1|	891	165	827	0.54	0.62	0.08	683	637	1e-180	--	GK14284 [Drosophila willistoni] >gi|194169851|gb|EDW84752.1| GK14284 [Drosophila willistoni]
CL7861.Contig1_All	469	468	1	gi|307210847|gb|EFN87200.1|	617	446	586	0.33	0.47	0.01	159	69.7	4e-11	--	CD63 antigen [Harpegnathos saltator]
CL7866.Contig1_All	2234	35	1672	gi|297241724|gb|ADI24679.1|	782	184	689	0.21	0.37	0	546	78.6	1e-12	--	dentin sialophosphoprotein variant G [Homo sapiens]
CL7871.Contig1_All	1100	903	37	gi|170039617|ref|XP_001847626.1|	519	110	374	0.26	0.38	0.05	305	63.5	2e-08	--	zinc finger protein [Culex quinquefasciatus] >gi|167863144|gb|EDS26527.1| zinc finger protein [Culex quinquefasciatus]
CL7881.Contig1_All	1650	1475	93	gi|115968343|ref|XP_001177996.1|	1730	707	1116	0.2	0.4	0.01	469	61.2	1e-07	--	PREDICTED: similar to tetratricopeptide repeat domain 14, partial [Strongylocentrotus purpuratus]
CL7886.Contig1_All	661	652	2	gi|170046917|ref|XP_001850991.1|	682	50	265	0.74	0.85	0	217	320	3e-86	--	armadillo repeat-containing protein 4 [Culex quinquefasciatus] >gi|167869499|gb|EDS32882.1| armadillo repeat-containing protein 4 [Culex quinquefasciatus]
CL7895.Contig1_All	7109	7109	3	gi|24653487|ref|NP_725335.1|	5385	2537	4873	0.7	0.84	0	2369	3372	0	--	short stop, isoform G [Drosophila melanogaster] >gi|7303255|gb|AAF58317.1| short stop, isoform G [Drosophila melanogaster]
CL7901.Contig1_All	1480	1038	130	gi|292611815|ref|XP_001922499.2|	445	2	304	0.28	0.45	0.06	324	110	2e-22	--	PREDICTED: zinc finger protein 160-like [Danio rerio]
CL7901.Contig1_All	1480	666	190	gi|157841266|ref|NP_001103202.1|	471	261	424	0.35	0.49	0.04	167	108	5e-22	--	zinc finger protein 45-like [Danio rerio] >gi|156230270|gb|AAI51946.1| Zgc:171727 protein [Danio rerio]
CL7906.Contig1_All	1014	226	822	gi|307195172|gb|EFN77165.1|	1611	1256	1467	0.27	0.41	0.12	228	91.3	6e-17	--	Peritrophin-1 [Harpegnathos saltator]
CL7912.Contig1_All	564	49	153	gi|170033673|ref|XP_001844701.1|	341	275	309	0.74	0.88	0	35	63.2	6e-09	--	conserved hypothetical protein [Culex quinquefasciatus] >gi|167874669|gb|EDS38052.1| conserved hypothetical protein [Culex quinquefasciatus]
CL7916.Contig1_All	2019	193	2019	gi|170036750|ref|XP_001846225.1|	1069	1	603	0.85	0.93	0	609	1075	0	--	phosphorylase b kinase regulatory subunit beta [Culex quinquefasciatus] >gi|167879622|gb|EDS43005.1| phosphorylase b kinase regulatory subunit beta [Culex quinquefasciatus]
CL7922.Contig1_All	1121	1059	127	gi|123496806|ref|XP_001327041.1|	913	367	674	0.22	0.42	0.05	328	57	2e-06	--	neurofilament protein [Trichomonas vaginalis G3]
CL7926.Contig1_All	512	512	117	gi|307205885|gb|EFN84043.1|	191	34	165	0.43	0.62	0	132	128	9e-29	--	Mpv17-like protein [Harpegnathos saltator]
CL7936.Contig1_All	545	544	2	gi|170054168|ref|XP_001863003.1|	745	544	724	0.3	0.48	0.01	184	80.9	3e-14	--	nuclear RNA export factor 2 [Culex quinquefasciatus] >gi|167874523|gb|EDS37906.1| nuclear RNA export factor 2 [Culex quinquefasciatus]
CL7941.Contig1_All	577	576	289	gi|157116809|ref|XP_001658646.1|	150	55	150	0.86	0.95	0	96	176	4e-43	--	60S ribosomal protein L22 [Aedes aegypti] >gi|108876287|gb|EAT40512.1| 60S ribosomal protein L22 [Aedes aegypti]
CL7951.Contig1_All	2137	1067	27	gi|126323058|ref|XP_001371748.1|	564	131	475	0.33	0.5	0.04	364	161	1e-37	--	PREDICTED: f-box/LRR-repeat protein 6-like [Monodelphis domestica]
CL7956.Contig1_All	678	627	1	gi|328718946|ref|XP_001950011.2|	955	146	353	0.29	0.52	0.01	212	111	3e-23	--	PREDICTED: aminopeptidase N-like [Acyrthosiphon pisum]
CL7961.Contig1_All	597	596	165	gi|307211486|gb|EFN87592.1|	912	724	860	0.33	0.5	0	145	74.3	3e-12	--	Kazrin [Harpegnathos saltator]
CL7965.Contig1_All	743	240	743	gi|21355841|ref|NP_650999.1|	353	183	341	0.32	0.52	0.01	171	70.9	5e-11	--	CG6332, isoform A [Drosophila melanogaster] >gi|7300798|gb|AAF55941.1| CG6332, isoform A [Drosophila melanogaster] >gi|20151357|gb|AAM11038.1| GH07879p [Drosophila melanogaster] >gi|116811218|emb|CAL25764.1| CG6332 [Drosophila melanogaster] >gi|116811220|emb|CAL25765.1| CG6332 [Drosophila melanogaster] >gi|116811222|emb|CAL25766.1| CG6332 [Drosophila melanogaster] >gi|116811224|emb|CAL25767.1| CG…
CL7971.Contig1_All	1299	228	1193	gi|17736989|ref|NP_523370.1|	322	1	322	0.69	0.83	0	322	459	1e-127	--	annexin B11, isoform A [Drosophila melanogaster] >gi|195567108|ref|XP_002107112.1| GD15750 [Drosophila simulans] >gi|75027676|sp|Q9VXG4.1|ANX11_DROME RecName: Full=Annexin-B11 >gi|7293228|gb|AAF48610.1| annexin B11, isoform A [Drosophila melanogaster] >gi|7413849|emb|CAB86189.1| annexin B11 [Drosophila melanogaster] >gi|16183099|gb|AAL13626.1| GH16395p [Drosophila melanogaster] >gi|21483350|gb|AA…
CL7976.Contig1_All	1502	1052	579	gi|289740037|gb|ADD18766.1|	168	1	157	0.41	0.58	0.04	165	131	8e-29	--	smell impaired 21F [Glossina morsitans morsitans]
CL7986.Contig1_All	1956	1	1950	gi|157115796|ref|XP_001652701.1|	1211	119	772	0.58	0.72	0.01	661	820	0	--	attractin [Aedes aegypti] >gi|108876769|gb|EAT40994.1| attractin [Aedes aegypti]
CL7991.Contig1_All	1141	79	1107	gi|157125418|ref|XP_001654331.1|	343	1	340	0.8	0.89	0	343	564	1e-159	--	o-sialoglycoprotein endopeptidase [Aedes aegypti] >gi|108882695|gb|EAT46920.1| o-sialoglycoprotein endopeptidase [Aedes aegypti]
CL7998.Contig1_All	1418	1341	118	gi|157125617|ref|XP_001660716.1|	412	6	412	0.58	0.75	0	410	472	1e-131	--	aminomethyltransferase [Aedes aegypti] >gi|108873536|gb|EAT37761.1| aminomethyltransferase [Aedes aegypti]
CL8002.Contig1_All	1039	416	895	gi|285310534|emb|CBJ25058.1|	653	354	511	0.29	0.44	0.01	162	67.8	8e-10	--	C. elegans protein C30H6.1d, partially confirmed by transcript evidence [Caenorhabditis elegans]
CL8006.Contig1_All	568	10	567	gi|32966014|gb|AAP76304.1|	481	11	196	0.6	0.74	0.02	190	202	5e-51	--	excitatory amino acid transporter [Aedes aegypti]
CL8011.Contig1_All	1879	180	1730	gi|340712669|ref|XP_003394878.1|	513	1	513	0.37	0.53	0.05	547	318	8e-85	--	PREDICTED: zinc transporter 1-like isoform 1 [Bombus terrestris] >gi|340712671|ref|XP_003394879.1| PREDICTED: zinc transporter 1-like isoform 2 [Bombus terrestris] >gi|340712673|ref|XP_003394880.1| PREDICTED: zinc transporter 1-like isoform 3 [Bombus terrestris]
CL8016.Contig1_All	1517	3	1403	gi|157114916|ref|XP_001652484.1|	591	101	566	0.5	0.72	0	468	489	1e-136	--	sodium/solute symporter [Aedes aegypti] >gi|108877114|gb|EAT41339.1| sodium/solute symporter [Aedes aegypti]
CL8020.Contig1_All	1034	3	992	gi|157136839|ref|XP_001656933.1|	399	67	397	0.43	0.64	0.02	340	291	4e-77	--	galectin [Aedes aegypti] >gi|108880962|gb|EAT45187.1| galectin [Aedes aegypti]
CL8025.Contig1_All	2967	1428	2363	gi|328700884|ref|XP_003241415.1|	3361	2585	2934	0.42	0.59	0.11	353	236	4e-60	--	PREDICTED: zinc finger homeobox protein 3-like isoform 3 [Acyrthosiphon pisum]
CL8041.Contig1_All	823	822	4	gi|285310533|emb|CBJ25057.1|	667	260	533	0.33	0.53	0	274	158	3e-37	--	C. elegans protein C30H6.1c, partially confirmed by transcript evidence [Caenorhabditis elegans]
CL8053.Contig1_All	483	439	2	gi|157135912|ref|XP_001663616.1|	492	7	142	0.65	0.75	0	146	199	3e-50	--	alpha-amylase [Aedes aegypti] >gi|108870098|gb|EAT34323.1| alpha-amylase [Aedes aegypti]
CL8057.Contig1_All	5381	5157	298	gi|345495042|ref|XP_003427423.1|	2506	1	1588	0.6	0.73	0.02	1656	1847	0	--	PREDICTED: E3 ubiquitin-protein ligase HECTD1-like [Nasonia vitripennis]
CL8063.Contig1_All	1167	802	104	gi|326927257|ref|XP_003209809.1|	328	90	309	0.3	0.48	0	233	92	5e-17	--	PREDICTED: sorting nexin-20-like [Meleagris gallopavo]
CL8073.Contig1_All	949	806	33	gi|20513469|dbj|BAB91515.1|	494	21	276	0.59	0.72	0	259	323	9e-87	--	alpha-amylase [Drosophila kikkawai]
CL8078.Contig1_All	709	450	16	gi|170059923|ref|XP_001865574.1|	239	77	224	0.33	0.58	0.03	150	89.4	2e-27	--	retinol-binding protein [Culex quinquefasciatus] >gi|167878519|gb|EDS41902.1| retinol-binding protein [Culex quinquefasciatus]
CL8082.Contig1_All	706	185	604	gi|74856033|sp|Q54W06.1|Y5261_DICDI	723	41	183	0.25	0.52	0.05	148	54.7	4e-06	--	RecName: Full=Uncharacterized protein DDB_G0279979
CL8087.Contig1_All	2792	2535	19	gi|170055984|ref|XP_001863826.1|	902	15	902	0.49	0.65	0.07	907	831	0	--	autophagy protein 9 [Culex quinquefasciatus] >gi|167875794|gb|EDS39177.1| autophagy protein 9 [Culex quinquefasciatus]
CL8099.Contig1_All	577	547	14	gi|332234570|ref|XP_003266479.1|	212	34	202	0.38	0.57	0	178	113	4e-24	--	PREDICTED: nucleoside diphosphate kinase homolog 5-like [Nomascus leucogenys]
CL8109.Contig1_All	5180	5179	2369	gi|170043302|ref|XP_001849332.1|	2689	705	1783	0.36	0.5	0.15	1114	590	1e-166	--	ran-binding protein [Culex quinquefasciatus] >gi|167866688|gb|EDS30071.1| ran-binding protein [Culex quinquefasciatus]
CL8133.Contig1_All	474	472	62	gi|47156225|gb|AAT12000.1|	1188	1019	1154	0.52	0.66	0.02	140	137	1e-31	--	armitage [Drosophila melanogaster] >gi|159884101|gb|ABX00729.1| IP15135p [Drosophila melanogaster]
CL8139.Contig1_All	577	511	11	gi|71659667|ref|XP_821554.1|	167	1	167	0.77	0.85	0	167	266	5e-70	--	eukaryotic initiation factor 5a [Trypanosoma cruzi strain CL Brener] >gi|71659671|ref|XP_821556.1| eukaryotic initiation factor 5a [Trypanosoma cruzi strain CL Brener]
CL8150.Contig1_All	1018	950	498	gi|195426497|ref|XP_002061368.1|	142	2	120	0.3	0.38	0.01	153	54.7	7e-06	--	GK20881 [Drosophila willistoni] >gi|194157453|gb|EDW72354.1| GK20881 [Drosophila willistoni]
CL8160.Contig1_All	1693	262	1674	gi|307180329|gb|EFN68362.1|	540	16	538	0.34	0.5	0.1	528	281	5e-74	--	Serine protease gd [Camponotus floridanus]
CL8160.Contig1_All	1693	328	1662	gi|170060533|ref|XP_001865845.1|	504	49	498	0.34	0.54	0.04	468	265	7e-69	--	serine protease [Culex quinquefasciatus] >gi|167878959|gb|EDS42342.1| serine protease [Culex quinquefasciatus]
CL8171.Contig1_All	532	457	86	gi|158301147|ref|XP_001689300.1|	292	84	207	0.3	0.44	0.01	126	74.3	2e-12	--	AGAP011614-PA [Anopheles gambiae str. PEST] >gi|157013501|gb|EDO63366.1| AGAP011614-PA [Anopheles gambiae str. PEST]
CL8175.Contig1_All	1467	103	1350	gi|157120906|ref|XP_001659788.1|	415	5	415	0.58	0.75	0	418	498	1e-139	--	bone morphogenetic protein 5/7, bmp5/7 [Aedes aegypti] >gi|108874766|gb|EAT38991.1| bone morphogenetic protein 5/7, bmp5/7 [Aedes aegypti]
CL8185.Contig1_All	1943	334	1839	gi|307206432|gb|EFN84470.1|	517	8	509	0.58	0.78	0	506	612	1e-173	--	Glycerol kinase [Harpegnathos saltator]
CL8189.Contig1_All	1667	816	1478	gi|57525032|ref|NP_001006154.1|	251	17	244	0.28	0.48	0.07	238	74.3	2e-11	--	keratinocyte-associated transmembrane protein 2 [Gallus gallus]
CL8201.Contig1_All	326	6	323	gi|71411570|ref|XP_808028.1|	188	41	146	0.78	0.89	0	106	172	3e-42	--	60S ribosomal subunit protein L31 [Trypanosoma cruzi strain CL Brener] >gi|71411582|ref|XP_808034.1| 60S ribosomal subunit protein L31 [Trypanosoma cruzi strain CL Brener]
CL8206.Contig1_All	1365	935	15	gi|114052048|ref|NP_001040522.1|	324	18	323	0.43	0.69	0	308	277	7e-73	--	epidermal retinal dehydrogenase [Bombyx mori] >gi|95102794|gb|ABF51338.1| epidermal retinal dehydrogenase [Bombyx mori]
CL8211.Contig1_All	2074	1951	80	gi|170052416|ref|XP_001862212.1|	630	1	624	0.73	0.86	0	624	961	0	--	glutamate-cysteine ligase [Culex quinquefasciatus] >gi|167873367|gb|EDS36750.1| glutamate-cysteine ligase [Culex quinquefasciatus]
CL8216.Contig1_All	1899	588	1361	gi|197098444|ref|NP_001127056.1|	423	93	363	0.27	0.41	0.06	277	59.7	5e-07	--	F-box/LRR-repeat protein 2 [Pongo abelii] >gi|75070406|sp|Q5R3Z8.1|FBXL2_PONAB RecName: Full=F-box/LRR-repeat protein 2; AltName: Full=F-box and leucine-rich repeat protein 2
CL8221.Contig1_All	1071	874	47	gi|332027516|gb|EGI67593.1|	375	97	370	0.48	0.69	0	276	299	2e-79	--	Uncharacterized protein C5orf4-like protein [Acromyrmex echinatior]
CL8226.Contig1_All	2961	698	2851	gi|307195439|gb|EFN77325.1|	848	163	845	0.33	0.48	0.03	741	316	5e-84	--	DnaJ-like protein subfamily C member 14 [Harpegnathos saltator]
CL8231.Contig1_All	557	4	465	gi|333467925|gb|EAA07728.6|	628	495	628	0.45	0.58	0.04	161	108	9e-23	--	AGAP002814-PA [Anopheles gambiae str. PEST]
CL8236.Contig1_All	772	3	488	gi|72391008|ref|XP_845798.1|	257	96	257	0.87	0.94	0	162	297	3e-79	--	60S ribosomal protein L7 [Trypanosoma brucei TREU927] >gi|72391010|ref|XP_845799.1| 60S ribosomal protein L7 [Trypanosoma brucei TREU927]
CL8246.Contig1_All	2233	1686	148	gi|120419802|gb|ABM21565.1|	598	2	504	0.38	0.54	0.01	519	350	2e-94	--	PTEN transcript variant 3 [Aedes aegypti]
CL8251.Contig1_All	1436	1436	3	gi|158293716|ref|XP_315058.4|	936	394	793	0.42	0.57	0.01	483	370	1e-101	--	AGAP004961-PA [Anopheles gambiae str. PEST] >gi|157016579|gb|EAA10377.4| AGAP004961-PA [Anopheles gambiae str. PEST]
CL8256.Contig1_All	726	1	672	gi|195404109|ref|XP_002060429.1|	305	21	257	0.24	0.41	0.08	245	63.9	6e-09	--	GJ15452 [Drosophila virilis] >gi|194156352|gb|EDW71536.1| GJ15452 [Drosophila virilis]
CL8261.Contig1_All	2852	103	2712	gi|333468773|gb|EAL40582.4|	1515	575	1515	0.32	0.54	0.1	977	448	1e-124	--	AGAP003540-PA [Anopheles gambiae str. PEST]
CL8266.Contig1_All	1295	1	1191	gi|157137363|ref|XP_001657039.1|	620	213	607	0.5	0.69	0	398	421	1e-116	--	neuronal cell adhesion molecule [Aedes aegypti] >gi|108880880|gb|EAT45105.1| neuronal cell adhesion molecule [Aedes aegypti]
CL8271.Contig1_All	859	38	628	gi|148229399|ref|NP_001080112.1|	196	1	194	0.41	0.62	0.01	200	164	6e-39	--	testis expressed 261 [Xenopus laevis] >gi|27371040|gb|AAH41231.1| Tex261-prov protein [Xenopus laevis]
CL8276.Contig1_All	549	50	373	gi|195125912|ref|XP_002007418.1|	197	30	134	0.25	0.47	0	108	55.8	9e-07	--	GI12938 [Drosophila mojavensis] >gi|193919027|gb|EDW17894.1| GI12938 [Drosophila mojavensis]
CL8281.Contig1_All	669	667	17	gi|345329409|ref|XP_001514988.2|	2263	446	660	0.29	0.44	0.01	221	77.8	4e-13	--	PREDICTED: protein ELYS [Ornithorhynchus anatinus]
CL8291.Contig1_All	667	522	145	gi|123448346|ref|XP_001312904.1|	3748	1135	1266	0.25	0.51	0.04	132	55.8	1e-06	--	viral A-type inclusion protein [Trichomonas vaginalis G3]
CL8296.Contig1_All	912	715	86	gi|340714694|ref|XP_003395861.1|	404	35	239	0.57	0.75	0	210	271	3e-71	--	PREDICTED: protein Wnt-7b-like [Bombus terrestris]
CL8301.Contig1_All	602	582	106	gi|170040564|ref|XP_001848065.1|	267	32	187	0.32	0.54	0	160	87.8	3e-16	--	chymotrypsin 1 [Culex quinquefasciatus] >gi|167864175|gb|EDS27558.1| chymotrypsin 1 [Culex quinquefasciatus]
CL8306.Contig1_All	2661	100	2439	gi|56900906|gb|AAW31746.1|	966	15	961	0.37	0.49	0.21	999	488	1e-136	--	GATA transcription factor GATAb-2 [Aedes aegypti]
CL8311.Contig1_All	650	479	3	gi|289741219|gb|ADD19357.1|	475	7	177	0.47	0.65	0.07	171	150	3e-35	--	nitrilase and fragile histidine triad fusion protein nitfhit [Glossina morsitans morsitans]
CL8316.Contig1_All	1133	5	1132	gi|157131919|ref|XP_001655971.1|	1793	361	711	0.52	0.69	0	378	398	1e-109	--	macroglobulin/complement [Aedes aegypti] >gi|108871350|gb|EAT35575.1| macroglobulin/complement [Aedes aegypti]
CL8325.Contig1_All	1913	99	1733	gi|170034416|ref|XP_001845070.1|	799	1	544	0.52	0.71	0.01	555	605	1e-171	--	CAS1 domain containing 1 [Culex quinquefasciatus] >gi|167875703|gb|EDS39086.1| CAS1 domain containing 1 [Culex quinquefasciatus]
CL8329.Contig1_All	551	549	1	gi|301604671|ref|XP_002931980.1|	4513	4266	4456	0.64	0.76	0.04	191	276	4e-73	--	PREDICTED: probable E3 ubiquitin-protein ligase MYCBP2 [Xenopus (Silurana) tropicalis]
CL8334.Contig1_All	1615	1526	27	gi|170031954|ref|XP_001843848.1|	506	1	504	0.73	0.84	0.02	511	724	0	--	U4/U6 small nuclear ribonucleoprotein Prp31 [Culex quinquefasciatus] >gi|167871428|gb|EDS34811.1| U4/U6 small nuclear ribonucleoprotein Prp31 [Culex quinquefasciatus]
CL8349.Contig1_All	3419	3418	143	gi|332021538|gb|EGI61903.1|	1764	648	1737	0.49	0.64	0.01	1114	994	0	--	Filamin-A [Acromyrmex echinatior]
CL8354.Contig1_All	1269	1138	2	gi|307207027|gb|EFN84850.1|	523	19	400	0.73	0.85	0	382	556	1e-157	--	Inosine-5'-monophosphate dehydrogenase [Harpegnathos saltator]
CL8359.Contig1_All	922	819	10	gi|189241298|ref|XP_975145.2|	1057	453	721	0.25	0.41	0.09	299	53.9	1e-05	--	PREDICTED: similar to AGAP004780-PA [Tribolium castaneum]
CL8368.Contig1_All	636	399	1	gi|195580131|ref|XP_002079909.1|	584	41	173	0.6	0.78	0	133	173	4e-42	--	GD21767 [Drosophila simulans] >gi|194191918|gb|EDX05494.1| GD21767 [Drosophila simulans]
CL8373.Contig1_All	440	259	8	gi|223649460|gb|ACN11488.1|	178	80	162	0.36	0.59	0	84	60.8	2e-08	--	Histone deacetylase complex subunit SAP30L [Salmo salar]
CL8378.Contig1_All	540	539	84	gi|157125273|ref|XP_001660660.1|	765	410	613	0.28	0.43	0.25	205	63.9	3e-09	--	bicaudal-c [Aedes aegypti] >gi|108873680|gb|EAT37905.1| bicaudal-c [Aedes aegypti]
CL8388.Contig1_All	579	71	376	gi|119114332|ref|XP_001238104.1|	116	7	105	0.36	0.58	0.01	104	71.2	2e-11	--	AGAP010047-PA [Anopheles gambiae str. PEST] >gi|116118366|gb|EAU76088.1| AGAP010047-PA [Anopheles gambiae str. PEST]
CL8393.Contig1_All	380	93	380	gi|295792276|gb|ADG29142.1|	116	3	95	0.36	0.54	0.01	97	60.8	2e-08	--	lily-type lectin [Epinephelus coioides]
CL8398.Contig1_All	1349	1348	173	gi|170047320|ref|XP_001851174.1|	1870	1437	1857	0.34	0.54	0.07	422	222	3e-56	--	gp210 [Culex quinquefasciatus] >gi|167869760|gb|EDS33143.1| gp210 [Culex quinquefasciatus]
CL8403.Contig1_All	1764	1561	83	gi|21355781|ref|NP_649869.1|	531	20	531	0.48	0.64	0.07	533	482	1e-134	--	CG8420 [Drosophila melanogaster] >gi|7299145|gb|AAF54343.1| CG8420 [Drosophila melanogaster] >gi|15292201|gb|AAK93369.1| LD42037p [Drosophila melanogaster]
CL8408.Contig1_All	2215	214	2214	gi|157136025|ref|XP_001656733.1|	729	6	702	0.48	0.62	0.08	725	565	1e-159	--	axis inhibition protein, axin [Aedes aegypti] >gi|108881101|gb|EAT45326.1| axis inhibition protein, axin [Aedes aegypti]
CL8417.Contig1_All	466	357	22	gi|198469615|ref|XP_002134361.1|	776	383	494	0.31	0.53	0	112	72	7e-12	--	GA23461 [Drosophila pseudoobscura pseudoobscura] >gi|198146954|gb|EDY72988.1| GA23461 [Drosophila pseudoobscura pseudoobscura]
CL8433.Contig1_All	636	595	14	gi|45361491|ref|NP_989322.1|	550	100	271	0.25	0.38	0	195	60.8	4e-08	--	zinc finger protein 668 [Xenopus (Silurana) tropicalis] >gi|39794375|gb|AAH64196.1| zinc finger protein 668 [Xenopus (Silurana) tropicalis]
CL8438.Contig1_All	667	650	6	gi|123470155|ref|XP_001318285.1|	2416	1538	1757	0.22	0.41	0.08	236	59.3	1e-07	--	viral A-type inclusion protein [Trichomonas vaginalis G3]
CL8443.Contig1_All	610	105	605	gi|170028695|ref|XP_001842230.1|	321	12	179	0.36	0.57	0.02	171	119	1e-25	--	galectin [Culex quinquefasciatus] >gi|167877915|gb|EDS41298.1| galectin [Culex quinquefasciatus]
CL8448.Contig1_All	1895	863	294	gi|320545419|ref|NP_001189018.1|	608	231	453	0.5	0.63	0.15	224	206	3e-51	--	CG7991, isoform C [Drosophila melanogaster] >gi|318069096|gb|ADV37455.1| CG7991, isoform C [Drosophila melanogaster]
CL8453.Contig1_All	3313	2798	93	gi|307209206|gb|EFN86313.1|	1419	42	1165	0.38	0.51	0.2	1139	623	1e-176	--	Cell division cycle 2-like protein kinase 5 [Harpegnathos saltator]
CL8468.Contig1_All	1467	174	833	gi|77993346|ref|NP_001030164.1|	243	4	230	0.49	0.61	0.05	233	197	1e-48	--	juxtaposed with another zinc finger protein 1 [Danio rerio] >gi|38154545|gb|AAR12223.1| zinc finger protein Seson [Danio rerio]
CL8473.Contig1_All	466	221	466	gi|328784565|ref|XP_395695.3|	692	18	102	0.54	0.74	0.03	85	89	6e-17	--	PREDICTED: pseudouridine-metabolizing bifunctional protein C1861.05-like [Apis mellifera]
CL8477.Contig1_All	1289	76	1158	gi|157131130|ref|XP_001655816.1|	389	23	389	0.36	0.55	0.02	371	238	4e-61	--	serine protease [Aedes aegypti] >gi|108871659|gb|EAT35884.1| serine protease [Aedes aegypti]
CL8481.Contig1_All	629	625	2	gi|170032397|ref|XP_001844068.1|	859	253	459	0.44	0.66	0	210	192	9e-48	--	piwi [Culex quinquefasciatus] >gi|167872354|gb|EDS35737.1| piwi [Culex quinquefasciatus]
CL8487.Contig1_All	587	587	3	gi|157104768|ref|XP_001648559.1|	495	185	367	0.32	0.52	0.02	199	88.2	2e-16	--	bcl2/adenovirus E1b 19-kda protein-interacting protein [Aedes aegypti] >gi|108880207|gb|EAT44432.1| bcl2/adenovirus E1b 19-kda protein-interacting protein [Aedes aegypti]
CL8498.Contig1_All	973	972	145	gi|328701267|ref|XP_003241548.1|	1776	382	660	0.72	0.83	0.01	279	421	1e-116	--	PREDICTED: myosin-IXb isoform 4 [Acyrthosiphon pisum]
CL8503.Contig1_All	1149	201	662	gi|321455363|gb|EFX66498.1|	1167	102	257	0.26	0.37	0.04	161	57	2e-06	--	hypothetical protein DAPPUDRAFT_116345 [Daphnia pulex]
CL8508.Contig1_All	1232	9	1190	gi|170033782|ref|XP_001844755.1|	490	68	490	0.5	0.62	0.08	430	387	1e-106	--	zinc/iron transporter [Culex quinquefasciatus] >gi|167874832|gb|EDS38215.1| zinc/iron transporter [Culex quinquefasciatus]
CL8513.Contig1_All	3287	1640	2584	gi|158293953|ref|XP_001231055.2|	307	1	307	0.57	0.74	0	317	372	1e-101	--	AGAP001052-PA [Anopheles gambiae str. PEST]
CL8518.Contig1_All	1371	2	1369	gi|157131336|ref|XP_001662200.1|	1589	222	677	0.82	0.91	0	456	808	0	--	chitin synthase [Aedes aegypti] >gi|108881856|gb|EAT46081.1| chitin synthase [Aedes aegypti]
CL8523.Contig1_All	755	723	31	gi|123469906|ref|XP_001318162.1|	5296	411	676	0.26	0.45	0.14	269	71.6	3e-11	--	viral A-type inclusion protein [Trichomonas vaginalis G3]
CL8527.Contig1_All	866	1	864	gi|157118100|ref|XP_001659008.1|	2385	1995	2293	0.36	0.58	0.03	299	188	2e-46	--	fatty acid synthase [Aedes aegypti] >gi|108875860|gb|EAT40085.1| fatty acid synthase [Aedes aegypti]
CL8537.Contig1_All	598	402	19	gi|66772335|gb|AAY55479.1|	407	58	179	0.29	0.46	0	129	61.2	3e-08	--	IP10961p [Drosophila melanogaster]
CL8544.Contig1_All	1121	179	1120	gi|158285052|ref|XP_001687840.1|	422	45	360	0.42	0.59	0.01	318	267	6e-70	--	AGAP011046-PA [Anopheles gambiae str. PEST] >gi|157020747|gb|EDO64808.1| AGAP011046-PA [Anopheles gambiae str. PEST]
CL8547.Contig1_All	1279	1	1275	gi|157121167|ref|XP_001659857.1|	860	402	820	0.5	0.67	0	427	419	1e-115	--	neurotactin [Aedes aegypti] >gi|108874686|gb|EAT38911.1| neurotactin [Aedes aegypti]
CL8552.Contig1_All	1437	1384	50	gi|158291437|ref|XP_312943.4|	441	3	440	0.39	0.6	0	446	348	4e-94	--	AGAP003236-PA [Anopheles gambiae str. PEST] >gi|157017774|gb|EAA08396.5| AGAP003236-PA [Anopheles gambiae str. PEST]
CL8557.Contig1_All	4919	169	4896	gi|345481874|ref|XP_001605551.2|	1583	3	1577	0.51	0.65	0.06	1677	1564	0	--	PREDICTED: DEP domain-containing protein 5-like isoform 1 [Nasonia vitripennis]
CL8562.Contig1_All	2533	2531	1590	gi|289740167|gb|ADD18831.1|	496	182	495	0.71	0.83	0	314	478	1e-133	--	phenylalanyl-tRNA synthetase beta subunit [Glossina morsitans morsitans]
CL8572.Contig1_All	1714	205	1416	gi|157120738|ref|XP_001659748.1|	408	26	394	0.46	0.62	0	408	336	2e-90	--	zinc/iron transporter [Aedes aegypti] >gi|108883037|gb|EAT47262.1| zinc/iron transporter [Aedes aegypti]
CL8577.Contig1_All	1072	1072	29	gi|58200753|gb|AAW66387.1|	492	145	492	0.51	0.68	0.01	354	347	5e-94	--	Amyrel [Drosophila neomorpha]
CL8581.Contig1_All	1320	50	784	gi|170070228|ref|XP_001869507.1|	259	16	258	0.42	0.58	0	246	196	3e-48	--	serine-type enodpeptidase [Culex quinquefasciatus] >gi|167866100|gb|EDS29483.1| serine-type enodpeptidase [Culex quinquefasciatus]
CL8591.Contig1_All	1276	205	1266	gi|345491819|ref|XP_001607657.2|	424	17	399	0.54	0.71	0.08	388	416	1e-114	--	PREDICTED: zinc transporter 2-like [Nasonia vitripennis]
CL8593.Contig1_All	363	47	361	gi|157169424|ref|XP_001651510.1|	299	1	105	0.65	0.8	0	105	146	2e-34	--	exosome complex exonuclease rrp42 (ribosomal RNA processing protein 42 [Aedes aegypti] >gi|108878402|gb|EAT42627.1| exosome complex exonuclease rrp42 (ribosomal RNA processing protein 42 [Aedes aegypti]
CL8600.Contig1_All	1286	885	184	gi|94469042|gb|ABF18370.1|	241	5	241	0.66	0.81	0.01	237	338	3e-91	--	pyridoxamine-phosphate oxidase [Aedes aegypti]
CL8605.Contig1_All	364	2	361	gi|170033784|ref|XP_001844756.1|	626	505	626	0.54	0.7	0.01	122	129	5e-29	--	rac GTPase-activating protein [Culex quinquefasciatus] >gi|167874833|gb|EDS38216.1| rac GTPase-activating protein [Culex quinquefasciatus]
CL8610.Contig1_All	288	184	288	gi|170048942|ref|XP_001870844.1|	778	4	38	0.77	0.91	0	35	62.8	4e-09	--	sodium/chloride dependent transporter [Culex quinquefasciatus] >gi|167870853|gb|EDS34236.1| sodium/chloride dependent transporter [Culex quinquefasciatus]
CL8643.Contig1_All	293	35	292	gi|170032571|ref|XP_001844154.1|	1175	6	94	0.62	0.8	0.03	89	114	1e-24	--	chaoptin [Culex quinquefasciatus] >gi|167872785|gb|EDS36168.1| chaoptin [Culex quinquefasciatus]
CL8653.Contig1_All	452	295	2	gi|193629582|ref|XP_001944091.1|	316	37	134	0.33	0.56	0	98	72.4	6e-12	--	PREDICTED: alpha-tocopherol transfer protein-like [Acyrthosiphon pisum]
CL8693.Contig1_All	321	1	279	gi|213514348|ref|NP_001135159.1|	626	417	509	0.49	0.72	0	93	99	6e-20	--	mini-chromosome maintenance complex-binding protein [Salmo salar] >gi|325530157|sp|B5DG51.1|MCMBP_SALSA RecName: Full=Mini-chromosome maintenance complex-binding protein; Short=MCM-BP; Short=MCM-binding protein >gi|197632003|gb|ACH70725.1| chromosome 10 open reading frame 119-like [Salmo salar]
CL8708.Contig1_All	302	2	301	gi|157127404|ref|XP_001654963.1|	2324	1992	2088	0.4	0.62	0	101	75.1	9e-13	--	fatty acid synthase [Aedes aegypti] >gi|108882398|gb|EAT46623.1| fatty acid synthase [Aedes aegypti]
CL8755.Contig1_All	304	3	227	gi|157121125|ref|XP_001659837.1|	165	91	165	0.82	0.94	0	75	137	1e-31	--	adrenodoxin [Aedes aegypti] >gi|108874701|gb|EAT38926.1| adrenodoxin [Aedes aegypti]
CL8759.Contig1_All	456	188	6	gi|170036111|ref|XP_001845909.1|	710	47	107	0.5	0.68	0	61	71.6	9e-12	--	sodium- and chloride-dependent neurotransmitter transporter [Culex quinquefasciatus] >gi|167878600|gb|EDS41983.1| sodium- and chloride-dependent neurotransmitter transporter [Culex quinquefasciatus]
CL8768.Contig1_All	348	348	1	gi|170043275|ref|XP_001849319.1|	1057	36	153	0.61	0.79	0.01	118	154	8e-37	--	bumetanide-sensitive Na-K-Cl cotransport protein [Culex quinquefasciatus] >gi|167866675|gb|EDS30058.1| bumetanide-sensitive Na-K-Cl cotransport protein [Culex quinquefasciatus]
CL8780.Contig1_All	638	349	2	gi|332021122|gb|EGI61509.1|	448	51	157	0.56	0.69	0	116	120	4e-26	--	Transcription factor HES-4 [Acromyrmex echinatior]
CL8795.Contig1_All	393	381	16	gi|332023987|gb|EGI64205.1|	807	369	491	0.38	0.6	0.03	126	107	1e-22	--	Nose resistant to fluoxetine protein 6 [Acromyrmex echinatior]
CL8801.Contig1_All	405	126	395	gi|332016962|gb|EGI57771.1|	580	4	91	0.44	0.66	0	90	87.4	2e-16	--	Cytochrome P450 306a1 [Acromyrmex echinatior]
CL8810.Contig1_All	289	287	3	gi|307211427|gb|EFN87554.1|	1729	1240	1334	0.77	0.89	0	95	159	3e-38	--	Kinesin-like protein unc-104 [Harpegnathos saltator]
CL8815.Contig1_All	1484	129	971	gi|220980842|emb|CAQ19275.1|	284	1	281	0.83	0.9	0	281	439	1e-121	--	Tropomyosin 1 isoform A [Lethocerus indicus]
CL8840.Contig1_All	370	300	1	gi|340710093|ref|XP_003393631.1|	100	1	100	0.55	0.73	0.04	105	116	3e-25	--	PREDICTED: cysteine-rich PDZ-binding protein-like [Bombus terrestris]
CL8850.Contig1_All	446	5	355	gi|157108840|ref|XP_001650408.1|	607	384	501	0.39	0.6	0.04	123	87.8	1e-16	--	arylsulfatase b [Aedes aegypti] >gi|108879186|gb|EAT43411.1| arylsulfatase b [Aedes aegypti]
CL8855.Contig1_All	281	281	3	gi|157112562|ref|XP_001657566.1|	1558	674	766	0.74	0.92	0	93	164	1e-39	--	neurexin [Aedes aegypti] >gi|108878011|gb|EAT42236.1| neurexin [Aedes aegypti]
CL8860.Contig1_All	354	101	352	gi|195118254|ref|XP_002003655.1|	639	1	80	0.55	0.74	0.01	85	94.7	1e-18	--	GI21701 [Drosophila mojavensis] >gi|193914230|gb|EDW13097.1| GI21701 [Drosophila mojavensis]
CL8865.Contig1_All	467	466	5	gi|292615758|ref|XP_697184.4|	1115	141	310	0.45	0.61	0.09	171	151	1e-35	--	PREDICTED: elongation factor Tu GTP-binding domain-containing protein 1-like [Danio rerio]
CL8875.Contig1_All	336	333	40	gi|195395420|ref|XP_002056334.1|	475	195	292	0.35	0.54	0.04	103	56.2	4e-07	--	GJ10289 [Drosophila virilis] >gi|194143043|gb|EDW59446.1| GJ10289 [Drosophila virilis]
CL8880.Contig1_All	330	324	4	gi|326664980|ref|XP_002660902.2|	417	146	253	0.44	0.65	0	108	97.4	2e-19	--	PREDICTED: protein RSM22 homolog, mitochondrial [Danio rerio]
CL8885.Contig1_All	1084	1035	409	gi|195382645|ref|XP_002050040.1|	262	1	209	0.57	0.76	0	209	271	5e-71	--	GJ21915 [Drosophila virilis] >gi|194144837|gb|EDW61233.1| GJ21915 [Drosophila virilis]
CL8890.Contig1_All	301	301	8	gi|50604239|gb|AAH77511.1|	429	285	390	0.4	0.58	0.07	106	88.2	1e-16	--	Eed-a protein [Xenopus laevis]
CL8895.Contig1_All	625	565	275	gi|328706868|ref|XP_003243228.1|	344	96	192	0.3	0.51	0	97	54.7	3e-06	--	PREDICTED: peroxidasin homolog isoform 3 [Acyrthosiphon pisum]
CL8914.Contig1_All	722	714	1	gi|320544026|ref|NP_001188956.1|	9528	6651	6867	0.31	0.45	0.02	243	103	7e-21	--	Stretchin-Mlck, isoform Q [Drosophila melanogaster] >gi|318068626|gb|ADV37202.1| Stretchin-Mlck, isoform Q [Drosophila melanogaster]
CL8934.Contig1_All	486	486	28	gi|158285813|ref|XP_308472.4|	327	170	327	0.27	0.47	0.06	164	63.2	4e-09	--	AGAP007357-PA [Anopheles gambiae str. PEST] >gi|157020172|gb|EAA04391.4| AGAP007357-PA [Anopheles gambiae str. PEST]
CL8939.Contig1_All	547	546	4	gi|281363354|ref|NP_001163150.1|	5458	1182	1369	0.42	0.65	0.04	189	150	2e-35	--	short stop, isoform P [Drosophila melanogaster] >gi|272432474|gb|ACZ94422.1| short stop, isoform P [Drosophila melanogaster]
CL8964.Contig1_All	374	374	3	gi|328704651|ref|XP_001950809.2|	628	225	324	0.34	0.54	0	124	94	2e-18	--	PREDICTED: hexosaminidase D-like [Acyrthosiphon pisum]
CL8974.Contig1_All	483	364	2	gi|334343628|ref|XP_001365303.2|	1110	576	694	0.36	0.57	0.05	128	66.6	3e-10	--	PREDICTED: coiled-coil domain-containing protein 66-like [Monodelphis domestica]
CL8984.Contig1_All	404	53	319	gi|157129487|ref|XP_001661699.1|	189	34	122	0.28	0.54	0.02	91	53.1	3e-06	--	hypothetical protein AaeL_AAEL011489 [Aedes aegypti] >gi|108872196|gb|EAT36421.1| conserved hypothetical protein [Aedes aegypti]
CL9004.Contig1_All	475	473	3	gi|157132652|ref|XP_001662594.1|	771	395	551	0.74	0.86	0	157	251	7e-66	--	vav1 [Aedes aegypti] >gi|108871123|gb|EAT35348.1| vav1 [Aedes aegypti]
CL9024.Contig1_All	519	1	519	gi|345479903|ref|XP_003424053.1|	710	448	620	0.31	0.55	0	173	115	8e-25	--	PREDICTED: nose resistant to fluoxetine protein 6-like [Nasonia vitripennis]
CL9039.Contig1_All	279	277	68	gi|270004886|gb|EFA01334.1|	472	208	275	0.74	0.84	0	70	108	5e-23	--	shaven [Tribolium castaneum]
CL9069.Contig1_All	659	634	83	gi|170063204|ref|XP_001867002.1|	188	7	188	0.48	0.65	0	184	199	1e-49	--	peptidoglycan recognition protein [Culex quinquefasciatus] >gi|167880909|gb|EDS44292.1| peptidoglycan recognition protein [Culex quinquefasciatus]
CL9084.Contig1_All	271	266	6	gi|328720727|ref|XP_001948661.2|	1347	426	513	0.44	0.68	0.01	88	74.3	1e-12	--	PREDICTED: multidrug resistance-associated protein 4-like [Acyrthosiphon pisum]
CL9105.Contig1_All	304	273	4	gi|156720273|dbj|BAF76787.1|	879	179	268	0.34	0.6	0	90	75.9	5e-13	--	ebony [Drosophila melanogaster] >gi|342305254|dbj|BAK55680.1| ebony [Drosophila melanogaster] >gi|342305256|dbj|BAK55681.1| ebony [Drosophila melanogaster]
CL9110.Contig1_All	382	318	112	gi|266634744|ref|NP_001161182.1|	73	1	73	0.38	0.57	0.05	73	55.1	9e-07	--	SIFamide [Nasonia vitripennis]
CL9133.Contig1_All	406	285	1	gi|332027462|gb|EGI67545.1|	763	364	449	0.42	0.56	0	95	70.1	3e-11	--	ABC transporter G family member 20 [Acromyrmex echinatior]
CL9138.Contig1_All	325	28	309	gi|301625388|ref|XP_002941886.1|	392	111	210	0.45	0.56	0.06	100	77	2e-13	--	PREDICTED: pancreatic lipase-related protein 2-like [Xenopus (Silurana) tropicalis]
CL9148.Contig1_All	442	220	20	gi|345490445|ref|XP_001602265.2|	1863	13	84	0.38	0.58	0.06	72	61.6	1e-08	--	PREDICTED: Down syndrome cell adhesion molecule-like protein CG42256-like [Nasonia vitripennis]
CL9153.Contig1_All	397	372	10	gi|170038029|ref|XP_001846856.1|	523	108	229	0.27	0.47	0.04	127	57.4	2e-07	--	PPARgamma constitutive coactivator 1 [Culex quinquefasciatus] >gi|167881442|gb|EDS44825.1| PPARgamma constitutive coactivator 1 [Culex quinquefasciatus]
CL9198.Contig1_All	455	410	3	gi|170055560|ref|XP_001863636.1|	571	161	326	0.5	0.6	0.19	169	131	8e-32	--	synaptotagmin-14 [Culex quinquefasciatus] >gi|167875511|gb|EDS38894.1| synaptotagmin-14 [Culex quinquefasciatus]
CL9233.Contig1_All	401	126	329	gi|289741887|gb|ADD19691.1|	108	3	71	0.72	0.85	0.01	69	110	2e-23	--	cyclin-dependent protein kinase CDC28 regulatory subunit CKS1 [Glossina morsitans morsitans]
CL9248.Contig1_All	300	278	6	gi|340717129|ref|XP_003397040.1|	391	21	111	0.42	0.71	0	91	89	6e-17	--	PREDICTED: RILP-like protein homolog [Bombus terrestris]
CL9253.Contig1_All	536	525	7	gi|332242055|ref|XP_003270199.1|	630	428	599	0.43	0.61	0	173	157	2e-37	--	PREDICTED: transmembrane and TPR repeat-containing protein 4 isoform 2 [Nomascus leucogenys]
CL9258.Contig1_All	292	8	289	gi|157106036|ref|XP_001649138.1|	1210	190	280	0.57	0.71	0	94	104	1e-21	--	phospholipase c gamma [Aedes aegypti] >gi|108879964|gb|EAT44189.1| phospholipase c gamma [Aedes aegypti]
CL9265.Contig1_All	417	417	1	gi|307176278|gb|EFN65909.1|	3147	2344	2482	0.87	0.91	0	139	245	5e-64	--	Sodium leak channel non-selective protein [Camponotus floridanus]
CL9270.Contig1_All	338	332	3	gi|170056941|ref|XP_001864259.1|	606	1	108	0.36	0.59	0	111	79	6e-14	--	N-acetyl galactosaminyl transferase 6 [Culex quinquefasciatus] >gi|167876546|gb|EDS39929.1| N-acetyl galactosaminyl transferase 6 [Culex quinquefasciatus]
CL9275.Contig1_All	351	246	1	gi|195477191|ref|XP_002086301.1|	270	29	112	0.5	0.65	0.02	84	81.3	1e-14	--	GE22949 [Drosophila yakuba] >gi|194186091|gb|EDW99702.1| GE22949 [Drosophila yakuba]
CL9290.Contig1_All	294	157	294	gi|324551148|gb|ADY49766.1|	76	1	46	0.97	1	0	46	96.7	3e-19	--	Actin-1 [Ascaris suum]
CL9300.Contig1_All	466	465	226	gi|340727265|ref|XP_003401968.1|	335	250	329	0.57	0.82	0	80	109	4e-23	--	PREDICTED: UDP-xylose and UDP-N-acetylglucosamine transporter-like [Bombus terrestris]
CL9305.Contig1_All	830	1	672	gi|170066130|ref|XP_001868128.1|	794	419	614	0.39	0.53	0	226	129	2e-28	--	kek1 [Culex quinquefasciatus] >gi|167862782|gb|EDS26165.1| kek1 [Culex quinquefasciatus]
CL9310.Contig1_All	650	642	13	gi|291221571|ref|XP_002730796.1|	524	241	453	0.27	0.47	0.04	219	82.8	1e-14	--	PREDICTED: atlastin-2-like [Saccoglossus kowalevskii]
CL9326.Contig1_All	1517	1271	183	gi|307188162|gb|EFN72994.1|	404	27	404	0.58	0.72	0.05	384	385	1e-105	--	Leucine-rich repeat flightless-interacting protein 2 [Camponotus floridanus]
CL9341.Contig1_All	303	302	195	gi|333466811|gb|EAA05997.5|	1005	970	1005	0.77	0.97	0	36	62.4	6e-09	--	AGAP003847-PA [Anopheles gambiae str. PEST]
CL9352.Contig1_All	352	347	84	gi|156551237|ref|XP_001605806.1|	641	554	639	0.6	0.79	0	88	110	1e-23	--	PREDICTED: mediator of RNA polymerase II transcription subunit 17-like [Nasonia vitripennis]
CL9357.Contig1_All	333	318	4	gi|296206423|ref|XP_002750199.1|	801	688	793	0.36	0.56	0	106	76.3	4e-13	--	PREDICTED: integrin beta-1 [Callithrix jacchus]
CL9362.Contig1_All	362	169	5	gi|307206810|gb|EFN84708.1|	110	47	101	0.61	0.76	0	55	69.7	4e-11	--	Protein dpy-30-like protein [Harpegnathos saltator]
CL9382.Contig1_All	446	96	443	gi|328780506|ref|XP_394363.4|	2045	18	133	0.54	0.72	0	117	133	2e-30	--	PREDICTED: myotubularin-related protein 13 isoform 1 [Apis mellifera]
CL9397.Contig1_All	298	2	289	gi|189241306|ref|XP_975247.2|	502	87	182	0.34	0.62	0	96	81.6	9e-15	--	PREDICTED: similar to scavenger receptor class B, croquemort type (AGAP003373-PA) [Tribolium castaneum]
CL9428.Contig1_All	465	2	100	gi|342180699|emb|CCC90175.1|	150	118	150	0.84	0.93	0	33	61.2	1e-08	--	conserved hypothetical protein [Trypanosoma congolense IL3000]
CL9443.Contig1_All	863	662	255	gi|281201896|gb|EFA76104.1|	2257	1821	1972	0.25	0.42	0.1	152	54.7	5e-06	--	myb domain-containing protein [Polysphondylium pallidum PN500]
CL9448.Contig1_All	377	175	2	gi|170027903|ref|XP_001841836.1|	1276	565	621	0.53	0.67	0	58	61.2	1e-08	--	DNA repair protein RAD16 [Culex quinquefasciatus] >gi|167868306|gb|EDS31689.1| DNA repair protein RAD16 [Culex quinquefasciatus]
CL9487.Contig1_All	587	549	1	gi|157120299|ref|XP_001653595.1|	356	4	186	0.71	0.84	0	183	270	4e-71	--	glycerol-3-phosphate dehydrogenase [Aedes aegypti] >gi|108883108|gb|EAT47333.1| glycerol-3-phosphate dehydrogenase [Aedes aegypti]
CL9492.Contig1_All	537	535	2	gi|6690788|gb|AAF24343.1|AF200425_1	5201	870	1046	0.49	0.7	0	178	184	2e-45	--	Short stop/Kakapo long isoform [Drosophila melanogaster]
CL9497.Contig1_All	540	9	464	gi|73965361|ref|XP_548035.2|	723	486	638	0.45	0.63	0.01	155	142	5e-33	--	PREDICTED: similar to Angiotensin-converting enzyme, testis-specific isoform precursor (ACE-T) (Dipeptidyl carboxypeptidase I) (Kininase II) [Canis familiaris]
CL9500.Contig1_All	419	6	419	gi|332022524|gb|EGI62827.1|	2212	991	1126	0.51	0.67	0	139	144	2e-33	--	Brefeldin A-inhibited guanine nucleotide-exchange protein 3 [Acromyrmex echinatior]
CL9510.Contig1_All	279	161	9	gi|91077122|ref|XP_970898.1|	190	23	73	0.45	0.64	0	51	53.5	3e-06	--	PREDICTED: similar to GA21107-PA [Tribolium castaneum]
CL9548.Contig1_All	318	311	84	gi|333468544|gb|EGK96978.1|	426	312	387	0.31	0.56	0	76	63.2	3e-09	--	AGAP003220-PB [Anopheles gambiae str. PEST]
CL9553.Contig1_All	284	282	4	gi|193648030|ref|XP_001949903.1|	432	334	426	0.41	0.58	0	93	81.6	9e-15	--	PREDICTED: phospholipase B1, membrane-associated-like [Acyrthosiphon pisum]
CL9558.Contig1_All	600	519	4	gi|307200017|gb|EFN80363.1|	564	4	180	0.7	0.84	0.03	178	254	2e-66	--	Merlin [Harpegnathos saltator]
CL9593.Contig1_All	341	3	338	gi|281361216|ref|NP_001036320.3|	425	229	340	0.47	0.62	0	112	116	3e-25	--	FucTC [Drosophila melanogaster] >gi|14456081|emb|CAC41643.1| fucosyltransferase homologue [Drosophila melanogaster] >gi|272506202|gb|EAA46057.5| FucTC [Drosophila melanogaster]
CL9615.Contig1_All	507	2	505	gi|332026609|gb|EGI66718.1|	454	57	224	0.95	0.97	0	168	330	2e-89	--	Cell division protein kinase 8 [Acromyrmex echinatior]
CL9625.Contig1_All	361	14	361	gi|198476787|ref|XP_001357470.2|	604	42	221	0.33	0.43	0.37	186	80.5	2e-14	--	GA19742 [Drosophila pseudoobscura pseudoobscura] >gi|198137853|gb|EAL34540.2| GA19742 [Drosophila pseudoobscura pseudoobscura]
CL9635.Contig1_All	371	351	16	gi|307213647|gb|EFN89021.1|	659	194	303	0.5	0.72	0	112	121	8e-27	--	Atlastin-2 [Harpegnathos saltator]
CL9641.Contig1_All	498	321	1	gi|195145733|ref|XP_002013846.1|	196	7	111	0.57	0.66	0.04	112	110	3e-23	--	GL23171 [Drosophila persimilis] >gi|194102789|gb|EDW24832.1| GL23171 [Drosophila persimilis]
CL9652.Contig1_All	314	10	309	gi|328720962|ref|XP_001942964.2|	380	248	347	0.63	0.79	0	100	148	8e-35	--	PREDICTED: lanC-like protein 3 homolog [Acyrthosiphon pisum]
CL9663.Contig1_All	420	3	419	gi|12656268|gb|AAK00808.1|	1050	123	261	0.48	0.67	0	139	137	2e-31	--	leucine-rich repeat-containing G protein-coupled receptor 2 [Drosophila melanogaster]
CL9672.Contig1_All	280	279	4	gi|157104054|ref|XP_001648238.1|	1314	360	451	0.36	0.58	0	92	66.6	3e-10	--	toll [Aedes aegypti] >gi|108880454|gb|EAT44679.1| toll [Aedes aegypti]
CL9695.Contig1_All	260	2	250	gi|307180329|gb|EFN68362.1|	540	425	508	0.43	0.57	0.04	87	69.7	4e-11	--	Serine protease gd [Camponotus floridanus]
CL9707.Contig1_All	254	254	18	gi|170058059|ref|XP_001864757.1|	3165	1353	1455	0.38	0.52	0.25	106	64.3	2e-09	--	trithorax [Culex quinquefasciatus] >gi|167877298|gb|EDS40681.1| trithorax [Culex quinquefasciatus]
CL9712.Contig1_All	538	3	440	gi|328712218|ref|XP_001947678.2|	539	127	266	0.65	0.84	0	146	193	3e-48	--	PREDICTED: protein SCAI-like [Acyrthosiphon pisum]
CL9717.Contig1_All	486	486	37	gi|24665638|ref|NP_730217.1|	315	160	312	0.37	0.54	0.05	158	89	7e-17	--	CG11905, isoform C [Drosophila melanogaster] >gi|24665642|ref|NP_730218.1| CG11905, isoform E [Drosophila melanogaster] >gi|161084427|ref|NP_001097624.1| CG11905, isoform H [Drosophila melanogaster] >gi|23093273|gb|AAN11717.1| CG11905, isoform C [Drosophila melanogaster] >gi|23093274|gb|AAN11718.1| CG11905, isoform E [Drosophila melanogaster] >gi|28380958|gb|AAO41446.1| RE29488p [Drosophila melan…
CL9722.Contig1_All	552	393	4	gi|157117774|ref|XP_001658931.1|	2135	1918	2047	0.3	0.45	0.04	136	63.5	4e-09	--	hypothetical protein AaeL_AAEL000172 [Aedes aegypti] >gi|108884598|gb|EAT48823.1| hypothetical protein AaeL_AAEL000172 [Aedes aegypti]
CL9733.Contig1_All	457	3	371	gi|195161046|ref|XP_002021381.1|	616	477	599	0.46	0.52	0.09	136	90.9	2e-17	--	GL24833 [Drosophila persimilis] >gi|194118494|gb|EDW40537.1| GL24833 [Drosophila persimilis]
CL9738.Contig1_All	402	402	139	gi|290560770|ref|NP_001166716.1|	303	209	294	0.56	0.72	0	88	107	1e-22	--	cuticular protein RR-1 motif 36 [Bombyx mori]
CL9782.Contig1_All	323	310	2	gi|170046619|ref|XP_001850854.1|	152	1	103	0.51	0.6	0	103	112	5e-24	--	lysozyme i-1 [Culex quinquefasciatus] >gi|167869347|gb|EDS32730.1| lysozyme i-1 [Culex quinquefasciatus]
CL9787.Contig1_All	370	4	318	gi|156552545|ref|XP_001600397.1|	628	514	618	0.56	0.68	0	105	132	6e-30	--	PREDICTED: protein arginine N-methyltransferase 5 isoform 1 [Nasonia vitripennis] >gi|345494861|ref|XP_003427390.1| PREDICTED: protein arginine N-methyltransferase 5 isoform 2 [Nasonia vitripennis]
CL9802.Contig1_All	395	320	123	gi|189234470|ref|XP_001808575.1|	194	6	71	0.45	0.66	0	66	74.3	1e-12	--	PREDICTED: similar to AGAP012911-PA [Tribolium castaneum]
CL9816.Contig1_All	357	355	47	gi|194766277|ref|XP_001965251.1|	1082	503	600	0.36	0.57	0	104	62	8e-09	--	GF24153 [Drosophila ananassae] >gi|190617861|gb|EDV33385.1| GF24153 [Drosophila ananassae]
CL9856.Contig1_All	309	305	3	gi|119581732|gb|EAW61328.1|	564	352	451	0.42	0.68	0	102	93.6	2e-18	--	tubulin, gamma complex associated protein 2, isoform CRA_b [Homo sapiens]
CL9861.Contig1_All	315	313	8	gi|170034668|ref|XP_001845195.1|	1313	1117	1217	0.91	0.97	0	102	195	6e-49	--	ubiquitin-conjugating enzyme E2-230k [Culex quinquefasciatus] >gi|167876066|gb|EDS39449.1| ubiquitin-conjugating enzyme E2-230k [Culex quinquefasciatus]
CL9864.Contig1_All	346	326	3	gi|170043694|ref|XP_001849511.1|	590	116	221	0.52	0.72	0	108	125	7e-28	--	dynein intermediate chain 2 [Culex quinquefasciatus] >gi|167867037|gb|EDS30420.1| dynein intermediate chain 2 [Culex quinquefasciatus]
CL9885.Contig1_All	260	253	8	gi|157127404|ref|XP_001654963.1|	2324	1316	1394	0.4	0.64	0	82	65.5	7e-10	--	fatty acid synthase [Aedes aegypti] >gi|108882398|gb|EAT46623.1| fatty acid synthase [Aedes aegypti]
CL9919.Contig1_All	439	435	4	gi|170035642|ref|XP_001845677.1|	496	30	176	0.55	0.73	0.02	147	164	1e-39	--	glutamyl-tRNA(Gln) amidotransferase subunit A [Culex quinquefasciatus] >gi|167877796|gb|EDS41179.1| glutamyl-tRNA(Gln) amidotransferase subunit A [Culex quinquefasciatus]
CL9940.Contig1_All	353	347	36	gi|170061455|ref|XP_001866240.1|	290	175	275	0.59	0.75	0	104	128	9e-29	--	beat protein [Culex quinquefasciatus] >gi|167879667|gb|EDS43050.1| beat protein [Culex quinquefasciatus]
CL9972.Contig1_All	286	92	286	gi|158295355|ref|XP_001688787.1|	744	33	91	0.62	0.74	0.01	66	75.5	7e-13	--	AGAP006107-PB [Anopheles gambiae str. PEST] >gi|157015997|gb|EDO63793.1| AGAP006107-PB [Anopheles gambiae str. PEST]
CL9976.Contig1_All	458	457	32	gi|328705397|ref|XP_003242786.1|	1251	380	531	0.38	0.58	0.08	155	107	2e-22	--	PREDICTED: voltage-dependent calcium channel subunit alpha-2/delta-3-like isoform 2 [Acyrthosiphon pisum]
CL9986.Contig1_All	310	306	22	gi|123438677|ref|XP_001310118.1|	3977	529	630	0.33	0.5	0.06	102	52	8e-06	--	viral A-type inclusion protein [Trichomonas vaginalis G3]
CL9996.Contig1_All	283	181	2	gi|242014696|ref|XP_002428021.1|	417	242	309	0.41	0.57	0.11	68	54.3	2e-06	--	hypothetical protein Phum_PHUM360030 [Pediculus humanus corporis] >gi|212512540|gb|EEB15283.1| hypothetical protein Phum_PHUM360030 [Pediculus humanus corporis]
CL10006.Contig1_All	405	404	3	gi|170046439|ref|XP_001850773.1|	773	316	454	0.53	0.72	0.03	139	158	8e-38	--	maltose phosphorylase [Culex quinquefasciatus] >gi|167869196|gb|EDS32579.1| maltose phosphorylase [Culex quinquefasciatus]
CL10012.Contig1_All	272	267	4	gi|307174736|gb|EFN65091.1|	424	275	377	0.39	0.56	0.14	103	68.2	1e-10	--	Crossover junction endonuclease MUS81 [Camponotus floridanus]
CL10033.Contig1_All	302	8	205	gi|156358531|ref|XP_001624571.1|	90	1	66	0.56	0.62	0.01	67	65.1	9e-10	--	predicted protein [Nematostella vectensis] >gi|156211360|gb|EDO32471.1| predicted protein [Nematostella vectensis]
CL10052.Contig1_All	358	357	1	gi|24649687|ref|NP_733002.1|	304	71	189	0.91	0.97	0	119	250	1e-65	--	nicotinic acetylcholine receptor beta 96A, isoform B [Drosophila melanogaster] >gi|23172177|gb|AAN13998.1| nicotinic acetylcholine receptor beta 96A, isoform B [Drosophila melanogaster]
CL10069.Contig1_All	376	25	141	gi|158288803|ref|XP_310634.4|	378	234	273	0.72	0.82	0.02	40	55.5	7e-07	--	AGAP000458-PA [Anopheles gambiae str. PEST]
CL10084.Contig1_All	292	5	202	gi|333467582|gb|EGK96608.1|	248	135	200	0.59	0.8	0	66	82.8	4e-15	--	AGAP013022-PA [Anopheles gambiae str. PEST]
CL10109.Contig1_All	333	332	69	gi|195392489|ref|XP_002054890.1|	987	895	983	0.37	0.6	0.01	89	57	2e-07	--	GJ22553 [Drosophila virilis] >gi|194152976|gb|EDW68410.1| GJ22553 [Drosophila virilis]
CL10114.Contig1_All	1305	1071	148	gi|157111192|ref|XP_001651427.1|	327	19	327	0.77	0.88	0	309	499	1e-139	--	CRAL/TRIO domain-containing protein [Aedes aegypti] >gi|108878482|gb|EAT42707.1| CRAL/TRIO domain-containing protein [Aedes aegypti]
CL10119.Contig1_All	836	836	279	gi|156539613|ref|XP_001599019.1|	277	92	277	0.73	0.83	0	186	298	1e-79	--	PREDICTED: tetraspanin-33-like [Nasonia vitripennis]
CL10124.Contig1_All	279	278	3	gi|307198786|gb|EFN79573.1|	713	620	710	0.62	0.76	0.02	94	109	3e-23	--	Protein suppressor of forked [Harpegnathos saltator]
CL10134.Contig1_All	456	441	1	gi|170050471|ref|XP_001861326.1|	527	177	316	0.53	0.73	0	148	150	2e-35	--	fatty acyl-CoA reductase 1 [Culex quinquefasciatus] >gi|167872064|gb|EDS35447.1| fatty acyl-CoA reductase 1 [Culex quinquefasciatus]
CL10169.Contig1_All	395	326	3	gi|332031146|gb|EGI70723.1|	374	12	127	0.32	0.51	0.07	117	58.5	8e-08	--	Protein Dom3Z [Acromyrmex echinatior]
CL10196.Contig1_All	297	2	217	gi|8515736|gb|AAF76150.1|AF262977_1	5233	2216	2282	0.45	0.61	0	72	65.1	9e-10	--	highwire [Drosophila melanogaster]
CL10238.Contig1_All	213	207	4	gi|195380023|ref|XP_002048770.1|	285	218	285	0.35	0.54	0	68	57.8	1e-07	--	GJ21230 [Drosophila virilis] >gi|194143567|gb|EDW59963.1| GJ21230 [Drosophila virilis]
CL10253.Contig1_All	514	353	3	gi|320165763|gb|EFW42662.1|	848	568	673	0.28	0.52	0	117	55.1	1e-06	--	T-cell activation protein phosphatase 2C [Capsaspora owczarzaki ATCC 30864]
CL10264.Contig1_All	431	286	2	gi|157118704|ref|XP_001653220.1|	2762	2510	2605	0.87	0.92	0.01	96	160	2e-38	--	neurofibromin [Aedes aegypti] >gi|108875642|gb|EAT39867.1| neurofibromin [Aedes aegypti]
CL10303.Contig1_All	401	151	23	gi|301617456|ref|XP_002938159.1|	1420	1317	1355	0.55	0.67	0	43	52.4	6e-06	--	PREDICTED: retrotransposable element Tf2 155 kDa protein type 1-like [Xenopus (Silurana) tropicalis]
CL10314.Contig1_All	319	316	2	gi|328709863|ref|XP_001952806.2|	644	312	416	0.6	0.74	0	105	142	4e-33	--	PREDICTED: kelch-like protein 17-like [Acyrthosiphon pisum]
CL10334.Contig1_All	288	1	282	gi|51102756|gb|AAT95982.1|	584	289	367	0.54	0.64	0	94	100	1e-20	--	leucokinin receptor protein [Aedes aegypti]
CL10349.Contig1_All	873	723	16	gi|170027780|ref|XP_001841775.1|	272	34	268	0.43	0.63	0	237	203	7e-51	--	elongase [Culex quinquefasciatus] >gi|167862345|gb|EDS25728.1| elongase [Culex quinquefasciatus]
CL10354.Contig1_All	257	257	108	gi|154345580|ref|XP_001568727.1|	153	104	153	0.92	0.98	0	50	99.8	3e-20	--	40S ribosomal protein S18 [Leishmania braziliensis MHOM/BR/75/M2904] >gi|154345582|ref|XP_001568728.1| 40S ribosomal protein S18 [Leishmania braziliensis MHOM/BR/75/M2904]
CL10364.Contig1_All	277	3	275	gi|154331073|ref|XP_001561976.1|	271	47	137	0.85	0.92	0	91	164	1e-39	--	60S ribosomal protein L19 [Leishmania braziliensis MHOM/BR/75/M2904]
CL10384.Contig1_All	475	470	6	gi|74868822|sp|Q9VFI9.3|PDE6_DROME	1131	368	519	0.7	0.81	0	155	220	2e-56	--	RecName: Full=cGMP-specific 3',5'-cyclic phosphodiesterase; AltName: Full=DmPDE5/6; Short=DmPDE6; Flags: Precursor
CL10392.Contig1_All	329	69	326	gi|170034577|ref|XP_001845150.1|	394	1	87	0.53	0.79	0.03	89	93.2	3e-18	--	fuzzy [Culex quinquefasciatus] >gi|167875931|gb|EDS39314.1| fuzzy [Culex quinquefasciatus]
CL10409.Contig1_All	332	2	325	gi|333466933|gb|EAA06260.5|	699	407	512	0.32	0.62	0	108	89.7	3e-17	--	AGAP000535-PA [Anopheles gambiae str. PEST]
CL10428.Contig1_All	293	289	122	gi|50659756|gb|AAT80624.1|	651	599	651	0.66	0.8	0	56	79	6e-14	--	heat shock protein 70 [Trypanosoma cruzi]
CL10433.Contig1_All	375	3	368	gi|307205448|gb|EFN83780.1|	914	491	624	0.38	0.59	0.1	137	90.9	2e-17	--	Dorsal-ventral patterning protein tolloid [Harpegnathos saltator]
CL10448.Contig1_All	288	279	1	gi|170037761|ref|XP_001846724.1|	393	157	251	0.66	0.8	0.02	95	130	2e-29	--	phosphatidylinositol N-acetyl glucosaminyl transferase subunit A [Culex quinquefasciatus] >gi|167881070|gb|EDS44453.1| phosphatidylinositol N-acetyl glucosaminyl transferase subunit A [Culex quinquefasciatus]
CL10457.Contig1_All	330	328	116	gi|170037238|ref|XP_001846466.1|	162	64	139	0.5	0.62	0.07	77	62.4	6e-09	--	ecdysis-triggering hormone [Culex quinquefasciatus] >gi|167880300|gb|EDS43683.1| ecdysis-triggering hormone [Culex quinquefasciatus]
CL10469.Contig1_All	385	346	2	gi|110762162|ref|XP_001120136.1|	143	4	123	0.31	0.51	0.04	121	77.4	2e-13	--	PREDICTED: lysozyme c-1 [Apis mellifera]
CL10474.Contig1_All	515	513	28	gi|195329776|ref|XP_002031586.1|	892	721	883	0.34	0.55	0	163	113	4e-24	--	GM26082 [Drosophila sechellia] >gi|194120529|gb|EDW42572.1| GM26082 [Drosophila sechellia]
CL10486.Contig1_All	226	225	4	gi|332824615|ref|XP_003311454.1|	1428	135	206	0.41	0.58	0	74	57.8	1e-07	--	PREDICTED: CD109 antigen isoform 1 [Pan troglodytes]
CL10491.Contig1_All	290	290	18	gi|157122915|ref|XP_001659954.1|	483	204	294	0.32	0.54	0	91	58.2	1e-07	--	adenylate cyclase [Aedes aegypti] >gi|108882954|gb|EAT47179.1| adenylate cyclase [Aedes aegypti]
CL10500.Contig1_All	259	256	8	gi|229487414|emb|CAY54167.1|	1593	866	939	0.4	0.59	0.03	86	52.4	6e-06	--	unnamed protein product [Heliconius melpomene]
CL10511.Contig1_All	653	395	255	gi|187439896|emb|CAO83262.1|	56	1	47	0.74	0.78	0	47	82.8	1e-14	--	CTL7 protein [Anopheles gambiae]
CL10516.Contig1_All	574	572	6	gi|332030132|gb|EGI69926.1|	1643	475	669	0.43	0.64	0.05	199	187	3e-46	--	Down syndrome cell adhesion molecule-like protein [Acromyrmex echinatior]
CL10523.Contig1_All	404	400	47	gi|193733194|gb|ACF19853.1|	489	84	199	0.49	0.65	0	119	107	2e-22	--	ANT-5 [Toxocara canis]
CL10532.Contig1_All	398	3	365	gi|195396166|ref|XP_002056703.1|	858	405	514	0.28	0.47	0	121	55.5	7e-07	--	GJ10070 [Drosophila virilis] >gi|194143412|gb|EDW59815.1| GJ10070 [Drosophila virilis]
CL10543.Contig1_All	564	364	5	gi|291222803|ref|XP_002731404.1|	267	7	127	0.43	0.63	0	121	117	4e-25	--	PREDICTED: progestin and adipoQ receptor family member IV-like [Saccoglossus kowalevskii]
CL10556.Contig1_All	319	1	315	gi|340715732|ref|XP_003396363.1|	1347	797	901	0.36	0.55	0	106	70.5	2e-11	--	PREDICTED: tectonin beta-propeller repeat-containing protein-like [Bombus terrestris]
CL10565.Contig1_All	338	333	1	gi|223951435|gb|ACN29682.1|	558	382	493	0.51	0.62	0	112	108	7e-23	--	alakaline phosphatase 1 [Nilaparvata lugens]
CL10610.Contig1_All	980	845	141	gi|221330130|ref|NP_001137635.1|	361	5	232	0.34	0.4	0.11	265	94	9e-18	--	CG12911, isoform B [Drosophila melanogaster] >gi|220902163|gb|ACL83089.1| CG12911, isoform B [Drosophila melanogaster]
CL10630.Contig1_All	677	613	5	gi|332025897|gb|EGI66053.1|	210	4	200	0.47	0.65	0	203	192	8e-48	--	UPF0585 protein C16orf13-like protein A [Acromyrmex echinatior]
CL10633.Contig1_All	331	331	2	gi|328720305|ref|XP_001943131.2|	1024	725	834	0.75	0.9	0	110	181	9e-45	--	PREDICTED: patched domain-containing protein 3-like [Acyrthosiphon pisum]
CL10644.Contig1_All	307	307	20	gi|21955245|ref|NP_610723.2|	266	136	223	0.47	0.59	0	96	84	2e-15	--	DNA fragmentation factor-related protein 3, isoform A [Drosophila melanogaster] >gi|21955284|ref|NP_610722.2| DNA fragmentation factor-related protein 3, isoform B [Drosophila melanogaster] >gi|7303532|gb|AAF58587.1| DNA fragmentation factor-related protein 3, isoform A [Drosophila melanogaster] >gi|21645469|gb|AAF58588.2| DNA fragmentation factor-related protein 3, isoform B [Drosophila melanoga…
CL10678.Contig1_All	358	78	344	gi|161078332|ref|NP_001097808.1|	990	1	91	0.32	0.56	0.02	91	57.4	2e-07	--	CG31291, isoform C [Drosophila melanogaster] >gi|33636587|gb|AAQ23591.1| RE13779p [Drosophila melanogaster] >gi|158030276|gb|ABW08684.1| CG31291, isoform C [Drosophila melanogaster]
CL10683.Contig1_All	506	5	505	gi|292397848|gb|ADE27964.1|	355	38	206	0.41	0.61	0.01	170	133	4e-30	--	arginine kinase [Heliothis virescens]
CL10688.Contig1_All	633	610	362	gi|327287040|ref|XP_003228237.1|	1046	314	392	0.33	0.61	0	83	58.2	3e-07	--	PREDICTED: UDP-N-acetylglucosamine--peptide N-acetylglucosaminyltransferase 110 kDa subunit-like isoform 3 [Anolis carolinensis]
CL10693.Contig1_All	440	1	207	gi|345479972|ref|XP_001604792.2|	357	212	280	0.43	0.69	0	69	64.7	1e-09	--	PREDICTED: box C/D snoRNA protein 1-like [Nasonia vitripennis]
CL10698.Contig1_All	277	99	233	gi|328779090|ref|XP_003249589.1|	54	4	48	0.62	0.75	0	45	60.5	2e-08	--	PREDICTED: UPF0708 protein C6orf162 homolog [Apis mellifera]
CL10726.Contig1_All	412	74	412	gi|195433238|ref|XP_002064622.1|	1455	1324	1440	0.26	0.44	0.03	117	53.5	3e-06	--	GK23951 [Drosophila willistoni] >gi|194160707|gb|EDW75608.1| GK23951 [Drosophila willistoni]
CL10732.Contig1_All	2251	2100	1144	gi|123412829|ref|XP_001304161.1|	1071	427	752	0.26	0.61	0.02	326	162	9e-38	--	trichohyalin [Trichomonas vaginalis G3]
CL10747.Contig1_All	536	54	536	gi|157118900|ref|XP_001653282.1|	485	8	167	0.71	0.8	0	162	250	2e-65	--	alpha-amylase [Aedes aegypti] >gi|108875542|gb|EAT39767.1| alpha-amylase [Aedes aegypti]
CL10773.Contig1_All	256	237	31	gi|345481739|ref|XP_001603827.2|	560	206	274	0.95	0.98	0	69	147	1e-34	--	PREDICTED: protein bowel-like [Nasonia vitripennis]
CL10799.Contig1_All	332	274	35	gi|195069367|ref|XP_001996964.1|	277	25	101	0.37	0.57	0	80	61.2	1e-08	--	GH22258 [Drosophila grimshawi] >gi|193906273|gb|EDW05140.1| GH22258 [Drosophila grimshawi]
CL10804.Contig1_All	611	602	36	gi|170032644|ref|XP_001844190.1|	2556	983	1173	0.42	0.61	0.01	192	142	7e-33	--	esr1 protein [Culex quinquefasciatus] >gi|167873020|gb|EDS36403.1| esr1 protein [Culex quinquefasciatus]
CL10809.Contig1_All	349	346	101	gi|332023906|gb|EGI64126.1|	1221	1140	1220	0.36	0.51	0	82	57	2e-07	--	Pleckstrin-like proteiny domain-containing family M member 2 [Acromyrmex echinatior]
CL10820.Contig1_All	499	344	153	gi|307204486|gb|EFN83174.1|	3680	472	536	0.5	0.61	0.04	67	59.7	5e-08	--	Protein translocase subunit secA [Harpegnathos saltator]
CL10830.Contig1_All	286	39	272	gi|170036346|ref|XP_001846025.1|	797	77	158	0.32	0.52	0.04	82	55.8	5e-07	--	zinc finger protein 431 [Culex quinquefasciatus] >gi|167878997|gb|EDS42380.1| zinc finger protein 431 [Culex quinquefasciatus]
CL10835.Contig1_All	447	413	3	gi|332029498|gb|EGI69396.1|	931	148	282	0.49	0.71	0	137	145	4e-34	--	Ankyrin repeat and fibronectin type-III domain-containing protein 1 [Acromyrmex echinatior]
CL10844.Contig1_All	336	1	333	gi|328718846|ref|XP_003246595.1|	515	245	354	0.45	0.65	0.02	114	105	8e-22	--	PREDICTED: FERM domain-containing protein 3-like isoform 2 [Acyrthosiphon pisum]
CL10850.Contig1_All	399	399	91	gi|332028160|gb|EGI68211.1|	893	742	845	0.85	0.92	0	104	185	7e-47	--	Kyphoscoliosis peptidase [Acromyrmex echinatior]
CL10866.Contig1_All	318	2	316	gi|340713029|ref|XP_003395054.1|	503	193	297	0.9	0.95	0	105	206	2e-52	--	PREDICTED: calcium/calmodulin-dependent protein kinase type II alpha chain-like isoform 4 [Bombus terrestris]
CL10881.Contig1_All	282	252	10	gi|57911277|ref|XP_553481.1|	181	83	166	0.38	0.71	0.03	84	67.8	1e-10	--	AGAP009671-PA [Anopheles gambiae str. PEST] >gi|55235851|gb|EAL39144.1| AGAP009671-PA [Anopheles gambiae str. PEST]
CL10891.Contig1_All	358	356	39	gi|307195496|gb|EFN77382.1|	588	288	395	0.54	0.75	0.01	108	127	1e-28	--	Probable ATP-dependent RNA helicase DDX55-like protein [Harpegnathos saltator]
CL10900.Contig1_All	273	272	12	gi|170037899|ref|XP_001846792.1|	1157	648	736	0.56	0.73	0.02	89	101	8e-21	--	unconventional myosin 95e [Culex quinquefasciatus] >gi|167881234|gb|EDS44617.1| unconventional myosin 95e [Culex quinquefasciatus]
CL10905.Contig1_All	332	11	196	gi|333466614|gb|EAA05375.5|	1125	604	683	0.4	0.52	0.24	82	53.9	2e-06	--	AGAP004062-PA [Anopheles gambiae str. PEST]
CL10916.Contig1_All	345	345	16	gi|170034864|ref|XP_001845292.1|	282	36	146	0.38	0.57	0.03	114	79.7	3e-14	--	serine protease [Culex quinquefasciatus] >gi|167876585|gb|EDS39968.1| serine protease [Culex quinquefasciatus]
CL10921.Contig1_All	774	590	3	gi|170037289|ref|XP_001846491.1|	765	368	559	0.25	0.42	0.03	204	71.2	4e-11	--	RanBP-type and C3HC4-type zinc finger-containing protein 1 [Culex quinquefasciatus] >gi|167880400|gb|EDS43783.1| RanBP-type and C3HC4-type zinc finger-containing protein 1 [Culex quinquefasciatus]
CL10926.Contig1_All	304	61	303	gi|26454613|sp|P24243.2|BRA6_CHITH	453	1	92	0.35	0.56	0.11	92	56.2	4e-07	--	RecName: Full=Balbiani ring A 67 kDa protein; AltName: Full=p67; Flags: Precursor >gi|21886780|gb|AAM77906.1| nonspecific protein p67 [Chironomus thummi]
CL10950.Contig1_All	381	30	347	gi|118778612|ref|XP_565182.2|	241	130	233	0.36	0.56	0	106	91.7	9e-18	--	AGAP007021-PA [Anopheles gambiae str. PEST] >gi|116132468|gb|EAL41891.2| AGAP007021-PA [Anopheles gambiae str. PEST]
CL10955.Contig1_All	326	291	4	gi|281205748|gb|EFA79937.1|	385	117	211	0.59	0.78	0	96	122	5e-27	--	cystathionine gamma-lyase [Polysphondylium pallidum PN500]
CL10964.Contig1_All	298	1	279	gi|170044461|ref|XP_001849865.1|	897	526	614	0.55	0.67	0.01	94	90.9	2e-17	--	t complex protein [Culex quinquefasciatus] >gi|167867605|gb|EDS30988.1| t complex protein [Culex quinquefasciatus]
CL10974.Contig1_All	273	273	10	gi|195398079|ref|XP_002057652.1|	336	236	326	0.35	0.57	0.03	91	62	7e-09	--	GJ18249 [Drosophila virilis] >gi|194141306|gb|EDW57725.1| GJ18249 [Drosophila virilis]
CL10984.Contig1_All	609	246	82	gi|328783335|ref|XP_001121077.2|	85	33	85	0.49	0.52	0	55	56.2	9e-07	--	PREDICTED: chymotrypsin inhibitor-like [Apis mellifera]
CL10994.Contig1_All	448	442	5	gi|38455500|gb|AAR20847.1|	685	215	360	0.81	0.92	0	146	250	2e-65	--	xeroderma pigmentosum D [Drosophila melanogaster] >gi|38455503|gb|AAR20849.1| xeroderma pigmentosum D [Drosophila melanogaster] >gi|38455507|gb|AAR20851.1| xeroderma pigmentosum D [Drosophila melanogaster] >gi|38455515|gb|AAR20856.1| xeroderma pigmentosum D [Drosophila melanogaster] >gi|38455523|gb|AAR20861.1| xeroderma pigmentosum D [Drosophila melanogaster]
CL10999.Contig1_All	367	365	3	gi|9885776|gb|AAG01528.1|AF288482_1	606	327	447	0.95	0.97	0	121	248	4e-65	--	atypical protein kinase C [Drosophila melanogaster]
CL11013.Contig1_All	529	509	3	gi|66770695|gb|AAY54659.1|	216	8	167	0.27	0.47	0	169	75.1	1e-12	--	IP08124p [Drosophila melanogaster] >gi|66770895|gb|AAY54759.1| IP08324p [Drosophila melanogaster]
CL11018.Contig1_All	312	34	180	gi|91081471|ref|XP_967871.1|	492	230	280	0.54	0.74	0.03	51	73.9	2e-12	--	PREDICTED: similar to muscle LIM protein isoform 1 [Tribolium castaneum]
CL11023.Contig1_All	371	368	3	gi|26454613|sp|P24243.2|BRA6_CHITH	453	169	285	0.29	0.5	0.01	124	62.4	6e-09	--	RecName: Full=Balbiani ring A 67 kDa protein; AltName: Full=p67; Flags: Precursor >gi|21886780|gb|AAM77906.1| nonspecific protein p67 [Chironomus thummi]
CL11033.Contig1_All	315	6	314	gi|91094631|ref|XP_969879.1|	493	97	196	0.43	0.64	0	103	95.9	5e-19	--	PREDICTED: similar to amino acid transporter [Tribolium castaneum]
CL11038.Contig1_All	264	262	26	gi|157105644|ref|XP_001648960.1|	355	90	168	0.39	0.54	0	79	63.9	2e-09	--	maltose phosphorylase [Aedes aegypti] >gi|108868970|gb|EAT33195.1| maltose phosphorylase [Aedes aegypti]
CL11092.Contig1_All	272	271	152	gi|255710339|gb|ACU30989.1|	126	86	125	0.5	0.77	0	40	52.4	6e-06	--	secreted protein member of chemokine-like factor super family [Ochlerotatus triseriatus]
CL11097.Contig1_All	848	724	161	gi|114625578|ref|XP_001147475.1|	852	440	608	0.37	0.49	0	189	129	2e-28	--	PREDICTED: zinc finger protein 484 isoform 1 [Pan troglodytes]
CL11103.Contig1_All	380	72	377	gi|17384696|emb|CAC83738.1|	540	7	109	0.41	0.62	0.03	106	87.4	2e-16	--	esterase [Culex pipiens]
CL11134.Contig1_All	402	394	2	gi|332019368|gb|EGI59869.1|	744	512	641	0.53	0.72	0	131	144	9e-34	--	Serine/threonine-protein kinase TBK1 [Acromyrmex echinatior]
CL11179.Contig1_All	331	324	4	gi|189240914|ref|XP_967845.2|	524	378	484	0.49	0.72	0	107	121	1e-26	--	PREDICTED: similar to glucosyl/glucuronosyl transferases [Tribolium castaneum]
CL11183.Contig1_All	438	426	1	gi|70724349|gb|AAZ07714.1|	605	324	468	0.61	0.73	0.02	145	169	4e-41	--	insect cationic amino acid transporter [Aedes aegypti]
CL11209.Contig1_All	358	54	236	gi|196016832|ref|XP_002118266.1|	123	36	96	0.55	0.63	0	61	62.8	4e-13	--	senescence-associated protein [Trichoplax adhaerens] >gi|190579167|gb|EDV19269.1| senescence-associated protein [Trichoplax adhaerens]
CL11218.Contig1_All	296	282	10	gi|328696554|ref|XP_003240060.1|	4276	1147	1235	0.52	0.76	0	91	99.4	4e-20	--	PREDICTED: uncharacterized protein KIAA1109-like isoform 2 [Acyrthosiphon pisum]
CL11223.Contig1_All	414	22	414	gi|332027744|gb|EGI67811.1|	1715	828	956	0.35	0.53	0	132	75.9	5e-13	--	Neuralized-like protein 4 [Acromyrmex echinatior]
CL11228.Contig1_All	625	3	596	gi|307172174|gb|EFN63699.1|	335	127	322	0.77	0.87	0.01	200	296	4e-79	--	Serine-enriched protein [Camponotus floridanus]
CL11248.Contig1_All	365	8	235	gi|170037275|ref|XP_001846484.1|	270	192	267	0.69	0.81	0	76	130	1e-29	--	catrin [Culex quinquefasciatus] >gi|167880393|gb|EDS43776.1| catrin [Culex quinquefasciatus]
CL11253.Contig1_All	285	283	5	gi|304268976|dbj|BAJ14940.1|	220	51	143	0.39	0.54	0	93	63.5	3e-09	--	variable lymphocyte receptor C [Lethenteron camtschaticum]
CL11268.Contig1_All	303	303	10	gi|24651988|ref|NP_724750.1|	601	183	282	0.45	0.62	0.02	101	80.1	3e-14	--	suppressor of variegation 2-10, isoform D [Drosophila melanogaster] >gi|21627618|gb|AAF58983.2| suppressor of variegation 2-10, isoform D [Drosophila melanogaster] >gi|25012809|gb|AAN71495.1| RE73180p [Drosophila melanogaster]
CL11277.Contig1_All	260	259	2	gi|69208491|gb|AAZ03777.1|	266	143	228	0.43	0.67	0	86	86.7	3e-16	--	flagellar protein [Trypanosoma brucei]
CL11303.Contig1_All	252	145	2	gi|157132445|ref|XP_001662566.1|	545	9	56	0.47	0.68	0	48	55.1	9e-07	--	AMP dependent ligase [Aedes aegypti] >gi|108871173|gb|EAT35398.1| AMP dependent ligase [Aedes aegypti]
CL11307.Contig1_All	278	277	20	gi|157134500|ref|XP_001656341.1|	763	508	588	0.44	0.62	0	86	75.5	6e-13	--	alpha-n-acetylglucosaminidase [Aedes aegypti] >gi|108881379|gb|EAT45604.1| alpha-n-acetylglucosaminidase [Aedes aegypti]
CL11317.Contig1_All	496	389	57	gi|78100703|gb|ABB21172.1|	368	132	243	0.33	0.54	0	112	62.8	5e-09	--	variable lymphocyte receptor A [Eptatretus stoutii]
CL11321.Contig1_All	352	3	314	gi|170044499|ref|XP_001849883.1|	1852	382	486	0.42	0.58	0	105	86.3	4e-16	--	aminopeptidase N [Culex quinquefasciatus] >gi|167867623|gb|EDS31006.1| aminopeptidase N [Culex quinquefasciatus]
CL11326.Contig1_All	484	87	476	gi|158288443|ref|XP_310305.6|	393	221	349	0.38	0.67	0	131	111	9e-24	--	AGAP003767-PA [Anopheles gambiae str. PEST]
CL11361.Contig1_All	439	229	5	gi|256985146|ref|NP_001100268.2|	309	18	92	0.49	0.62	0	75	73.6	2e-12	--	L-aminoadipate-semialdehyde dehydrogenase-phosphopantetheinyl transferase [Rattus norvegicus] >gi|251764633|sp|B2RYJ4.1|ADPPT_RAT RecName: Full=L-aminoadipate-semialdehyde dehydrogenase-phosphopantetheinyl transferase; AltName: Full=4'-phosphopantetheinyl transferase; AltName: Full=Alpha-aminoadipic semialdehyde dehydrogenase-phosphopantetheinyl transferase; Short=AASD-PPT >gi|187469697|gb|AAI668…
CL11376.Contig1_All	365	363	10	gi|170048578|ref|XP_001853344.1|	1545	246	363	0.78	0.87	0	118	193	2e-48	--	sprint [Culex quinquefasciatus] >gi|167870645|gb|EDS34028.1| sprint [Culex quinquefasciatus]
CL11381.Contig1_All	386	381	205	gi|221106716|ref|XP_002169581.1|	907	847	905	0.62	0.79	0	59	77.4	2e-13	--	PREDICTED: similar to helentron 5 helitron-like transposon replicase/helicase/endonuclease [Hydra magnipapillata]
CL11404.Contig1_All	320	318	55	gi|91992508|gb|ABE72970.1|	339	254	339	0.43	0.7	0	88	97.4	2e-19	--	cathepsin L [Aedes aegypti]
CL11409.Contig1_All	293	179	3	gi|344235760|gb|EGV91863.1|	279	31	89	0.52	0.74	0	59	68.6	8e-11	--	Retinol dehydrogenase 12 [Cricetulus griseus]
CL11416.Contig1_All	313	309	10	gi|307198904|gb|EFN79657.1|	2216	123	219	0.41	0.62	0	100	77.8	1e-13	--	Brefeldin A-inhibited guanine nucleotide-exchange protein 3 [Harpegnathos saltator]
CL11432.Contig1_All	296	295	5	gi|162138966|ref|NP_001104691.1|	315	28	116	0.34	0.51	0	97	58.2	1e-07	--	zinc finger protein 354B-like [Danio rerio] >gi|158254216|gb|AAI53988.1| Zgc:171599 protein [Danio rerio]
CL11438.Contig1_All	293	3	293	gi|170062681|ref|XP_001866773.1|	539	164	261	0.31	0.52	0.01	98	56.6	3e-07	--	4-coumarate-CoA ligase 2 [Culex quinquefasciatus] >gi|167880507|gb|EDS43890.1| 4-coumarate-CoA ligase 2 [Culex quinquefasciatus]
CL11443.Contig1_All	353	329	3	gi|170053829|ref|XP_001862854.1|	371	103	211	0.91	0.96	0	109	207	9e-53	--	microsomal dipeptidase [Culex quinquefasciatus] >gi|167874163|gb|EDS37546.1| microsomal dipeptidase [Culex quinquefasciatus]
CL11458.Contig1_All	266	264	1	gi|17738121|ref|NP_524449.1|	1837	314	401	0.88	0.96	0	88	176	2e-43	--	neurexin 1, isoform A [Drosophila melanogaster] >gi|7300865|gb|AAF56006.1| neurexin 1, isoform A [Drosophila melanogaster]
CL11470.Contig1_All	772	483	331	gi|91091040|ref|XP_975215.1|	341	151	201	0.5	0.7	0	51	57.8	5e-07	--	PREDICTED: similar to AGAP006721-PA [Tribolium castaneum]
CL11479.Contig1_All	263	236	3	gi|195578285|ref|XP_002078996.1|	461	347	424	0.39	0.53	0	78	55.1	9e-07	--	GD23723 [Drosophila simulans] >gi|194191005|gb|EDX04581.1| GD23723 [Drosophila simulans]
CL11485.Contig1_All	1241	176	634	gi|27228990|ref|NP_079941.1|	155	1	155	0.53	0.65	0.03	159	142	3e-32	--	U4/U6.U5 small nuclear ribonucleoprotein 27 kDa protein [Mus musculus] >gi|81900912|sp|Q8K194.1|SNR27_MOUSE RecName: Full=U4/U6.U5 small nuclear ribonucleoprotein 27 kDa protein; Short=U4/U6.U5 snRNP 27 kDa protein; Short=U4/U6.U5-27K; AltName: Full=U4/U6.U5 tri-snRNP-associated protein 3 >gi|20380645|gb|AAH27564.1| Small nuclear ribonucleoprotein 27 (U4/U6.U5) [Mus musculus] >gi|148666775|gb|EDK…
CL11489.Contig1_All	265	215	39	gi|19526830|ref|NP_598436.1|	76	6	64	0.35	0.69	0	59	55.1	9e-07	--	small subunit of serine palmitoyltransferase B [Mus musculus] >gi|255958200|ref|NP_001157682.1| small subunit of serine palmitoyltransferase B [Mus musculus] >gi|81902711|sp|Q925E8.1|SSPTB_MOUSE RecName: Full=Small subunit of serine palmitoyltransferase B; Short=ssSPTb; AltName: Full=Protein ADMP >gi|14091315|gb|AAK53702.1| ADMP [Mus musculus] >gi|18490460|gb|AAH22628.1| RIKEN cDNA 1110032A04 gen…
CL11537.Contig1_All	261	258	28	gi|170059453|ref|XP_001865371.1|	689	179	256	0.39	0.55	0.01	78	62	8e-09	--	coagulation factor X [Culex quinquefasciatus] >gi|167878237|gb|EDS41620.1| coagulation factor X [Culex quinquefasciatus]
CL11544.Contig1_All	679	4	636	gi|195342159|ref|XP_002037669.1|	702	210	442	0.52	0.67	0.09	233	248	1e-64	--	GM18386 [Drosophila sechellia] >gi|194132519|gb|EDW54087.1| GM18386 [Drosophila sechellia]
CL11560.Contig1_All	511	3	479	gi|170033744|ref|XP_001844736.1|	405	248	405	0.55	0.78	0	159	190	2e-47	--	cystathionine beta-lyase [Culex quinquefasciatus] >gi|167874813|gb|EDS38196.1| cystathionine beta-lyase [Culex quinquefasciatus]
CL11584.Contig1_All	455	2	454	gi|307195717|gb|EFN77557.1|	1381	1141	1291	0.76	0.87	0	151	247	1e-64	--	Calcium-dependent secretion activator [Harpegnathos saltator]
CL11600.Contig1_All	261	10	261	gi|157118100|ref|XP_001659008.1|	2385	777	860	0.58	0.79	0	84	112	5e-24	--	fatty acid synthase [Aedes aegypti] >gi|108875860|gb|EAT40085.1| fatty acid synthase [Aedes aegypti]
CL11603.Contig1_All	347	16	243	gi|30173793|gb|EAA01366.2|	695	288	363	0.46	0.72	0	76	81.3	1e-14	--	AGAP001562-PA [Anopheles gambiae str. PEST]
CL11629.Contig1_All	327	14	325	gi|332024178|gb|EGI64392.1|	118	15	116	0.5	0.62	0	104	109	4e-23	--	Guanine nucleotide exchange factor MSS4-like protein [Acromyrmex echinatior]
CL11660.Contig1_All	694	671	3	gi|170060634|ref|XP_001865888.1|	761	243	464	0.56	0.7	0	223	268	2e-70	--	alpha-N-acetyl glucosaminidase [Culex quinquefasciatus] >gi|167879069|gb|EDS42452.1| alpha-N-acetyl glucosaminidase [Culex quinquefasciatus]
CL11684.Contig1_All	302	302	3	gi|91076982|ref|XP_975461.1|	726	518	617	0.36	0.6	0	100	69.3	5e-11	--	PREDICTED: similar to GA10590-PA [Tribolium castaneum]
CL11689.Contig1_All	414	403	65	gi|307204340|gb|EFN83095.1|	295	95	210	0.35	0.56	0.05	119	73.9	2e-12	--	Probable arylformamidase [Harpegnathos saltator]
CL11694.Contig1_All	830	788	144	gi|157131130|ref|XP_001655816.1|	389	167	388	0.31	0.45	0.03	222	97.8	5e-19	--	serine protease [Aedes aegypti] >gi|108871659|gb|EAT35884.1| serine protease [Aedes aegypti]
CL11704.Contig1_All	339	334	5	gi|291236869|ref|XP_002738365.1|	405	109	211	0.28	0.42	0.03	114	53.5	3e-06	--	PREDICTED: zinc finger protein 45-like [Saccoglossus kowalevskii]
CL11728.Contig1_All	269	269	27	gi|328785979|ref|XP_001122895.2|	3643	1062	1145	0.41	0.59	0.03	84	69.3	5e-11	--	PREDICTED: serine/threonine-protein kinase SMG1-like [Apis mellifera]
CL11733.Contig1_All	303	8	298	gi|170046052|ref|XP_001850599.1|	353	183	283	0.33	0.56	0.05	103	62.8	4e-09	--	mannan-binding lectin serine protease 2 [Culex quinquefasciatus] >gi|167868961|gb|EDS32344.1| mannan-binding lectin serine protease 2 [Culex quinquefasciatus]
CL11742.Contig1_All	2296	2181	1336	gi|157124666|ref|XP_001654143.1|	282	1	282	0.83	0.93	0	282	497	1e-139	--	voltage-dependent anion-selective channel [Aedes aegypti] >gi|94468842|gb|ABF18270.1| mitochondrial porin [Aedes aegypti] >gi|108882772|gb|EAT46997.1| voltage-dependent anion-selective channel [Aedes aegypti] >gi|129563863|gb|ABO31104.1| voltage-dependent anion channel [Aedes aegypti]
CL11755.Contig1_All	471	1	471	gi|332023731|gb|EGI63955.1|	1437	178	331	0.6	0.75	0	158	181	1e-44	--	Phosphoinositide 3-kinase regulatory subunit 4 [Acromyrmex echinatior]
CL11780.Contig1_All	344	341	3	gi|119620976|gb|EAX00571.1|	1748	1373	1485	0.48	0.68	0	113	117	1e-25	--	intraflagellar transport 172 homolog (Chlamydomonas), isoform CRA_a [Homo sapiens]
CL11785.Contig1_All	584	371	583	gi|158290602|ref|XP_312194.4|	506	87	155	0.45	0.61	0	71	53.5	5e-06	--	AGAP002732-PA [Anopheles gambiae str. PEST]
CL11795.Contig1_All	863	125	721	gi|281359736|ref|NP_001162648.1|	4285	4090	4285	0.45	0.62	0	199	179	1e-43	--	terribly reduced optic lobes, isoform H [Drosophila melanogaster] >gi|272505945|gb|ACZ95185.1| terribly reduced optic lobes, isoform H [Drosophila melanogaster]
CL11810.Contig1_All	340	340	2	gi|4545073|gb|AAC47144.2|	649	4	116	0.84	0.92	0	113	199	2e-50	--	soluble guanylyl cyclase beta subunit [Anopheles gambiae]
CL11834.Contig1_All	443	135	257	gi|195469425|ref|XP_002099638.1|	961	377	417	0.56	0.8	0	41	52	8e-06	--	GE14488 [Drosophila yakuba] >gi|194185739|gb|EDW99350.1| GE14488 [Drosophila yakuba]
CL11900.Contig1_All	283	98	283	gi|157115267|ref|XP_001658172.1|	578	1	76	0.39	0.57	0.18	76	52.8	5e-06	--	tRNA-dihydrouridine synthase [Aedes aegypti] >gi|108883495|gb|EAT47720.1| tRNA-dihydrouridine synthase [Aedes aegypti]
CL11914.Contig1_All	1101	1006	134	gi|162955844|gb|ABY25297.1|	376	4	308	0.47	0.62	0.1	324	243	1e-62	--	caudal [Lonchoptera lutea]
CL11920.Contig1_All	810	166	543	gi|170070526|ref|XP_001869611.1|	809	6	128	0.55	0.67	0.01	128	127	6e-28	--	wd-repeat protein [Culex quinquefasciatus] >gi|167866414|gb|EDS29797.1| wd-repeat protein [Culex quinquefasciatus]
CL11960.Contig1_All	298	63	188	gi|312120618|ref|XP_003151810.1|	104	35	76	0.42	0.64	0	42	52.8	5e-06	--	hypothetical protein LOAG_16274 [Loa loa] >gi|307753025|gb|EFO12259.1| hypothetical protein LOAG_16274 [Loa loa]
CL11965.Contig1_All	418	418	2	gi|170050350|ref|XP_001861012.1|	712	345	483	0.66	0.8	0	139	185	5e-46	--	ATP-binding cassette sub-family B member 8, mitochondrial [Culex quinquefasciatus] >gi|167871999|gb|EDS35382.1| ATP-binding cassette sub-family B member 8, mitochondrial [Culex quinquefasciatus]
CL12006.Contig1_All	262	2	262	gi|170029661|ref|XP_001842710.1|	593	481	567	0.59	0.75	0	87	127	1e-28	--	chitooligosaccharidolytic beta-N-acetylglucosaminidase [Culex quinquefasciatus] >gi|167864029|gb|EDS27412.1| chitooligosaccharidolytic beta-N-acetylglucosaminidase [Culex quinquefasciatus]
CL12019.Contig1_All	533	532	2	gi|23320915|gb|AAN15955.1|	606	119	294	0.88	0.97	0	177	315	4e-85	--	dopamine 2-like receptor DD2R-606 [Drosophila melanogaster]
CL12029.Contig1_All	307	1	183	gi|157133341|ref|XP_001656210.1|	467	404	464	0.91	0.93	0	61	113	3e-24	--	citrate synthase [Aedes aegypti] >gi|122095223|sp|Q17GM7.1|CISY1_AEDAE RecName: Full=Probable citrate synthase 1, mitochondrial; Flags: Precursor >gi|108881547|gb|EAT45772.1| citrate synthase [Aedes aegypti]
CL12050.Contig1_All	5387	5150	3264	gi|24655532|ref|NP_725866.1|	699	1	635	0.54	0.65	0.02	644	626	1e-177	--	coracle, isoform E [Drosophila melanogaster] >gi|21645160|gb|AAM70846.1| coracle, isoform E [Drosophila melanogaster]
CL12060.Contig1_All	274	194	6	gi|291221571|ref|XP_002730796.1|	524	255	317	0.33	0.6	0	63	48.5	6e-11	--	PREDICTED: atlastin-2-like [Saccoglossus kowalevskii]
CL12071.Contig1_All	306	1	306	gi|157137343|ref|XP_001657029.1|	2183	636	737	0.88	0.96	0	102	195	4e-49	--	inositol 1,4,5-trisphosphate receptor [Aedes aegypti] >gi|108880870|gb|EAT45095.1| inositol 1,4,5-trisphosphate receptor [Aedes aegypti]
CL12105.Contig1_All	276	275	3	gi|157130032|ref|XP_001655526.1|	3962	853	943	0.87	0.94	0	91	167	1e-40	--	dynein heavy chain [Aedes aegypti] >gi|108884409|gb|EAT48634.1| dynein heavy chain [Aedes aegypti]
CL12124.Contig1_All	499	1	240	gi|332028853|gb|EGI68879.1|	684	251	332	0.32	0.57	0.02	82	52.8	6e-06	--	Rho guanine nucleotide exchange factor 12 [Acromyrmex echinatior]
CL12139.Contig1_All	452	450	1	gi|157136807|ref|XP_001656917.1|	650	391	540	0.63	0.79	0	150	192	3e-48	--	sulfate transporter [Aedes aegypti] >gi|108880946|gb|EAT45171.1| sulfate transporter [Aedes aegypti]
CL12178.Contig1_All	283	2	283	gi|307206487|gb|EFN84513.1|	245	41	134	0.6	0.75	0	94	129	5e-29	--	Limbic system-associated membrane protein [Harpegnathos saltator]
CL12199.Contig1_All	669	553	2	gi|157105802|ref|XP_001649032.1|	860	98	281	0.44	0.63	0	184	162	1e-38	--	leucine-rich transmembrane protein [Aedes aegypti] >gi|108879996|gb|EAT44221.1| leucine-rich transmembrane protein [Aedes aegypti]
CL12219.Contig1_All	206	188	6	gi|326436437|gb|EGD82007.1|	1127	686	746	0.42	0.62	0	61	52	8e-06	--	hypothetical protein PTSG_11905 [Salpingoeca sp. ATCC 50818]
CL12253.Contig1_All	329	313	185	gi|157120338|ref|XP_001653614.1|	452	397	439	0.62	0.83	0	43	67	2e-10	--	tyrosine aminotransferase [Aedes aegypti] >gi|108874995|gb|EAT39220.1| tyrosine aminotransferase [Aedes aegypti]
CL12259.Contig1_All	266	2	211	gi|307177352|gb|EFN66525.1|	1882	1450	1519	0.54	0.74	0	70	77.4	2e-13	--	1-phosphatidylinositol-4,5-bisphosphate phosphodiesterase epsilon-1 [Camponotus floridanus]
CL12286.Contig1_All	403	291	43	gi|333466659|gb|EAA05419.5|	663	60	139	0.4	0.55	0	83	64.3	2e-09	--	AGAP003499-PA [Anopheles gambiae str. PEST]
CL12299.Contig1_All	1484	265	1287	gi|307205674|gb|EFN83936.1|	613	165	493	0.26	0.34	0.08	373	69.3	5e-10	--	SSXT protein [Harpegnathos saltator]
CL12324.Contig1_All	3528	1005	3143	gi|333470250|gb|EAA00847.5|	999	228	990	0.48	0.6	0.1	796	587	1e-165	--	AGAP001486-PA [Anopheles gambiae str. PEST]
CL12354.Contig1_All	409	9	404	gi|157118112|ref|XP_001659014.1|	1111	427	564	0.28	0.52	0.05	139	70.9	2e-11	--	DNA replication licensing factor MCM1 [Aedes aegypti] >gi|108875866|gb|EAT40091.1| DNA replication licensing factor MCM1 [Aedes aegypti]
CL12364.Contig1_All	255	235	11	gi|119112355|ref|XP_558889.2|	534	438	512	0.3	0.61	0	75	60.8	2e-08	--	AGAP003439-PH [Anopheles gambiae str. PEST] >gi|47169830|tpe|CAE54343.1| TPA: Mod(mdg4)-h67.2b [Anopheles gambiae] >gi|116129905|gb|EAL40985.2| AGAP003439-PH [Anopheles gambiae str. PEST]
CL12379.Contig1_All	3185	585	2726	gi|156546793|ref|XP_001605813.1|	708	19	660	0.45	0.63	0	715	614	1e-174	--	PREDICTED: influenza virus NS1A-binding protein-like isoform 1 [Nasonia vitripennis] >gi|345483044|ref|XP_003424732.1| PREDICTED: influenza virus NS1A-binding protein-like isoform 2 [Nasonia vitripennis] >gi|345483047|ref|XP_003424733.1| PREDICTED: influenza virus NS1A-binding protein-like isoform 3 [Nasonia vitripennis]
CL12399.Contig1_All	300	296	3	gi|158296886|ref|XP_317222.4|	424	124	221	0.45	0.63	0	98	92	7e-18	--	AGAP008246-PA [Anopheles gambiae str. PEST] >gi|157014927|gb|EAA12352.4| AGAP008246-PA [Anopheles gambiae str. PEST]
CL12404.Contig1_All	257	210	1	gi|345479426|ref|XP_003423947.1|	1493	5	72	0.84	0.92	0	70	115	6e-25	--	PREDICTED: protein virilizer-like [Nasonia vitripennis]
CL12409.Contig1_All	507	318	136	gi|118794603|ref|XP_321613.3|	222	95	146	0.57	0.63	0	61	56.2	6e-07	--	AGAP001509-PA [Anopheles gambiae str. PEST] >gi|116116374|gb|EAA01286.3| AGAP001509-PA [Anopheles gambiae str. PEST]
CL12433.Contig1_All	953	845	192	gi|170046691|ref|XP_001850887.1|	250	9	232	0.4	0.6	0.03	225	186	1e-45	--	aquaporin [Culex quinquefasciatus] >gi|167869383|gb|EDS32766.1| aquaporin [Culex quinquefasciatus]
CL12443.Contig1_All	369	368	3	gi|170042586|ref|XP_001849001.1|	664	148	268	0.72	0.87	0	122	187	9e-47	--	peptidyl-prolyl cis-trans isomerase [Culex quinquefasciatus] >gi|167866114|gb|EDS29497.1| peptidyl-prolyl cis-trans isomerase [Culex quinquefasciatus]
CL12484.Contig1_All	304	303	1	gi|148337548|gb|ABQ58863.1|	564	45	145	0.9	0.93	0	101	197	1e-49	--	B-type nicotinic acetylcholine receptor alpha subunit [Bemisia tabaci]
CL12515.Contig1_All	1754	128	1474	gi|170051869|ref|XP_001861961.1|	504	16	475	0.45	0.64	0.04	470	369	1e-100	--	alpha-taxilin [Culex quinquefasciatus] >gi|167872917|gb|EDS36300.1| alpha-taxilin [Culex quinquefasciatus]
CL12520.Contig1_All	1398	9	635	gi|333467636|gb|EAA07277.5|	871	504	714	0.27	0.43	0.05	221	76.3	3e-12	--	AGAP003432-PA [Anopheles gambiae str. PEST]
CL12530.Contig1_All	301	301	8	gi|307199018|gb|EFN79742.1|	820	510	607	0.73	0.81	0	98	152	3e-36	--	Probable G-protein coupled receptor 158 [Harpegnathos saltator]
CL12535.Contig1_All	465	462	1	gi|157127000|ref|XP_001661035.1|	2036	400	551	0.64	0.79	0	154	248	8e-65	--	low-density lipoprotein receptor (ldl) [Aedes aegypti] >gi|108873056|gb|EAT37281.1| low-density lipoprotein receptor (ldl) [Aedes aegypti]
CL12550.Contig1_All	640	9	203	gi|198465534|ref|XP_001353673.2|	1717	859	923	0.47	0.61	0	65	55.8	1e-06	--	GA16935 [Drosophila pseudoobscura pseudoobscura] >gi|198150201|gb|EAL31187.2| GA16935 [Drosophila pseudoobscura pseudoobscura]
CL12585.Contig1_All	582	1	582	gi|170052701|ref|XP_001862341.1|	415	158	350	0.54	0.7	0	194	265	9e-70	--	nuclear transcription factor, x-box binding 1 [Culex quinquefasciatus] >gi|167873563|gb|EDS36946.1| nuclear transcription factor, x-box binding 1 [Culex quinquefasciatus]
CL12600.Contig1_All	1203	236	715	gi|170043121|ref|XP_001849248.1|	548	35	197	0.28	0.5	0.02	164	80.9	1e-13	--	leucine-rich repeat-containing protein 15 [Culex quinquefasciatus] >gi|167866562|gb|EDS29945.1| leucine-rich repeat-containing protein 15 [Culex quinquefasciatus]
CL12609.Contig1_All	454	5	448	gi|157106978|ref|XP_001649570.1|	467	71	218	0.64	0.84	0	148	223	2e-57	--	pseudouridylate synthase [Aedes aegypti] >gi|108879706|gb|EAT43931.1| pseudouridylate synthase [Aedes aegypti]
CL12615.Contig1_All	301	11	292	gi|170049088|ref|XP_001870873.1|	1034	154	247	0.82	0.94	0	94	171	9e-42	--	membrane-associated guanylate kinase [Culex quinquefasciatus] >gi|167871008|gb|EDS34391.1| membrane-associated guanylate kinase [Culex quinquefasciatus]
CL12646.Contig1_All	328	306	22	gi|328715375|ref|XP_003245613.1|	543	327	422	0.3	0.51	0.03	98	55.8	5e-07	--	PREDICTED: zinc finger protein 271-like [Acyrthosiphon pisum]
CL12655.Contig1_All	445	2	445	gi|170052120|ref|XP_001862077.1|	764	124	268	0.79	0.87	0	148	243	2e-63	--	dipeptidyl-peptidase [Culex quinquefasciatus] >gi|167873102|gb|EDS36485.1| dipeptidyl-peptidase [Culex quinquefasciatus]
CL12668.Contig1_All	274	270	4	gi|307184010|gb|EFN70568.1|	2261	864	952	0.48	0.61	0	89	84	2e-15	--	General transcription factor 3C polypeptide 1 [Camponotus floridanus]
CL12685.Contig1_All	1990	431	1861	gi|345486670|ref|XP_003425526.1|	555	77	554	0.64	0.78	0	478	634	1e-180	--	PREDICTED: alanine aminotransferase 2-like isoform 2 [Nasonia vitripennis] >gi|345486672|ref|XP_001606833.2| PREDICTED: alanine aminotransferase 2-like isoform 1 [Nasonia vitripennis]
CL12692.Contig1_All	270	9	269	gi|157115082|ref|XP_001658104.1|	569	79	165	0.53	0.67	0.01	88	89.7	3e-17	--	zinc metalloprotease [Aedes aegypti] >gi|108877040|gb|EAT41265.1| zinc metalloprotease [Aedes aegypti]
CL12721.Contig1_All	363	345	4	gi|229577195|ref|NP_001153321.1|	517	311	427	0.39	0.55	0.03	118	75.9	5e-13	--	luciferase-like [Nasonia vitripennis]
CL12725.Contig1_All	416	3	404	gi|167515086|gb|ABZ81818.1|	632	484	617	0.44	0.64	0	134	130	1e-29	--	sodium-dependent nutrient amino acid transporter 8 [Aedes aegypti]
CL12792.Contig1_All	235	235	2	gi|170045221|ref|XP_001850215.1|	527	124	198	0.42	0.7	0	78	75.1	8e-13	--	atlastin [Culex quinquefasciatus] >gi|167868202|gb|EDS31585.1| atlastin [Culex quinquefasciatus]
CL12807.Contig1_All	306	265	92	gi|332026399|gb|EGI66528.1|	115	51	105	0.43	0.56	0	58	54.3	2e-06	--	Longitudinals lacking protein, isoforms A/B/D/L [Acromyrmex echinatior]
CL12818.Contig1_All	419	418	2	gi|157130502|ref|XP_001661901.1|	1130	943	1081	0.72	0.89	0	139	219	2e-56	--	DNA mismatch repair protein muts [Aedes aegypti] >gi|108871885|gb|EAT36110.1| DNA mismatch repair protein muts [Aedes aegypti]
CL12833.Contig1_All	237	235	11	gi|340718806|ref|XP_003397854.1|	832	156	230	0.72	0.84	0	75	113	2e-24	--	PREDICTED: protocadherin Fat 4-like [Bombus terrestris]
CL12838.Contig1_All	282	2	280	gi|332026316|gb|EGI66450.1|	614	307	399	0.93	0.98	0	93	176	2e-43	--	Sodium- and chloride-dependent GABA transporter 1 [Acromyrmex echinatior]
CL12868.Contig1_All	424	358	20	gi|58385276|ref|XP_313828.2|	238	125	237	0.42	0.63	0	113	98.6	7e-20	--	AGAP004528-PA [Anopheles gambiae str. PEST] >gi|55240904|gb|EAA09295.2| AGAP004528-PA [Anopheles gambiae str. PEST]
CL12894.Contig1_All	371	334	2	gi|170059568|ref|XP_001865419.1|	449	289	399	0.34	0.58	0	111	83.6	2e-15	--	adenylate cyclase [Culex quinquefasciatus] >gi|167878285|gb|EDS41668.1| adenylate cyclase [Culex quinquefasciatus]
CL12909.Contig1_All	626	625	203	gi|332030745|gb|EGI70421.1|	407	203	334	0.38	0.53	0	141	103	4e-21	--	Fez family zinc finger protein 1 [Acromyrmex echinatior]
CL12919.Contig1_All	313	2	313	gi|145493607|ref|XP_001432799.1|	3822	2425	2526	0.32	0.56	0	105	53.1	3e-06	--	hypothetical protein [Paramecium tetraurelia strain d4-2] >gi|124399913|emb|CAK65402.1| unnamed protein product [Paramecium tetraurelia]
CL12939.Contig1_All	356	348	1	gi|157106785|ref|XP_001649480.1|	1051	664	779	0.3	0.53	0	116	60.8	2e-08	--	DNA repair protein rad50 [Aedes aegypti] >gi|108868772|gb|EAT32997.1| DNA repair protein rad50 [Aedes aegypti]
CL12995.Contig1_All	734	154	567	gi|328782698|ref|XP_391853.3|	576	426	563	0.4	0.61	0	139	102	3e-25	--	PREDICTED: solute carrier family 22 member 21-like [Apis mellifera]
CL13005.Contig1_All	293	282	1	gi|170057904|ref|XP_001864687.1|	1201	348	441	0.87	0.92	0	94	192	4e-48	--	phd finger protein [Culex quinquefasciatus] >gi|167877197|gb|EDS40580.1| phd finger protein [Culex quinquefasciatus]
CL13019.Contig1_All	282	149	9	gi|332857035|ref|XP_003316641.1|	661	466	512	0.53	0.7	0	47	64.3	2e-09	--	PREDICTED: zinc finger protein 534 isoform 1 [Pan troglodytes]
CL13024.Contig1_All	300	295	2	gi|158296127|ref|XP_316622.4|	470	61	158	0.6	0.72	0	98	125	7e-28	--	AGAP006595-PA [Anopheles gambiae str. PEST] >gi|157016364|gb|EAA11418.4| AGAP006595-PA [Anopheles gambiae str. PEST]
CL13034.Contig1_All	665	665	180	gi|195329774|ref|XP_002031585.1|	893	309	470	0.33	0.55	0	162	114	3e-24	--	GM26081 [Drosophila sechellia] >gi|194120528|gb|EDW42571.1| GM26081 [Drosophila sechellia]
CL13049.Contig1_All	327	13	276	gi|157116031|ref|XP_001658348.1|	440	108	196	0.35	0.48	0.02	90	65.1	9e-10	--	zinc finger protein [Aedes aegypti] >gi|108876648|gb|EAT40873.1| zinc finger protein [Aedes aegypti]
CL13069.Contig1_All	222	22	219	gi|189235092|ref|XP_001809017.1|	2437	1600	1665	0.78	0.92	0	66	104	1e-21	--	PREDICTED: similar to notch homolog 5 [Tribolium castaneum]
CL13094.Contig1_All	321	5	253	gi|157110380|ref|XP_001651077.1|	521	431	513	0.53	0.73	0	83	94.4	1e-18	--	synaptic vesicle protein [Aedes aegypti] >gi|108878748|gb|EAT42973.1| synaptic vesicle protein [Aedes aegypti]
CL13129.Contig1_All	719	103	588	gi|147899627|ref|NP_001089897.1|	331	24	175	0.35	0.51	0	162	86.7	9e-16	--	transmembrane protease, serine 15 [Xenopus laevis] >gi|80477690|gb|AAI08641.1| MGC131327 protein [Xenopus laevis]
CL13139.Contig1_All	892	4	477	gi|328782698|ref|XP_391853.3|	576	407	565	0.41	0.59	0	159	127	9e-28	--	PREDICTED: solute carrier family 22 member 21-like [Apis mellifera]
CL13158.Contig1_All	262	46	252	gi|327275804|ref|XP_003222662.1|	185	101	170	0.67	0.84	0.01	70	102	5e-21	--	PREDICTED: chromobox protein homolog 1-like [Anolis carolinensis]
CL13167.Contig1_All	291	1	258	gi|8925554|gb|AAF81518.1|AF268320_1	333	237	324	0.62	0.71	0.02	88	109	4e-23	--	light-harvesting complex protein LHCG11 [Bigelowiella natans] >gi|145078995|tpg|DAA05892.1| TPA_inf: chloroplast light-harvesting complex II protein precursor Lhcbm3 [Bigelowiella natans]
CL13199.Contig1_All	285	6	272	gi|221102078|ref|XP_002168297.1|	887	722	807	0.37	0.55	0	89	53.9	2e-06	--	PREDICTED: similar to ORF2-encoded protein, partial [Hydra magnipapillata]
CL13204.Contig1_All	263	262	56	gi|195116567|ref|XP_002002825.1|	168	101	166	0.33	0.49	0	69	52	8e-06	--	GI10887 [Drosophila mojavensis] >gi|193913400|gb|EDW12267.1| GI10887 [Drosophila mojavensis]
CL13224.Contig1_All	1606	1461	106	gi|17647565|ref|NP_523867.1|	502	12	497	0.43	0.57	0.08	492	357	1e-96	--	kruppel [Drosophila melanogaster] >gi|73920218|sp|P07247.2|KRUP_DROME RecName: Full=Protein krueppel >gi|7291903|gb|AAF47321.1| kruppel [Drosophila melanogaster] >gi|201065447|gb|ACH92133.1| FI01010p [Drosophila melanogaster]
CL13249.Contig1_All	253	194	3	gi|328710855|ref|XP_001946764.2|	1285	1073	1141	0.43	0.62	0.07	69	57	2e-07	--	PREDICTED: DNA topoisomerase 2-binding protein 1-B-like [Acyrthosiphon pisum]
CL13278.Contig1_All	412	89	379	gi|157105758|ref|XP_001649014.1|	598	96	192	0.45	0.67	0	97	104	1e-21	--	triacylglycerol lipase, pancreatic [Aedes aegypti] >gi|108868961|gb|EAT33186.1| triacylglycerol lipase, pancreatic [Aedes aegypti]
CL13282.Contig1_All	374	360	13	gi|307175806|gb|EFN65621.1|	868	681	780	0.45	0.62	0	116	100	2e-20	--	GPI ethanolamine phosphate transferase 1 [Camponotus floridanus]
CL13287.Contig1_All	492	77	283	gi|126336191|ref|XP_001365620.1|	75	6	74	0.69	0.88	0	69	105	7e-22	--	PREDICTED: probable protein BRICK1-like [Monodelphis domestica]
CL13297.Contig1_All	299	12	122	gi|67587050|ref|XP_665229.1|	106	69	105	0.83	0.89	0	37	67.8	1e-10	--	senescence-associated protein [Cryptosporidium hominis TU502] >gi|54655782|gb|EAL34999.1| senescence-associated protein [Cryptosporidium hominis]
CL13302.Contig1_All	526	509	42	gi|270313089|gb|ACZ73627.1|	912	382	538	0.36	0.5	0.04	163	80.5	3e-14	--	AP-like reverse transcriptase/endonuclease [Adineta vaga]
CL13308.Contig1_All	329	13	321	gi|332027516|gb|EGI67593.1|	375	79	183	0.3	0.51	0.01	105	62.4	6e-09	--	Uncharacterized protein C5orf4-like protein [Acromyrmex echinatior]
CL13313.Contig1_All	318	286	56	gi|326915999|ref|XP_003204299.1|	177	103	177	0.45	0.63	0	77	70.1	3e-11	--	PREDICTED: nogo-B receptor-like [Meleagris gallopavo]
CL13318.Contig1_All	212	165	4	gi|157427|gb|AAA28533.1|	134	1	54	0.83	0.87	0	54	96.7	3e-19	--	fork head domain DNA binding protein [Drosophila melanogaster]
CL13322.Contig1_All	336	52	336	gi|157127406|ref|XP_001654964.1|	534	17	111	0.67	0.83	0	95	138	8e-32	--	fatty acid synthase [Aedes aegypti] >gi|108882399|gb|EAT46624.1| fatty acid synthase [Aedes aegypti]
CL13342.Contig1_All	277	277	2	gi|170045221|ref|XP_001850215.1|	527	45	124	0.52	0.67	0	92	96.3	4e-19	--	atlastin [Culex quinquefasciatus] >gi|167868202|gb|EDS31585.1| atlastin [Culex quinquefasciatus]
CL13352.Contig1_All	309	307	32	gi|340721873|ref|XP_003399338.1|	268	14	105	0.82	0.9	0	92	159	4e-38	--	PREDICTED: homeobox protein aristaless-like 4-like [Bombus terrestris]
CL13358.Contig1_All	251	210	1	gi|157119042|ref|XP_001659308.1|	265	22	94	0.5	0.71	0.04	73	76.6	3e-13	--	oxidoreductase [Aedes aegypti] >gi|108883208|gb|EAT47433.1| oxidoreductase [Aedes aegypti]
CL13363.Contig1_All	458	451	5	gi|158295254|ref|XP_316109.4|	1181	905	1054	0.49	0.74	0.01	151	164	1e-39	--	AGAP006059-PA [Anopheles gambiae str. PEST] >gi|157015947|gb|EAA11656.4| AGAP006059-PA [Anopheles gambiae str. PEST]
CL13374.Contig1_All	225	180	13	gi|42415820|gb|AAS15779.1|	524	9	64	0.41	0.6	0	56	53.9	2e-06	--	Cyp6g1 [Drosophila simulans]
CL13384.Contig1_All	286	2	232	gi|328714757|ref|XP_001946652.2|	317	210	287	0.62	0.83	0.01	78	106	4e-22	--	PREDICTED: neurotrimin-like [Acyrthosiphon pisum]
CL13399.Contig1_All	393	350	9	gi|195119284|ref|XP_002004161.1|	419	278	391	0.33	0.59	0	114	83.2	3e-15	--	GI19762 [Drosophila mojavensis] >gi|193909229|gb|EDW08096.1| GI19762 [Drosophila mojavensis]
CL13404.Contig1_All	265	9	209	gi|170043669|ref|XP_001849500.1|	1915	1559	1625	0.46	0.73	0	67	67.4	2e-10	--	wd-repeat protein [Culex quinquefasciatus] >gi|167867017|gb|EDS30400.1| wd-repeat protein [Culex quinquefasciatus]
CL13429.Contig1_All	389	7	381	gi|170036188|ref|XP_001845947.1|	325	13	137	0.45	0.61	0.01	127	106	3e-22	--	serine protease [Culex quinquefasciatus] >gi|167878745|gb|EDS42128.1| serine protease [Culex quinquefasciatus]
CL13454.Contig1_All	1213	933	283	gi|284010699|dbj|BAI66829.1|	347	41	255	0.31	0.52	0	217	108	4e-22	--	variable lymphocyte receptor A [Eptatretus burgeri]
CL13459.Contig1_All	322	322	2	gi|307209141|gb|EFN86283.1|	418	66	169	0.61	0.81	0	107	145	7e-34	--	Lachesin [Harpegnathos saltator]
CL13469.Contig1_All	319	319	2	gi|340729818|ref|XP_003403192.1|	357	61	193	0.45	0.56	0.2	133	92	7e-18	--	PREDICTED: doublesex- and mab-3-related transcription factor A2-like [Bombus terrestris]
CL13511.Contig1_All	348	333	1	gi|284010607|dbj|BAI66783.1|	275	63	170	0.36	0.59	0	112	70.5	2e-11	--	variable lymphocyte receptor A [Eptatretus burgeri]
CL13546.Contig1_All	267	188	6	gi|340718613|ref|XP_003397759.1|	429	36	96	0.65	0.88	0	61	98.6	7e-20	--	PREDICTED: caiB/baiF CoA-transferase family protein C7orf10-like [Bombus terrestris]
CL13557.Contig1_All	984	793	116	gi|170070228|ref|XP_001869507.1|	259	32	258	0.5	0.64	0	227	224	5e-57	--	serine-type enodpeptidase [Culex quinquefasciatus] >gi|167866100|gb|EDS29483.1| serine-type enodpeptidase [Culex quinquefasciatus]
CL13569.Contig1_All	281	27	272	gi|333467432|gb|EAA06792.5|	417	205	287	0.5	0.68	0.01	83	95.1	8e-19	--	AGAP000657-PA [Anopheles gambiae str. PEST]
CL13628.Contig1_All	725	725	3	gi|71755051|ref|XP_828440.1|	273	11	251	0.79	0.91	0	241	401	1e-110	--	40s ribosomal protein S4 [Trypanosoma brucei TREU927] >gi|71755053|ref|XP_828441.1| 40S ribosomal protein S4 [Trypanosoma brucei TREU927]
CL13636.Contig1_All	417	415	5	gi|157119334|ref|XP_001653360.1|	723	570	709	0.42	0.64	0.02	140	120	2e-26	--	abc transporter [Aedes aegypti] >gi|108875355|gb|EAT39580.1| abc transporter [Aedes aegypti]
CL13656.Contig1_All	661	1	489	gi|170033058|ref|XP_001844396.1|	1002	417	579	0.97	0.99	0	163	328	1e-88	--	potassium voltage-gated channel protein eag [Culex quinquefasciatus] >gi|167873510|gb|EDS36893.1| potassium voltage-gated channel protein eag [Culex quinquefasciatus]
CL13690.Contig1_All	287	70	276	gi|157120965|ref|XP_001659801.1|	548	6	75	0.47	0.67	0.01	70	72.4	6e-12	--	organic cation transporter [Aedes aegypti] >gi|108874726|gb|EAT38951.1| organic cation transporter [Aedes aegypti]
CL13699.Contig1_All	304	2	304	gi|170035924|ref|XP_001845816.1|	652	184	282	0.58	0.72	0	102	121	1e-26	--	transcription initiation factor TFIID subunit 5 [Culex quinquefasciatus] >gi|167878415|gb|EDS41798.1| transcription initiation factor TFIID subunit 5 [Culex quinquefasciatus]
CL13711.Contig1_All	244	242	3	gi|157137468|ref|XP_001657060.1|	638	226	305	0.67	0.87	0	80	125	7e-28	--	sodium/shloride dependent amino acid transporter [Aedes aegypti] >gi|108880828|gb|EAT45053.1| sodium/shloride dependent amino acid transporter [Aedes aegypti]
CL13717.Contig1_All	267	1	261	gi|221104537|ref|XP_002166162.1|	667	356	443	0.32	0.53	0.06	93	54.7	1e-06	--	PREDICTED: similar to transposase domain-containing protein, partial [Hydra magnipapillata]
CL13742.Contig1_All	293	291	1	gi|193083225|ref|NP_001122570.1|	1194	799	897	0.44	0.71	0.02	99	90.9	2e-17	--	ATPase family, AAA domain containing 5-like [Nasonia vitripennis]
CL13747.Contig1_All	570	7	570	gi|157126335|ref|XP_001654600.1|	498	169	354	0.46	0.74	0	188	190	3e-47	--	cytochrome P450 [Aedes aegypti] >gi|108882572|gb|EAT46797.1| cytochrome P450 [Aedes aegypti]
CL13772.Contig1_All	362	362	66	gi|195430420|ref|XP_002063253.1|	463	240	338	0.32	0.52	0	99	63.5	3e-09	--	GK21824 [Drosophila willistoni] >gi|194159338|gb|EDW74239.1| GK21824 [Drosophila willistoni]
CL13782.Contig1_All	1047	538	1044	gi|170040550|ref|XP_001848058.1|	478	287	456	0.51	0.66	0	170	177	7e-43	--	peptidoglycan recognition protein-lc [Culex quinquefasciatus] >gi|167864168|gb|EDS27551.1| peptidoglycan recognition protein-lc [Culex quinquefasciatus]
CL13796.Contig1_All	270	267	1	gi|157117130|ref|XP_001652949.1|	433	215	309	0.37	0.63	0.06	95	73.2	3e-12	--	ornithine decarboxylase [Aedes aegypti] >gi|108876150|gb|EAT40375.1| ornithine decarboxylase [Aedes aegypti]
CL13801.Contig1_All	275	5	268	gi|219551908|gb|ACL26692.1|	299	46	147	0.36	0.5	0.13	102	56.6	3e-07	--	farnesoic acid O-methyltransferase [Nilaparvata lugens]
CL13806.Contig1_All	406	36	368	gi|332023448|gb|EGI63691.1|	1669	598	714	0.27	0.51	0.05	117	60.8	2e-08	--	Nose resistant to fluoxetine protein 6 [Acromyrmex echinatior]
CL13826.Contig1_All	347	345	13	gi|157787054|ref|NP_001099369.1|	476	195	305	0.5	0.64	0.04	116	126	2e-28	--	lipase member I [Rattus norvegicus]
CL13841.Contig1_All	439	1	438	gi|170037226|ref|XP_001846460.1|	403	201	344	0.59	0.8	0	146	187	1e-46	--	WW domain-containing oxidoreductase [Culex quinquefasciatus] >gi|167880294|gb|EDS43677.1| WW domain-containing oxidoreductase [Culex quinquefasciatus]
CL13851.Contig1_All	565	560	24	gi|195030582|ref|XP_001988147.1|	1699	1503	1677	0.25	0.54	0	179	85.1	1e-15	--	GH10725 [Drosophila grimshawi] >gi|193904147|gb|EDW03014.1| GH10725 [Drosophila grimshawi]
CL13866.Contig1_All	376	315	1	gi|9454178|gb|AAF87696.1|AF248854_1	162	1	115	0.56	0.69	0.08	115	114	1e-24	--	hemoglobin 13 [Chironomus thummi]
CL13896.Contig1_All	624	564	52	gi|157118625|ref|XP_001659184.1|	474	200	444	0.29	0.41	0.3	245	86.3	9e-16	--	Sptzle 2 (Spz2) [Aedes aegypti] >gi|108883246|gb|EAT47471.1| Sptzle 2 (Spz2) [Aedes aegypti]
CL13936.Contig1_All	408	408	1	gi|307206999|gb|EFN84822.1|	1441	52	186	0.39	0.63	0.01	138	108	5e-23	--	Intraflagellar transport protein 140-like protein [Harpegnathos saltator]
CL13942.Contig1_All	423	422	3	gi|113197069|gb|ABI31793.1|	597	392	542	0.55	0.76	0.07	151	167	2e-40	--	Cdc6 [Drosophila paralutea]
CL13946.Contig1_All	959	948	193	gi|170051120|ref|XP_001861621.1|	315	63	310	0.34	0.53	0	252	162	2e-38	--	serine-type enodpeptidase [Culex quinquefasciatus] >gi|167872498|gb|EDS35881.1| serine-type enodpeptidase [Culex quinquefasciatus]
CL13951.Contig1_All	282	282	4	gi|158299356|ref|XP_319460.3|	996	649	741	0.87	0.91	0	93	172	5e-42	--	AGAP010269-PA [Anopheles gambiae str. PEST] >gi|157014325|gb|EAA13954.3| AGAP010269-PA [Anopheles gambiae str. PEST]
CL13955.Contig1_All	277	271	104	gi|307198853|gb|EFN79629.1|	3358	2844	2902	0.52	0.67	0.05	59	60.8	2e-08	--	FERM, RhoGEF and pleckstrin domain-containing protein 2 [Harpegnathos saltator]
CL13973.Contig1_All	408	379	35	gi|123484027|ref|XP_001324167.1|	4873	1212	1335	0.29	0.46	0.07	124	53.5	3e-06	--	hypothetical protein [Trichomonas vaginalis G3] >gi|121907045|gb|EAY11944.1| hypothetical protein TVAG_399490 [Trichomonas vaginalis G3]
CL13977.Contig1_All	935	917	561	gi|154335669|ref|XP_001564073.1|	163	29	133	0.52	0.61	0	119	94.7	5e-18	--	histone H1 [Leishmania braziliensis MHOM/BR/75/M2904] >gi|134061104|emb|CAM38125.1| histone H1 [Leishmania braziliensis MHOM/BR/75/M2904]
CL13988.Contig1_All	1233	350	865	gi|170033981|ref|XP_001844854.1|	204	12	187	0.7	0.75	0.02	177	218	4e-55	--	enhancer of split mgamma protein [Culex quinquefasciatus] >gi|167875099|gb|EDS38482.1| enhancer of split mgamma protein [Culex quinquefasciatus]
CL13993.Contig1_All	303	3	302	gi|158298562|ref|XP_318742.4|	679	180	278	0.82	0.9	0	100	166	3e-40	--	AGAP009683-PA [Anopheles gambiae str. PEST] >gi|157013943|gb|EAA14139.4| AGAP009683-PA [Anopheles gambiae str. PEST]
CL14028.Contig1_All	247	3	245	gi|307173529|gb|EFN64439.1|	1257	711	791	0.76	0.93	0	81	138	8e-32	--	Protein unc-13-like protein B [Camponotus floridanus]
CL14073.Contig1_All	349	41	334	gi|125901786|gb|ABN58713.1|	461	39	136	0.28	0.56	0	98	56.2	4e-07	--	gag-like protein [Biomphalaria glabrata]
CL14093.Contig1_All	318	1	318	gi|170036596|ref|XP_001846149.1|	562	153	239	0.54	0.66	0	106	107	2e-22	--	solute carrier family 23 member 2 [Culex quinquefasciatus] >gi|167879303|gb|EDS42686.1| solute carrier family 23 member 2 [Culex quinquefasciatus]
CL14119.Contig1_All	585	33	530	gi|345492879|ref|XP_001601681.2|	360	180	347	0.23	0.5	0.01	169	67.4	4e-10	--	PREDICTED: protein roadkill-like [Nasonia vitripennis]
CL14131.Contig1_All	422	282	1	gi|307206116|gb|EFN84196.1|	349	6	100	0.46	0.67	0.01	95	93.2	3e-18	--	Pancreatic lipase-related protein 2 [Harpegnathos saltator]
CL14142.Contig1_All	363	1	363	gi|170055254|ref|XP_001863501.1|	1353	742	861	0.71	0.87	0	121	186	3e-46	--	rhomboid [Culex quinquefasciatus] >gi|167875245|gb|EDS38628.1| rhomboid [Culex quinquefasciatus]
CL14147.Contig1_All	545	543	70	gi|284010803|dbj|BAI66881.1|	271	37	184	0.26	0.5	0.03	164	59.7	6e-08	--	variable lymphocyte receptor A [Eptatretus burgeri]
CL14161.Contig1_All	310	298	2	gi|170028582|ref|XP_001842174.1|	778	669	771	0.54	0.7	0.03	103	118	7e-26	--	sensitized chromosome inheritance modifier 19 [Culex quinquefasciatus] >gi|167876296|gb|EDS39679.1| sensitized chromosome inheritance modifier 19 [Culex quinquefasciatus]
CL14222.Contig1_All	263	261	1	gi|158297449|ref|XP_317678.4|	1053	127	214	0.42	0.61	0.02	89	60.5	2e-08	--	AGAP007823-PA [Anopheles gambiae str. PEST] >gi|157015200|gb|EAA12622.4| AGAP007823-PA [Anopheles gambiae str. PEST]
CL14251.Contig1_All	337	336	91	gi|158299277|ref|XP_319389.3|	1360	1258	1336	0.5	0.73	0	82	84.7	1e-15	--	AGAP010207-PA [Anopheles gambiae str. PEST] >gi|157014288|gb|EAA13790.4| AGAP010207-PA [Anopheles gambiae str. PEST]
CL14256.Contig1_All	652	647	3	gi|170041201|ref|XP_001848361.1|	696	281	496	0.51	0.73	0.01	218	237	3e-61	--	Nup75 [Culex quinquefasciatus] >gi|167864726|gb|EDS28109.1| Nup75 [Culex quinquefasciatus]
CL14272.Contig1_All	213	209	3	gi|170057338|ref|XP_001864440.1|	759	541	609	0.68	0.84	0	69	102	7e-21	--	monocarboxylate transporter [Culex quinquefasciatus] >gi|167876762|gb|EDS40145.1| monocarboxylate transporter [Culex quinquefasciatus]
CL14286.Contig1_All	424	423	34	gi|307196170|gb|EFN77827.1|	561	405	534	0.42	0.6	0	130	120	2e-26	--	Sodium- and chloride-dependent glycine transporter 2 [Harpegnathos saltator]
CL14306.Contig1_All	289	235	5	gi|345484161|ref|XP_001601598.2|	453	1	77	0.62	0.85	0	77	104	1e-21	--	PREDICTED: Golgi pH regulator-like [Nasonia vitripennis]
CL14356.Contig1_All	473	283	5	gi|170043551|ref|XP_001849447.1|	1017	922	1014	0.38	0.63	0.02	95	65.5	7e-10	--	Importin9 [Culex quinquefasciatus] >gi|167866853|gb|EDS30236.1| Importin9 [Culex quinquefasciatus]
CL14392.Contig1_All	315	314	48	gi|170030914|ref|XP_001843332.1|	794	117	205	0.56	0.66	0	89	108	9e-23	--	colmedin [Culex quinquefasciatus] >gi|167868812|gb|EDS32195.1| colmedin [Culex quinquefasciatus]
CL14417.Contig1_All	394	2	373	gi|340726673|ref|XP_003401678.1|	1133	849	962	0.55	0.7	0	124	116	3e-25	--	PREDICTED: probable G-protein coupled receptor 158-like [Bombus terrestris]
CL14451.Contig1_All	256	255	43	gi|259155164|ref|NP_001158824.1|	543	464	534	0.77	0.9	0	71	125	7e-28	--	Cleft lip and palate transmembrane protein 1 [Salmo salar] >gi|223647590|gb|ACN10553.1| Cleft lip and palate transmembrane protein 1 [Salmo salar]
CL14476.Contig1_All	208	5	208	gi|307179450|gb|EFN67774.1|	886	669	737	0.49	0.65	0.01	69	72	7e-12	--	Outer dense fiber protein 3 [Camponotus floridanus]
CL14497.Contig1_All	273	271	68	gi|157132569|ref|XP_001656075.1|	334	267	334	0.76	0.89	0	68	119	4e-26	--	beta-1,3-galactosyltransferase brn [Aedes aegypti] >gi|108884370|gb|EAT48595.1| beta-1,3-galactosyltransferase brn [Aedes aegypti]
CL14528.Contig1_All	665	2	664	gi|307173985|gb|EFN64703.1|	1877	65	285	0.81	0.92	0	221	385	1e-105	--	Serine/threonine-protein kinase MRCK beta [Camponotus floridanus]
CL14532.Contig1_All	354	3	335	gi|189240361|ref|XP_973209.2|	976	514	620	0.38	0.58	0.01	113	79.7	4e-14	--	PREDICTED: similar to AGAP006059-PA [Tribolium castaneum]
CL14548.Contig1_All	240	238	5	gi|157134688|ref|XP_001663348.1|	373	74	152	0.6	0.74	0.01	79	96.7	3e-19	--	aminotransferase [Aedes aegypti] >gi|108870381|gb|EAT34606.1| aminotransferase [Aedes aegypti]
CL14573.Contig1_All	363	1	357	gi|157125045|ref|XP_001654226.1|	811	413	544	0.37	0.56	0.09	132	81.3	1e-14	--	kek1 [Aedes aegypti] >gi|108882755|gb|EAT46980.1| kek1 [Aedes aegypti]
CL14592.Contig1_All	290	149	6	gi|170057036|ref|XP_001864301.1|	161	1	48	0.52	0.64	0	48	53.9	2e-06	--	CRAL/TRIO domain-containing protein [Culex quinquefasciatus] >gi|167876623|gb|EDS40006.1| CRAL/TRIO domain-containing protein [Culex quinquefasciatus]
CL14609.Contig1_All	433	428	15	gi|328790237|ref|XP_392436.4|	1100	878	1070	0.36	0.48	0.29	195	92.8	4e-18	--	PREDICTED: anoctamin-8-like isoform 2 [Apis mellifera]
CL14619.Contig1_All	277	276	4	gi|157120736|ref|XP_001659747.1|	2193	2102	2192	0.92	0.93	0	91	168	6e-41	--	dicer-1 [Aedes aegypti] >gi|108883036|gb|EAT47261.1| dicer-1 [Aedes aegypti]
CL14650.Contig1_All	322	317	3	gi|320544745|ref|NP_001188742.1|	531	359	465	0.49	0.69	0.01	107	117	2e-25	--	CG31886, isoform C [Drosophila melanogaster] >gi|318068370|gb|ADV36992.1| CG31886, isoform C [Drosophila melanogaster]
CL14654.Contig1_All	3342	2693	153	gi|307186120|gb|EFN71845.1|	1330	467	1330	0.4	0.57	0.06	906	535	1e-150	--	Selenide, water dikinase [Camponotus floridanus]
CL14668.Contig1_All	328	326	3	gi|343958538|dbj|BAK63124.1|	318	22	138	0.35	0.55	0.07	117	86.7	3e-16	--	bleomycin hydrolase [Pan troglodytes]
CL14684.Contig1_All	288	284	3	gi|170073757|ref|XP_001870431.1|	328	151	237	0.6	0.74	0	94	102	7e-21	--	retinol dehydrogenase 14 [Culex quinquefasciatus] >gi|167870414|gb|EDS33797.1| retinol dehydrogenase 14 [Culex quinquefasciatus]
CL14701.Contig1_All	689	152	394	gi|60416100|gb|AAH90748.1|	925	4	84	0.47	0.63	0.01	82	72.8	2e-15	--	Gpatch1 protein [Danio rerio]
CL14736.Contig1_All	329	328	2	gi|307203699|gb|EFN82665.1|	730	374	483	0.45	0.63	0	110	99	6e-20	--	Anaphase-promoting complex subunit 5 [Harpegnathos saltator]
CL14771.Contig1_All	365	97	354	gi|24652700|ref|NP_610672.1|	1626	150	230	0.48	0.63	0	86	85.1	8e-16	--	shavenoid, isoform A [Drosophila melanogaster] >gi|21627475|gb|AAF58666.2| shavenoid, isoform A [Drosophila melanogaster]
CL14776.Contig1_All	285	174	10	gi|156542973|ref|XP_001602638.1|	846	22	76	0.43	0.67	0	55	53.5	3e-06	--	PREDICTED: WD repeat-containing protein 75-like [Nasonia vitripennis]
CL14791.Contig1_All	534	534	7	gi|154413468|ref|XP_001579764.1|	3369	2384	2587	0.24	0.47	0.16	212	59.3	8e-08	--	viral A-type inclusion protein [Trichomonas vaginalis G3]
CL14796.Contig1_All	219	218	3	gi|281207366|gb|EFA81549.1|	896	605	681	0.46	0.67	0.06	77	65.9	5e-10	--	calponin domain-containing protein [Polysphondylium pallidum PN500]
CL14801.Contig1_All	378	106	357	gi|157130715|ref|XP_001661978.1|	328	10	99	0.6	0.73	0.07	91	107	1e-22	--	mitochondrial carrier protein [Aedes aegypti] >gi|108871820|gb|EAT36045.1| mitochondrial carrier protein [Aedes aegypti]
CL14826.Contig1_All	243	239	3	gi|22035166|gb|AAL58525.1|	143	10	88	0.64	0.79	0	79	110	2e-23	--	period [Lutzomyia evandroi]
CL14895.Contig1_All	4689	1	4590	gi|307172257|gb|EFN63762.1|	1795	385	1795	0.55	0.66	0.03	1586	1511	0	--	Kinesin-like protein KIF13A [Camponotus floridanus]
CL14900.Contig1_All	477	1	351	gi|195112260|ref|XP_002000692.1|	876	90	205	0.33	0.5	0.02	120	52.8	5e-06	--	GI22386 [Drosophila mojavensis] >gi|193917286|gb|EDW16153.1| GI22386 [Drosophila mojavensis]
CL14905.Contig1_All	1732	250	1119	gi|531471|gb|AAA64560.1|	560	1	292	0.82	0.91	0.01	293	496	1e-138	--	phosphorylase kinase gamma [Drosophila melanogaster]
CL14910.Contig1_All	351	351	73	gi|198422560|ref|XP_002123334.1|	509	373	464	0.44	0.6	0	93	78.2	1e-13	--	PREDICTED: similar to tetratricopeptide repeat domain 8 isoform 2 [Ciona intestinalis]
CL14915.Contig1_All	432	418	8	gi|307173628|gb|EFN64479.1|	426	244	379	0.42	0.63	0	137	125	7e-28	--	Probable O-sialoglycoprotein endopeptidase 2 [Camponotus floridanus]
CL14925.Contig1_All	428	383	3	gi|157134516|ref|XP_001656349.1|	381	89	215	0.54	0.77	0	127	162	4e-39	--	wd-repeat protein [Aedes aegypti] >gi|108881387|gb|EAT45612.1| wd-repeat protein [Aedes aegypti]
CL14952.Contig1_All	322	321	115	gi|157119334|ref|XP_001653360.1|	723	317	385	0.49	0.71	0	69	80.5	2e-14	--	abc transporter [Aedes aegypti] >gi|108875355|gb|EAT39580.1| abc transporter [Aedes aegypti]
CL14957.Contig1_All	341	3	275	gi|157107410|ref|XP_001649764.1|	613	427	518	0.34	0.61	0.02	93	65.9	5e-10	--	n-acetylgalactosaminyltransferase [Aedes aegypti] >gi|108884050|gb|EAT48275.1| n-acetylgalactosaminyltransferase [Aedes aegypti]
CL14962.Contig1_All	304	163	303	gi|193875800|gb|ACF24536.1|	335	112	159	0.79	0.81	0.02	48	83.2	3e-15	--	light harvesting complex protein LHCII-1 [Gymnochlora stellata]
CL14966.Contig1_All	268	268	11	gi|110763495|ref|XP_393307.3|	150	64	149	0.76	0.96	0	86	164	1e-39	--	PREDICTED: MORN repeat-containing protein 4 [Apis mellifera]
CL14977.Contig1_All	519	182	3	gi|3348034|gb|AAC27780.1|	510	78	133	0.57	0.72	0.01	61	67	3e-10	--	runt [Drosophila melanogaster]
CL14982.Contig1_All	1170	7	591	gi|157167469|ref|XP_001654811.1|	365	162	357	0.37	0.58	0.01	197	159	3e-37	--	inosine-uridine preferring nucleoside hydrolase [Aedes aegypti] >gi|108882436|gb|EAT46661.1| inosine-uridine preferring nucleoside hydrolase [Aedes aegypti]
CL14987.Contig1_All	379	377	3	gi|158300462|ref|XP_320377.4|	1710	1040	1163	0.52	0.79	0	125	148	8e-35	--	AGAP012155-PA [Anopheles gambiae str. PEST] >gi|157013171|gb|EAA00188.4| AGAP012155-PA [Anopheles gambiae str. PEST]
CL14992.Contig1_All	288	137	3	gi|170045882|ref|XP_001850521.1|	102	4	48	0.6	0.73	0	45	56.6	3e-07	--	conserved hypothetical protein [Culex quinquefasciatus] >gi|167868749|gb|EDS32132.1| conserved hypothetical protein [Culex quinquefasciatus]
CL15001.Contig1_All	576	525	7	gi|302151381|gb|ADK97610.1|	267	7	186	0.27	0.45	0.11	196	64.7	2e-09	--	NADH dehydrogenase subunit 2 [Punctodera chalcoensis]
CL15031.Contig1_All	266	266	120	gi|170050486|ref|XP_001861333.1|	523	467	515	0.57	0.77	0	49	61.6	1e-08	--	Lethal(2)neighbor of tid protein [Culex quinquefasciatus] >gi|167872071|gb|EDS35454.1| Lethal(2)neighbor of tid protein [Culex quinquefasciatus]
CL15041.Contig1_All	535	534	145	gi|157132836|ref|XP_001662662.1|	852	690	823	0.58	0.73	0.02	134	152	5e-36	--	centaurin beta [Aedes aegypti] >gi|108881625|gb|EAT45850.1| centaurin beta [Aedes aegypti]
CL15046.Contig1_All	300	13	300	gi|157136487|ref|XP_001656851.1|	584	106	199	0.66	0.79	0	96	128	7e-29	--	aromatic amino acid decarboxylase [Aedes aegypti] >gi|108881020|gb|EAT45245.1| aromatic amino acid decarboxylase [Aedes aegypti]
CL15081.Contig1_All	521	30	518	gi|72547036|ref|XP_843163.1|	17392	1117	1278	0.29	0.42	0	163	53.1	5e-06	--	proteophosphoglycan 5 [Leishmania major strain Friedlin] >gi|323363677|emb|CBZ12682.1| proteophosphoglycan 5 [Leishmania major strain Friedlin]
CL15086.Contig1_All	492	491	90	gi|170075026|ref|XP_001870649.1|	351	188	319	0.47	0.65	0	134	131	1e-29	--	sodium-dependent multivitamin transporter [Culex quinquefasciatus] >gi|167872074|gb|EDS35457.1| sodium-dependent multivitamin transporter [Culex quinquefasciatus]
CL15127.Contig1_All	359	183	1	gi|333468172|gb|EAA07638.5|	192	2	62	0.78	0.86	0	61	102	5e-21	--	AGAP002563-PA [Anopheles gambiae str. PEST]
CL15157.Contig1_All	272	267	43	gi|242003588|ref|XP_002422786.1|	162	12	88	0.44	0.56	0.05	79	55.1	9e-07	--	conserved hypothetical protein [Pediculus humanus corporis] >gi|212505644|gb|EEB10048.1| conserved hypothetical protein [Pediculus humanus corporis]
CL15162.Contig1_All	485	461	3	gi|332030463|gb|EGI70151.1|	1085	75	210	0.35	0.53	0	153	81.6	1e-14	--	Uncharacterized protein KIAA1467-like protein [Acromyrmex echinatior]
CL15182.Contig1_All	331	328	44	gi|170040309|ref|XP_001847946.1|	615	519	614	0.5	0.7	0.01	96	109	3e-23	--	tyrosyl-dna phosphodiesterase [Culex quinquefasciatus] >gi|167863873|gb|EDS27256.1| tyrosyl-dna phosphodiesterase [Culex quinquefasciatus]
CL15197.Contig1_All	856	777	106	gi|66805309|ref|XP_636387.1|	977	476	682	0.26	0.42	0	225	73.9	8e-12	--	myb domain-containing protein [Dictyostelium discoideum AX4] >gi|74996653|sp|Q54HX6.1|MYBI_DICDI RecName: Full=Myb-like protein I >gi|60464759|gb|EAL62883.1| myb domain-containing protein [Dictyostelium discoideum AX4]
CL15227.Contig1_All	286	282	1	gi|195116751|ref|XP_002002915.1|	1065	918	1016	0.35	0.5	0.05	99	56.6	3e-07	--	GI17636 [Drosophila mojavensis] >gi|193913490|gb|EDW12357.1| GI17636 [Drosophila mojavensis]
CL15233.Contig1_All	396	3	377	gi|157112684|ref|XP_001651847.1|	548	197	322	0.5	0.69	0	126	139	5e-32	--	sugar transporter [Aedes aegypti] >gi|108877988|gb|EAT42213.1| sugar transporter [Aedes aegypti]
CL15278.Contig1_All	242	70	210	gi|50344964|ref|NP_001002154.1|	418	2	51	0.52	0.74	0.06	50	60.5	2e-08	--	AP-3 complex subunit mu-2 [Danio rerio] >gi|47937886|gb|AAH71355.1| Adaptor-related protein complex 3, mu 2 subunit [Danio rerio]
CL15328.Contig1_All	468	464	138	gi|195035717|ref|XP_001989318.1|	1048	386	491	0.53	0.62	0.03	113	102	4e-21	--	GH11663 [Drosophila grimshawi] >gi|193905318|gb|EDW04185.1| GH11663 [Drosophila grimshawi]
CL15347.Contig1_All	308	305	45	gi|221119676|ref|XP_002155414.1|	372	236	323	0.3	0.59	0.01	88	55.8	5e-07	--	PREDICTED: similar to ORF2-encoded protein, partial [Hydra magnipapillata]
CL15357.Contig1_All	235	135	1	gi|209732624|gb|ACI67181.1|	195	7	51	0.53	0.68	0	45	53.5	3e-06	--	Deoxycytidylate deaminase [Salmo salar]
CL15362.Contig1_All	266	262	2	gi|328792380|ref|XP_624031.2|	1008	828	915	0.65	0.76	0.01	88	117	1e-25	--	PREDICTED: superkiller viralicidic activity 2-like 2-like isoform 2 [Apis mellifera]
CL15372.Contig1_All	707	519	73	gi|320545551|ref|NP_001189046.1|	181	24	181	0.65	0.79	0.05	158	204	2e-51	--	Ecdysone-induced protein 63F 1, isoform C [Drosophila melanogaster] >gi|318069131|gb|ADV37483.1| Ecdysone-induced protein 63F 1, isoform C [Drosophila melanogaster]
CL15388.Contig1_All	459	3	224	gi|340056712|emb|CCC51048.1|	143	70	143	0.95	0.97	0	74	147	2e-34	--	40S ribosomal protein S23 [Trypanosoma vivax Y486]
CL15427.Contig1_All	240	238	11	gi|157111857|ref|XP_001664321.1|	307	108	181	0.69	0.76	0	76	105	4e-22	--	homeobox protein dbx [Aedes aegypti] >gi|108878257|gb|EAT42482.1| homeobox protein dbx [Aedes aegypti]
CL15432.Contig1_All	282	171	1	gi|170063054|ref|XP_001866937.1|	463	16	75	0.39	0.67	0.06	61	58.2	1e-07	--	scavenger receptor cysteine-rich protein [Culex quinquefasciatus] >gi|167880823|gb|EDS44206.1| scavenger receptor cysteine-rich protein [Culex quinquefasciatus]
CL15432.Contig1_All	282	138	1	gi|11138240|dbj|BAB17787.1|	1851	340	384	0.5	0.6	0	46	53.1	4e-06	--	mucin [Rattus norvegicus]
CL15437.Contig1_All	787	4	786	gi|600420|emb|CAA86993.1|	828	512	781	0.38	0.52	0.06	278	162	2e-38	--	Calpain [Drosophila melanogaster]
CL15442.Contig1_All	509	2	508	gi|157104520|ref|XP_001648446.1|	506	263	427	0.6	0.75	0	169	215	5e-55	--	pickpocket [Aedes aegypti] >gi|108880310|gb|EAT44535.1| pickpocket [Aedes aegypti]
CL15447.Contig1_All	368	367	2	gi|157109203|ref|XP_001650568.1|	1034	901	1021	0.62	0.8	0	122	156	2e-37	--	DNA repair protein rad50 [Aedes aegypti] >gi|108879084|gb|EAT43309.1| DNA repair protein rad50 [Aedes aegypti]
CL15467.Contig1_All	338	338	3	gi|328783057|ref|XP_001121433.2|	478	342	454	0.32	0.54	0.05	119	64.3	2e-09	--	PREDICTED: serine protease gd [Apis mellifera]
CL15472.Contig1_All	438	360	1	gi|258597385|ref|XP_001348083.2|	447	325	434	0.3	0.56	0	120	67.4	2e-10	--	conserved Plasmodium protein [Plasmodium falciparum 3D7] >gi|254832703|gb|AAN35996.2| conserved Plasmodium protein [Plasmodium falciparum 3D7]
CL15482.Contig1_All	348	1	348	gi|157134069|ref|XP_001663132.1|	3576	2549	2666	0.48	0.69	0.01	118	122	6e-27	--	transformation/transcription domain-associated protein [Aedes aegypti] >gi|108870628|gb|EAT34853.1| transformation/transcription domain-associated protein [Aedes aegypti]
CL15492.Contig1_All	298	99	1	gi|2073406|emb|CAA73368.1|	629	14	46	0.9	0.93	0	33	67.8	1e-10	--	bifunctional ATP sulfurylase/APS kinase [Drosophila melanogaster]
CL15497.Contig1_All	491	455	6	gi|157119542|ref|XP_001659415.1|	316	3	157	0.33	0.56	0.03	155	103	3e-21	--	netrin receptor unc5 [Aedes aegypti] >gi|108875283|gb|EAT39508.1| netrin receptor unc5 [Aedes aegypti]
CL15527.Contig1_All	320	54	266	gi|45550776|ref|NP_650901.2|	594	488	558	0.73	0.88	0	71	112	4e-24	--	CG5466 [Drosophila melanogaster] >gi|45446564|gb|AAF55789.2| CG5466 [Drosophila melanogaster] >gi|85861131|gb|ABC86514.1| GH15831p [Drosophila melanogaster]
CL15542.Contig1_All	1112	1	1110	gi|50261642|gb|AAT72405.1|	508	154	506	0.49	0.67	0	373	348	3e-94	--	cytochrome P450 [Culex pipiens pallens]
CL15562.Contig1_All	1912	2	1630	gi|14794412|gb|AAK73351.1|AF390100_1	955	349	910	0.32	0.51	0.05	572	275	7e-72	--	aminopeptidase N [Aedes aegypti]
CL15577.Contig1_All	334	320	33	gi|156549074|ref|XP_001607495.1|	3871	453	549	0.3	0.53	0.01	97	53.9	2e-06	--	PREDICTED: DNA-dependent protein kinase catalytic subunit-like [Nasonia vitripennis]
CL15583.Contig1_All	272	2	268	gi|157124525|ref|XP_001654088.1|	449	174	269	0.39	0.56	0.07	96	70.5	2e-11	--	cln3/battenin [Aedes aegypti] >gi|157124527|ref|XP_001654089.1| cln3/battenin [Aedes aegypti] >gi|108873934|gb|EAT38159.1| cln3/battenin [Aedes aegypti] >gi|108873935|gb|EAT38160.1| cln3/battenin [Aedes aegypti]
CL15598.Contig1_All	352	225	1	gi|170028713|ref|XP_001842239.1|	483	9	85	0.45	0.72	0.02	77	71.6	1e-11	--	excitatory amino acid transporter 3 [Culex quinquefasciatus] >gi|167877924|gb|EDS41307.1| excitatory amino acid transporter 3 [Culex quinquefasciatus]
CL15604.Contig1_All	404	2	394	gi|194911057|ref|XP_001982278.1|	2072	247	370	0.27	0.51	0	131	53.5	3e-06	--	GG12515 [Drosophila erecta] >gi|190656916|gb|EDV54148.1| GG12515 [Drosophila erecta]
CL15618.Contig1_All	509	335	84	gi|333467573|gb|EGK96606.1|	803	1	99	0.49	0.64	0.15	99	94	2e-18	--	AGAP000795-PC [Anopheles gambiae str. PEST]
CL15623.Contig1_All	270	242	3	gi|157130122|ref|XP_001655571.1|	519	407	487	0.53	0.72	0.01	81	98.2	9e-20	--	cytochrome P450 [Aedes aegypti] >gi|108884454|gb|EAT48679.1| cytochrome P450 [Aedes aegypti]
CL15633.Contig1_All	367	8	367	gi|156554629|ref|XP_001605100.1|	632	43	158	0.7	0.8	0	120	173	2e-42	--	PREDICTED: sodium-coupled monocarboxylate transporter 1-like [Nasonia vitripennis]
CL15648.Contig1_All	262	12	191	gi|237838873|ref|XP_002368734.1|	361	288	347	0.4	0.65	0	60	57.8	1e-07	--	lysine decarboxylase domain-containing protein [Toxoplasma gondii ME49] >gi|211966398|gb|EEB01594.1| lysine decarboxylase domain-containing protein [Toxoplasma gondii ME49]
CL15652.Contig1_All	293	31	285	gi|307206630|gb|EFN84609.1|	2613	269	353	0.58	0.8	0	85	107	2e-22	--	Centromeric protein E [Harpegnathos saltator]
CL15657.Contig1_All	352	351	1	gi|307210568|gb|EFN87038.1|	526	311	425	0.51	0.68	0.01	119	114	1e-24	--	NADPH-dependent diflavin oxidoreductase 1 [Harpegnathos saltator]
CL15663.Contig1_All	263	259	2	gi|326925729|ref|XP_003209062.1|	1384	1140	1225	0.65	0.77	0	86	121	1e-26	--	PREDICTED: PAS domain-containing serine/threonine-protein kinase-like [Meleagris gallopavo]
CL15668.Contig1_All	735	733	5	gi|157118100|ref|XP_001659008.1|	2385	612	854	0.58	0.74	0	243	287	3e-76	--	fatty acid synthase [Aedes aegypti] >gi|108875860|gb|EAT40085.1| fatty acid synthase [Aedes aegypti]
CL15689.Contig1_All	269	266	9	gi|344273435|ref|XP_003408527.1|	559	169	251	0.41	0.63	0	86	70.5	2e-11	--	PREDICTED: atlastin-1 [Loxodonta africana]
CL15700.Contig1_All	425	409	41	gi|332020180|gb|EGI60624.1|	1163	891	1009	0.28	0.52	0.01	125	61.6	1e-08	--	WD repeat-containing protein 63 [Acromyrmex echinatior]
CL15720.Contig1_All	529	1	528	gi|170064988|ref|XP_001867755.1|	568	287	462	0.44	0.66	0	176	160	2e-38	--	EF-hand domain-containing family member C2 [Culex quinquefasciatus] >gi|167882158|gb|EDS45541.1| EF-hand domain-containing family member C2 [Culex quinquefasciatus]
CL15731.Contig1_All	236	227	12	gi|157109805|ref|XP_001650832.1|	1342	1	70	0.37	0.63	0	72	55.1	9e-07	--	phosphoribosylformylglycinamidine synthase, putative [Aedes aegypti] >gi|108878934|gb|EAT43159.1| phosphoribosylformylglycinamidine synthase, putative [Aedes aegypti]
CL15736.Contig1_All	303	302	162	gi|332016286|gb|EGI57199.1|	499	269	315	0.82	0.91	0	47	91.3	1e-17	--	Forkhead transcription factor HCM1 [Acromyrmex echinatior]
CL15741.Contig1_All	441	52	408	gi|328720819|ref|XP_001947201.2|	205	1	118	0.34	0.55	0	120	75.5	7e-13	--	PREDICTED: protein transport protein SFT2-like [Acyrthosiphon pisum]
CL15751.Contig1_All	783	174	779	gi|157118987|ref|XP_001659281.1|	380	6	215	0.58	0.74	0.04	211	245	1e-63	--	zinc finger protein [Aedes aegypti] >gi|108875491|gb|EAT39716.1| zinc finger protein [Aedes aegypti]
CL15782.Contig1_All	329	96	296	gi|158301663|ref|XP_321329.4|	252	166	230	0.43	0.7	0	67	62	8e-09	--	AGAP001753-PA [Anopheles gambiae str. PEST] >gi|157012581|gb|EAA00929.4| AGAP001753-PA [Anopheles gambiae str. PEST]
CL15811.Contig1_All	2544	1548	109	gi|170028417|ref|XP_001842092.1|	809	26	536	0.47	0.61	0.09	531	399	1e-109	--	toucan [Culex quinquefasciatus] >gi|167874247|gb|EDS37630.1| toucan [Culex quinquefasciatus]
CL15823.Contig1_All	469	469	224	gi|154342079|ref|XP_001566991.1|	204	123	204	0.95	0.97	0	82	166	2e-40	--	ribosomal protein L15 [Leishmania braziliensis MHOM/BR/75/M2904]
CL15832.Contig1_All	1890	1268	183	gi|307203220|gb|EFN82375.1|	377	1	368	0.64	0.78	0.01	368	484	1e-135	--	Protein phosphatase 1B [Harpegnathos saltator]
CL15847.Contig1_All	285	285	25	gi|339515652|ref|NP_001129727.2|	251	165	251	0.74	0.87	0	87	131	8e-30	--	GTP cyclohydrolase 1 [Danio rerio]
CL15868.Contig1_All	281	195	4	gi|340714459|ref|XP_003395746.1|	603	70	133	0.37	0.6	0	64	53.9	2e-06	--	PREDICTED: atlastin-like isoform 1 [Bombus terrestris]
CL15881.Contig1_All	1126	1029	46	gi|333469318|gb|EAA10569.5|	386	25	359	0.5	0.62	0.04	344	307	5e-82	--	AGAP004620-PA [Anopheles gambiae str. PEST]
CL15896.Contig1_All	313	1	312	gi|170058498|ref|XP_001864948.1|	1753	1133	1234	0.47	0.69	0	104	107	2e-22	--	low-density lipoprotein receptor [Culex quinquefasciatus] >gi|167877580|gb|EDS40963.1| low-density lipoprotein receptor [Culex quinquefasciatus]
CL15916.Contig1_All	315	22	285	gi|195392511|ref|XP_002054901.1|	636	361	446	0.38	0.6	0.01	89	63.9	2e-09	--	GJ24703 [Drosophila virilis] >gi|194152987|gb|EDW68421.1| GJ24703 [Drosophila virilis]
CL15919.Contig1_All	389	384	1	gi|307167524|gb|EFN61095.1|	858	473	614	0.3	0.5	0.12	146	80.9	2e-14	--	Zinc finger protein 271 [Camponotus floridanus]
CL15934.Contig1_All	483	3	449	gi|158296537|ref|XP_316929.4|	2838	2172	2401	0.3	0.43	0.35	230	73.2	4e-12	--	AGAP008512-PA [Anopheles gambiae str. PEST] >gi|157014757|gb|EAA12207.4| AGAP008512-PA [Anopheles gambiae str. PEST]
CL15943.Contig1_All	608	3	608	gi|333469717|gb|EAA01274.6|	1055	256	456	0.57	0.72	0	202	245	8e-64	--	AGAP002104-PA [Anopheles gambiae str. PEST]
CL15948.Contig1_All	274	261	1	gi|67625704|tpe|CAJ00238.1|	831	593	679	0.4	0.59	0	87	68.9	6e-11	--	TPA: endonuclease-reverse transcriptase [Schistosoma mansoni]
CL15963.Contig1_All	321	143	3	gi|157134688|ref|XP_001663348.1|	373	1	47	0.59	0.76	0	47	59.7	4e-08	--	aminotransferase [Aedes aegypti] >gi|108870381|gb|EAT34606.1| aminotransferase [Aedes aegypti]
CL15980.Contig1_All	309	7	288	gi|281365214|ref|NP_001137842.2|	1677	1021	1112	0.44	0.6	0	94	96.7	3e-19	--	CG10186, isoform G [Drosophila melanogaster] >gi|281365216|ref|NP_001163016.1| CG10186, isoform H [Drosophila melanogaster] >gi|272407106|gb|ACL83048.2| CG10186, isoform G [Drosophila melanogaster] >gi|272407107|gb|ACZ94302.1| CG10186, isoform H [Drosophila melanogaster]
CL15994.Contig1_All	1407	581	1276	gi|157106502|ref|XP_001649353.1|	247	25	247	0.62	0.71	0.04	243	276	2e-72	--	homeobox protein [Aedes aegypti] >gi|108868829|gb|EAT33054.1| homeobox protein [Aedes aegypti]
CL16005.Contig1_All	600	446	6	gi|91992512|gb|ABE72972.1|	548	236	372	0.36	0.53	0	147	90.1	5e-17	--	cathepsin L [Aedes aegypti]
CL16009.Contig1_All	1242	2	814	gi|74854663|sp|Q54R73.1|Y5465_DICDI	1247	948	1223	0.2	0.39	0.09	298	60.5	2e-07	--	RecName: Full=Uncharacterized protein DDB_G0283357
CL16015.Contig1_All	306	52	306	gi|61103058|gb|AAX37999.1|	519	402	482	0.57	0.6	0.07	92	77	2e-13	--	hemomucin [Drosophila melanogaster]
CL16019.Contig1_All	362	195	362	gi|345487026|ref|XP_003425609.1|	126	56	111	0.42	0.62	0	56	56.6	3e-07	--	PREDICTED: uncharacterized protein C17orf90 homolog [Nasonia vitripennis]
CL16034.Contig1_All	644	68	394	gi|333468312|gb|EGK96908.1|	957	498	606	0.34	0.57	0	109	82.8	1e-14	--	AGAP013414-PA [Anopheles gambiae str. PEST]
CL16044.Contig1_All	310	30	305	gi|307177178|gb|EFN66411.1|	697	309	400	0.77	0.86	0	92	154	8e-37	--	Uncharacterized protein C4orf14 [Camponotus floridanus]
CL16064.Contig1_All	296	2	97	gi|340721794|ref|XP_003399299.1|	771	740	771	0.81	0.93	0	32	61.6	1e-08	--	PREDICTED: protein kinase C iota type-like [Bombus terrestris]
CL16069.Contig1_All	340	26	283	gi|170030174|ref|XP_001842965.1|	684	600	682	0.8	0.87	0	86	135	4e-31	--	sodium- and chloride-dependent neurotransmitter transporter [Culex quinquefasciatus] >gi|167865971|gb|EDS29354.1| sodium- and chloride-dependent neurotransmitter transporter [Culex quinquefasciatus]
CL16089.Contig1_All	313	312	52	gi|221330560|ref|NP_611720.2|	654	565	651	0.6	0.8	0	87	110	1e-23	--	CG42284 [Drosophila melanogaster] >gi|220902349|gb|AAF46907.4| CG42284 [Drosophila melanogaster]
CL16124.Contig1_All	532	5	532	gi|45382557|ref|NP_990573.1|	4543	1355	1529	0.48	0.71	0	176	191	1e-47	--	low-density lipoprotein receptor-related protein 1 precursor [Gallus gallus] >gi|1708864|sp|P98157.1|LRP1_CHICK RecName: Full=Low-density lipoprotein receptor-related protein 1; Short=LRP-1; AltName: Full=Alpha-2-macroglobulin receptor; Short=A2MR; Flags: Precursor >gi|438007|emb|CAA52870.1| alpha-2-macroglobulin receptor [Gallus gallus]
CL16134.Contig1_All	647	252	647	gi|170041785|ref|XP_001848631.1|	420	223	356	0.36	0.63	0.04	138	106	7e-22	--	epoxide hydrolase [Culex quinquefasciatus] >gi|167865390|gb|EDS28773.1| epoxide hydrolase [Culex quinquefasciatus]
CL16139.Contig1_All	241	1	237	gi|170028176|ref|XP_001841972.1|	510	106	184	0.35	0.62	0	79	58.2	1e-07	--	glycerol kinase [Culex quinquefasciatus] >gi|167871797|gb|EDS35180.1| glycerol kinase [Culex quinquefasciatus]
CL16154.Contig1_All	249	246	13	gi|170034704|ref|XP_001845213.1|	1187	1084	1167	0.41	0.61	0.07	84	63.2	3e-09	--	mannosidase alpha class 2a [Culex quinquefasciatus] >gi|167876084|gb|EDS39467.1| mannosidase alpha class 2a [Culex quinquefasciatus]
CL16169.Contig1_All	506	198	488	gi|333468993|gb|EAA09300.5|	3216	104	193	0.31	0.57	0	97	73.6	3e-12	--	AGAP004327-PA [Anopheles gambiae str. PEST]
CL16179.Contig1_All	1902	388	1836	gi|170036452|ref|XP_001846078.1|	454	1	449	0.44	0.63	0	483	427	1e-118	--	sodium/potassium/calcium exchanger 3 [Culex quinquefasciatus] >gi|167879050|gb|EDS42433.1| sodium/potassium/calcium exchanger 3 [Culex quinquefasciatus]
CL16207.Contig1_All	349	284	3	gi|158295254|ref|XP_316109.4|	1181	822	914	0.57	0.79	0	94	122	4e-27	--	AGAP006059-PA [Anopheles gambiae str. PEST] >gi|157015947|gb|EAA11656.4| AGAP006059-PA [Anopheles gambiae str. PEST]
CL16222.Contig1_All	252	1	252	gi|332030745|gb|EGI70421.1|	407	252	335	0.89	0.95	0	84	182	5e-45	--	Fez family zinc finger protein 1 [Acromyrmex echinatior]
CL16227.Contig1_All	461	336	22	gi|256086975|ref|XP_002579657.1|	1095	792	896	0.27	0.52	0	105	52	8e-06	--	myosin heavy chain [Schistosoma mansoni] >gi|238665125|emb|CAZ35896.1| myosin heavy chain [Schistosoma mansoni]
CL16232.Contig1_All	211	85	210	gi|170068821|ref|XP_001869010.1|	212	1	40	0.69	0.8	0	42	55.8	5e-07	--	pupal cuticle protein [Culex quinquefasciatus] >gi|167864853|gb|EDS28236.1| pupal cuticle protein [Culex quinquefasciatus]
CL16251.Contig1_All	326	25	324	gi|221125874|ref|XP_002165329.1|	316	4	101	0.47	0.62	0	101	89.4	4e-17	--	PREDICTED: similar to Retinol dehydrogenase 12 [Hydra magnipapillata]
CL16265.Contig1_All	1678	118	1572	gi|157124727|ref|XP_001660495.1|	488	1	484	0.64	0.77	0	485	626	1e-178	--	aldehyde dehydrogenase [Aedes aegypti] >gi|108873899|gb|EAT38124.1| aldehyde dehydrogenase [Aedes aegypti]
CL16308.Contig1_All	285	34	264	gi|157134143|ref|XP_001663167.1|	526	8	84	0.37	0.62	0	77	65.5	7e-10	--	glucosyl/glucuronosyl transferases [Aedes aegypti] >gi|108881419|gb|EAT45644.1| glucosyl/glucuronosyl transferases [Aedes aegypti]
CL16318.Contig1_All	366	3	341	gi|157135510|ref|XP_001663475.1|	1025	665	775	0.51	0.65	0.01	115	102	7e-21	--	soluble guanylate cyclase gcy [Aedes aegypti] >gi|108870209|gb|EAT34434.1| soluble guanylate cyclase gcy [Aedes aegypti]
CL16347.Contig1_All	366	137	349	gi|158287331|ref|XP_309383.4|	540	380	450	0.38	0.56	0.01	72	53.9	2e-06	--	AGAP011257-PA [Anopheles gambiae str. PEST] >gi|157019599|gb|EAA05326.4| AGAP011257-PA [Anopheles gambiae str. PEST]
CL16367.Contig1_All	495	494	126	gi|71649657|ref|XP_813544.1|	189	66	188	0.79	0.9	0	123	201	8e-51	--	60S ribosomal protein L9 [Trypanosoma cruzi strain CL Brener]
CL16397.Contig1_All	232	28	231	gi|224809492|ref|NP_001139210.1|	643	19	86	0.92	0.97	0	68	139	5e-32	--	dopamine transporter [Apis mellifera] >gi|223588274|dbj|BAH22564.1| dopamine transporter [Apis mellifera]
CL16407.Contig1_All	280	19	231	gi|22023831|gb|AAM89241.1|	107	16	86	0.5	0.73	0	71	81.6	9e-15	--	F6.2 [Chironomus commutatus]
CL16427.Contig1_All	423	78	401	gi|338832739|gb|AEJ18172.1|	546	13	122	0.44	0.65	0.01	110	103	2e-21	--	carboxylesterase [Melitaea cinxia]
CL16432.Contig1_All	535	530	33	gi|156549611|ref|XP_001603754.1|	509	296	466	0.54	0.72	0.04	173	174	2e-42	--	PREDICTED: UPF0464 protein C15orf44 homolog [Nasonia vitripennis]
CL16463.Contig1_All	394	384	4	gi|195108195|ref|XP_001998678.1|	592	93	220	0.27	0.5	0	128	52.4	6e-06	--	GI24101 [Drosophila mojavensis] >gi|193915272|gb|EDW14139.1| GI24101 [Drosophila mojavensis]
CL16506.Contig1_All	277	2	148	gi|333467000|gb|EAA06766.5|	461	153	201	0.73	0.83	0	49	79.3	4e-14	--	AGAP000458-PA [Anopheles gambiae str. PEST]
CL16511.Contig1_All	456	456	103	gi|170041986|ref|XP_001848725.1|	474	219	337	0.55	0.73	0	119	133	3e-30	--	amino acid transporter [Culex quinquefasciatus] >gi|167865537|gb|EDS28920.1| amino acid transporter [Culex quinquefasciatus]
CL16516.Contig1_All	231	1	225	gi|307173180|gb|EFN64264.1|	351	254	329	0.64	0.77	0.01	76	107	1e-22	--	Uncharacterized protein C5orf4-like protein [Camponotus floridanus]
CL16545.Contig1_All	431	1	426	gi|156539979|ref|XP_001599337.1|	1270	1037	1184	0.33	0.54	0.05	151	88.6	7e-17	--	PREDICTED: similar to BEL12_AG transposon polyprotein [Nasonia vitripennis]
CL16581.Contig1_All	333	3	272	gi|296478247|gb|DAA20362.1|	783	634	722	0.54	0.71	0	90	97.4	2e-19	--	protein VAC14 homolog [Bos taurus]
CL16595.Contig1_All	400	292	2	gi|170050486|ref|XP_001861333.1|	523	31	127	0.67	0.82	0	97	140	1e-32	--	Lethal(2)neighbor of tid protein [Culex quinquefasciatus] >gi|167872071|gb|EDS35454.1| Lethal(2)neighbor of tid protein [Culex quinquefasciatus]
CL16641.Contig1_All	814	657	1	gi|333470148|gb|EAA01020.6|	1120	539	793	0.29	0.44	0.14	257	91.3	5e-17	--	AGAP001615-PA [Anopheles gambiae str. PEST]
CL16667.Contig1_All	521	514	11	gi|170043654|ref|XP_001849493.1|	560	331	497	0.42	0.63	0	168	142	5e-33	--	alpha-esterase [Culex quinquefasciatus] >gi|167867010|gb|EDS30393.1| alpha-esterase [Culex quinquefasciatus]
CL16676.Contig1_All	337	15	335	gi|340723136|ref|XP_003399952.1|	1073	209	320	0.34	0.51	0.04	112	62.8	4e-09	--	PREDICTED: sn1-specific diacylglycerol lipase alpha-like [Bombus terrestris]
CL16688.Contig1_All	247	30	191	gi|334332691|ref|XP_001375702.2|	918	713	766	0.44	0.75	0	54	57.4	2e-07	--	PREDICTED: selenocysteine insertion sequence-binding protein 2 [Monodelphis domestica]
CL16703.Contig1_All	1415	1404	1	gi|157127870|ref|XP_001655059.1|	3564	2405	2868	0.39	0.6	0.01	473	377	1e-103	--	cubulin [Aedes aegypti] >gi|108872759|gb|EAT36984.1| cubulin [Aedes aegypti]
CL16717.Contig1_All	290	277	2	gi|109726833|gb|ABG45862.1|	889	175	267	0.57	0.72	0.02	94	104	1e-21	--	Jxc1 [Anopheles gambiae]
CL16732.Contig1_All	358	356	24	gi|170056673|ref|XP_001864136.1|	572	451	572	0.48	0.67	0.1	124	113	3e-24	--	DEAD-box ATP-dependent RNA helicase 57 [Culex quinquefasciatus] >gi|167876423|gb|EDS39806.1| DEAD-box ATP-dependent RNA helicase 57 [Culex quinquefasciatus]
CL16777.Contig1_All	216	212	6	gi|307187781|gb|EFN72747.1|	208	106	182	0.35	0.46	0.1	77	52.4	6e-06	--	Group XIIA secretory phospholipase A2 [Camponotus floridanus]
CL16832.Contig1_All	331	316	2	gi|307191754|gb|EFN75196.1|	1546	77	181	0.71	0.81	0	105	162	4e-39	--	Potassium channel subfamily T member 1 [Harpegnathos saltator]
CL16852.Contig1_All	634	4	510	gi|328789593|ref|XP_623520.3|	400	234	396	0.5	0.7	0.01	172	169	6e-41	--	PREDICTED: dipeptidase 1-like [Apis mellifera]
CL16857.Contig1_All	296	158	3	gi|334329464|ref|XP_001377595.2|	320	13	64	0.55	0.65	0	52	61.6	1e-08	--	PREDICTED: radial spoke head 1 homolog [Monodelphis domestica]
CL16886.Contig1_All	357	37	324	gi|156538535|ref|XP_001607341.1|	339	146	247	0.27	0.47	0.05	102	52.8	5e-06	--	PREDICTED: similar to MGC154338 protein [Nasonia vitripennis]
CL16901.Contig1_All	241	237	1	gi|307198383|gb|EFN79325.1|	1253	570	648	0.6	0.79	0	79	101	9e-21	--	Probable phosphoenolpyruvate synthase [Harpegnathos saltator]
CL16901.Contig1_All	241	240	16	gi|332017890|gb|EGI58550.1|	959	544	618	0.62	0.81	0	75	101	1e-20	--	Putative phosphoenolpyruvate synthase [Acromyrmex echinatior]
CL16921.Contig1_All	575	23	535	gi|299830275|ref|YP_003734439.1|	167	3	162	0.28	0.45	0.01	174	53.5	5e-06	--	NADH dehydrogenase subunit 2 [Paramecium caudatum] >gi|299507834|emb|CAZ66818.1| NADH dehydrogenase subunit 2 [Paramecium caudatum]
CL16926.Contig1_All	477	19	471	gi|333467991|gb|EAA07771.5|	6685	5104	5249	0.29	0.47	0.05	160	58.2	1e-07	--	AGAP002737-PA [Anopheles gambiae str. PEST]
CL16932.Contig1_All	441	413	9	gi|156542143|ref|XP_001601898.1|	1561	1172	1306	0.4	0.56	0	135	111	1e-23	--	PREDICTED: similar to BEL12_AG transposon polyprotein [Nasonia vitripennis]
CL16937.Contig1_All	287	285	1	gi|170048282|ref|XP_001851810.1|	1668	659	753	0.52	0.73	0	95	106	3e-22	--	ATP-binding cassette sub-family A member 3 [Culex quinquefasciatus] >gi|167870396|gb|EDS33779.1| ATP-binding cassette sub-family A member 3 [Culex quinquefasciatus]
CL16947.Contig1_All	296	4	285	gi|307201077|gb|EFN81009.1|	2518	1592	1684	0.53	0.7	0	94	102	5e-21	--	Probable E3 ubiquitin-protein ligase MYCBP2 [Harpegnathos saltator]
CL16957.Contig1_All	1049	6	914	gi|9739177|gb|AAF97938.1|	497	172	479	0.44	0.68	0.01	309	280	8e-74	--	cytochrome P450 CYP6N3v3 [Aedes albopictus]
CL16983.Contig1_All	207	4	207	gi|119114117|ref|XP_319047.3|	357	5	75	0.42	0.64	0.04	71	66.6	3e-10	--	AGAP009927-PA [Anopheles gambiae str. PEST] >gi|116118263|gb|EAA14101.4| AGAP009927-PA [Anopheles gambiae str. PEST]
CL17022.Contig1_All	297	1	297	gi|170027700|ref|XP_001841735.1|	289	32	130	0.95	0.97	0	99	197	1e-49	--	cell division protein kinase 5 [Culex quinquefasciatus] >gi|167862305|gb|EDS25688.1| cell division protein kinase 5 [Culex quinquefasciatus]
CL17027.Contig1_All	1181	52	789	gi|58376327|ref|XP_308551.2|	287	1	287	0.31	0.52	0.15	292	122	3e-26	--	AGAP007250-PA [Anopheles gambiae str. PEST] >gi|55245632|gb|EAA04304.3| AGAP007250-PA [Anopheles gambiae str. PEST]
CL17037.Contig1_All	424	45	419	gi|71897265|ref|NP_001026350.1|	515	3	130	0.36	0.64	0.02	128	100	2e-20	--	fatty acyl-CoA reductase 1 [Gallus gallus] >gi|82082847|sp|Q5ZM72.1|FACR1_CHICK RecName: Full=Fatty acyl-CoA reductase 1; AltName: Full=Male sterility domain-containing protein 2
CL17052.Contig1_All	291	252	40	gi|324986191|gb|ADY69618.1|	571	258	333	0.31	0.44	0.06	76	52	8e-06	--	nacrein B2 [Pinctada margaritifera]
CL17062.Contig1_All	575	481	573	gi|219521749|gb|AAI72017.1|	809	597	627	0.58	0.67	0	31	53.1	7e-06	--	Mamld1 protein [Mus musculus]
CL17084.Contig1_All	341	52	246	gi|157120309|ref|XP_001653600.1|	525	12	79	0.47	0.69	0.04	68	64.7	1e-09	--	glucosyl/glucuronosyl transferases [Aedes aegypti] >gi|157120311|ref|XP_001653601.1| glucosyl/glucuronosyl transferases [Aedes aegypti] >gi|108883113|gb|EAT47338.1| glucosyl/glucuronosyl transferases [Aedes aegypti] >gi|108883114|gb|EAT47339.1| glucosyl/glucuronosyl transferases [Aedes aegypti]
CL17104.Contig1_All	331	329	6	gi|170056949|ref|XP_001864263.1|	608	119	226	0.56	0.74	0	108	118	7e-26	--	N-acetyl galactosaminyl transferase 6 [Culex quinquefasciatus] >gi|167876550|gb|EDS39933.1| N-acetyl galactosaminyl transferase 6 [Culex quinquefasciatus]
CL17119.Contig1_All	268	20	268	gi|157129703|ref|XP_001655464.1|	929	53	135	0.46	0.65	0	83	80.1	3e-14	--	glutamate receptor, ionotropic kainate 1, 2, 3 (glur5, glur6, glur7) [Aedes aegypti] >gi|108882065|gb|EAT46290.1| glutamate receptor, ionotropic kainate 1, 2, 3 (glur5, glur6, glur7) [Aedes aegypti]
CL17129.Contig1_All	526	328	8	gi|24653727|ref|NP_525116.2|	524	4	91	0.43	0.58	0	107	79	9e-14	--	Na[+]-dependent inorganic phosphate cotransporter [Drosophila melanogaster] >gi|7303134|gb|AAF58199.1| Na[+]-dependent inorganic phosphate cotransporter [Drosophila melanogaster] >gi|17945315|gb|AAL48714.1| RE15779p [Drosophila melanogaster]
CL17149.Contig1_All	2599	1588	185	gi|157103605|ref|XP_001648050.1|	465	1	465	0.93	0.95	0	468	910	0	--	tyrosine-protein kinase btk29a [Aedes aegypti] >gi|157133473|ref|XP_001662853.1| tyrosine-protein kinase btk29a [Aedes aegypti] >gi|108870824|gb|EAT35049.1| tyrosine-protein kinase btk29a [Aedes aegypti] >gi|108880494|gb|EAT44719.1| tyrosine-protein kinase btk29a [Aedes aegypti]
CL17192.Contig1_All	270	193	5	gi|340371570|ref|XP_003384318.1|	188	12	74	0.44	0.71	0	63	62.8	4e-09	--	PREDICTED: protein LZIC-like [Amphimedon queenslandica]
CL17202.Contig1_All	378	2	370	gi|71411771|ref|XP_808120.1|	356	134	253	0.68	0.79	0	123	154	1e-36	--	60S ribosomal protein L19 [Trypanosoma cruzi strain CL Brener]
CL17221.Contig1_All	463	32	334	gi|157361495|gb|ABV44705.1|	263	95	203	0.29	0.47	0.07	109	60.8	2e-08	--	peritrophin-like protein [Phlebotomus papatasi]
CL17226.Contig1_All	307	167	6	gi|332021705|gb|EGI62061.1|	971	17	70	0.68	0.85	0	54	90.9	2e-17	--	Vacuolar protein sorting-associated protein 54 [Acromyrmex echinatior]
CL17236.Contig1_All	273	264	16	gi|118789328|ref|XP_001237914.1|	172	7	88	0.32	0.51	0	83	53.5	3e-06	--	AGAP008115-PA [Anopheles gambiae str. PEST] >gi|116123166|gb|EAU76347.1| AGAP008115-PA [Anopheles gambiae str. PEST]
CL17251.Contig1_All	527	16	507	gi|221379031|ref|NP_650210.2|	1118	293	448	0.54	0.68	0.01	167	153	3e-36	--	Octbeta3R, isoform G [Drosophila melanogaster] >gi|220903061|gb|AAF54832.2| Octbeta3R, isoform G [Drosophila melanogaster]
CL17281.Contig1_All	245	245	3	gi|195162935|ref|XP_002022309.1|	442	273	346	0.35	0.48	0.01	82	53.9	2e-06	--	GL24407 [Drosophila persimilis] >gi|194104270|gb|EDW26313.1| GL24407 [Drosophila persimilis]
CL17286.Contig1_All	215	181	2	gi|157130567|ref|XP_001661920.1|	265	12	72	0.36	0.62	0.01	61	52.8	5e-06	--	allergen, putative [Aedes aegypti] >gi|108871870|gb|EAT36095.1| allergen, putative [Aedes aegypti]
CL17291.Contig1_All	255	2	253	gi|281359734|ref|NP_001162647.1|	1493	1108	1190	0.55	0.81	0.01	85	90.9	2e-17	--	Protostome-specific GEF, isoform C [Drosophila melanogaster] >gi|272505944|gb|ACZ95184.1| Protostome-specific GEF, isoform C [Drosophila melanogaster]
CL17301.Contig1_All	330	227	3	gi|166240099|ref|XP_646781.2|	2104	1983	2061	0.35	0.54	0.05	79	54.7	1e-06	--	PHD zinc finger-containing protein [Dictyostelium discoideum AX4] >gi|165988742|gb|EAL72555.2| PHD zinc finger-containing protein [Dictyostelium discoideum AX4]
CL17306.Contig1_All	790	789	292	gi|118784889|ref|XP_314001.3|	432	65	224	0.34	0.55	0	167	107	8e-22	--	AGAP005120-PA [Anopheles gambiae str. PEST] >gi|116128259|gb|EAA09426.3| AGAP005120-PA [Anopheles gambiae str. PEST]
CL17321.Contig1_All	647	646	350	gi|21358527|ref|NP_650655.1|	169	71	169	0.61	0.79	0	99	139	7e-32	--	CG7713 [Drosophila melanogaster] >gi|7300307|gb|AAF55468.1| CG7713 [Drosophila melanogaster] >gi|17946092|gb|AAL49088.1| RE54605p [Drosophila melanogaster]
CL17326.Contig1_All	395	2	373	gi|328789695|ref|XP_001120886.2|	947	512	626	0.29	0.54	0	124	70.9	2e-11	--	PREDICTED: UPF0614 protein C14orf102-like [Apis mellifera]
CL17331.Contig1_All	411	400	29	gi|256053131|ref|XP_002570059.1|	386	249	366	0.33	0.46	0.04	130	54.7	1e-06	--	zinc finger protein [Schistosoma mansoni]
CL17341.Contig1_All	829	370	47	gi|333467193|gb|EAA06274.5|	556	180	287	0.6	0.76	0	108	126	1e-27	--	AGAP000247-PA [Anopheles gambiae str. PEST]
CL17346.Contig1_All	516	515	213	gi|157129275|ref|XP_001655345.1|	459	347	449	0.52	0.71	0.01	103	110	3e-23	--	sugar transporter [Aedes aegypti] >gi|108872280|gb|EAT36505.1| sugar transporter [Aedes aegypti]
CL17365.Contig1_All	1572	193	810	gi|17136304|ref|NP_476623.1|	257	12	240	0.41	0.56	0.12	235	154	2e-35	--	lethal of scute [Drosophila melanogaster] >gi|13124685|sp|P09774.2|AST3_DROME RecName: Full=Achaete-scute complex protein T3; AltName: Full=Protein lethal of scute; Short=Lethal of sc >gi|298090|emb|CAA50680.1| lethal of scute [Drosophila melanogaster] >gi|3242152|emb|CAA19656.1| EG:198A6.2 [Drosophila melanogaster] >gi|7290033|gb|AAF45500.1| lethal of scute [Drosophila melanogaster]
CL17405.Contig1_All	268	4	267	gi|170029377|ref|XP_001842569.1|	482	198	287	0.57	0.73	0.02	90	107	1e-22	--	tetratricopeptide repeat protein [Culex quinquefasciatus] >gi|167862400|gb|EDS25783.1| tetratricopeptide repeat protein [Culex quinquefasciatus]
CL17449.Contig1_All	311	9	311	gi|170040936|ref|XP_001848237.1|	220	22	130	0.32	0.55	0.07	109	65.5	7e-10	--	EF-hand calcium-binding domain-containing protein 1 [Culex quinquefasciatus] >gi|167864537|gb|EDS27920.1| EF-hand calcium-binding domain-containing protein 1 [Culex quinquefasciatus]
CL17469.Contig1_All	307	3	299	gi|344279473|ref|XP_003411512.1|	993	450	548	0.45	0.62	0.01	101	92.4	5e-18	--	PREDICTED: zinc finger protein 268-like [Loxodonta africana]
CL17474.Contig1_All	653	564	4	gi|157134123|ref|XP_001663157.1|	548	3	181	0.43	0.67	0	187	174	2e-42	--	atlastin [Aedes aegypti] >gi|108881409|gb|EAT45634.1| atlastin [Aedes aegypti]
CL17491.Contig1_All	391	8	391	gi|157105563|ref|XP_001648923.1|	699	121	243	0.41	0.69	0	128	112	5e-24	--	origin recognition complex subunit [Aedes aegypti] >gi|108880045|gb|EAT44270.1| origin recognition complex subunit [Aedes aegypti]
CL17512.Contig1_All	294	26	292	gi|157106337|ref|XP_001649277.1|	352	45	132	0.59	0.79	0	89	127	1e-28	--	valacyclovir hydrolase [Aedes aegypti] >gi|157106339|ref|XP_001649278.1| valacyclovir hydrolase [Aedes aegypti] >gi|108879878|gb|EAT44103.1| valacyclovir hydrolase [Aedes aegypti] >gi|108879879|gb|EAT44104.1| valacyclovir hydrolase [Aedes aegypti]
CL17517.Contig1_All	233	217	2	gi|157114920|ref|XP_001652486.1|	499	63	134	0.48	0.69	0	72	84	2e-15	--	cytochrome P450 [Aedes aegypti] >gi|108877116|gb|EAT41341.1| cytochrome P450 [Aedes aegypti]
CL17527.Contig1_All	298	297	58	gi|333468049|gb|EAA07704.5|	417	274	369	0.4	0.53	0.16	96	67.4	2e-10	--	AGAP002679-PA [Anopheles gambiae str. PEST]
CL17547.Contig1_All	504	64	501	gi|148670286|gb|EDL02233.1|	149	30	148	0.36	0.46	0.03	152	57	3e-07	--	mCG1041337 [Mus musculus]
CL17562.Contig1_All	340	31	207	gi|157127902|ref|XP_001661219.1|	2221	117	175	0.42	0.67	0	59	54.3	2e-06	--	hypothetical protein AaeL_AAEL010978 [Aedes aegypti] >gi|108872754|gb|EAT36979.1| hypothetical protein AaeL_AAEL010978 [Aedes aegypti]
CL17582.Contig1_All	216	101	3	gi|170064257|ref|XP_001867450.1|	2025	1	33	0.78	0.84	0	33	57.4	2e-07	--	adenylate cyclase type [Culex quinquefasciatus] >gi|167881712|gb|EDS45095.1| adenylate cyclase type [Culex quinquefasciatus]
CL17609.Contig1_All	556	476	3	gi|307185652|gb|EFN71574.1|	349	61	224	0.45	0.63	0.03	164	139	8e-32	--	Carbohydrate sulfotransferase 11 [Camponotus floridanus]
CL17619.Contig1_All	212	9	209	gi|157114924|ref|XP_001652488.1|	497	35	100	0.52	0.73	0	67	73.2	3e-12	--	cytochrome P450 [Aedes aegypti] >gi|108877118|gb|EAT41343.1| cytochrome P450 [Aedes aegypti]
CL17624.Contig1_All	298	1	243	gi|340713118|ref|XP_003395095.1|	551	185	265	0.55	0.69	0	81	91.3	1e-17	--	PREDICTED: proton-coupled folate transporter-like [Bombus terrestris]
CL17630.Contig1_All	752	85	750	gi|328783057|ref|XP_001121433.2|	478	215	439	0.33	0.55	0.03	230	124	4e-27	--	PREDICTED: serine protease gd [Apis mellifera]
CL17645.Contig1_All	440	6	440	gi|212725753|gb|ACJ38118.1|	331	75	216	0.51	0.57	0.01	147	131	8e-30	--	tweedle motif cuticular protein 1 [Apis mellifera]
CL17655.Contig1_All	273	272	3	gi|301632088|ref|XP_002945123.1|	1858	1166	1257	0.51	0.67	0.02	92	91.3	1e-17	--	PREDICTED: copia protein-like [Xenopus (Silurana) tropicalis]
CL17660.Contig1_All	323	320	66	gi|158294675|ref|XP_315751.4|	322	183	269	0.44	0.67	0.02	87	88.2	1e-16	--	AGAP005737-PA [Anopheles gambiae str. PEST] >gi|157015675|gb|EAA11693.4| AGAP005737-PA [Anopheles gambiae str. PEST]
CL17680.Contig1_All	247	246	1	gi|72077674|ref|XP_797754.1|	1363	816	896	0.54	0.75	0	82	95.5	6e-19	--	PREDICTED: similar to transposase [Strongylocentrotus purpuratus] >gi|115952065|ref|XP_001190459.1| PREDICTED: similar to transposase [Strongylocentrotus purpuratus]
CL17686.Contig1_All	775	733	23	gi|158296033|ref|XP_316584.2|	460	9	251	0.24	0.5	0.05	250	85.5	2e-15	--	AGAP006546-PA [Anopheles gambiae str. PEST] >gi|157016318|gb|EAA44253.2| AGAP006546-PA [Anopheles gambiae str. PEST]
CL17691.Contig1_All	317	3	302	gi|170040082|ref|XP_001847841.1|	527	389	490	0.44	0.66	0.01	102	89	6e-17	--	geranylgeranyl transferase type-2 alpha subunit [Culex quinquefasciatus] >gi|167863653|gb|EDS27036.1| geranylgeranyl transferase type-2 alpha subunit [Culex quinquefasciatus]
CL17696.Contig1_All	934	99	908	gi|115949104|ref|XP_001182107.1|	1097	16	332	0.24	0.46	0.14	317	114	5e-24	--	PREDICTED: similar to transposase [Strongylocentrotus purpuratus]
CL17707.Contig1_All	1192	37	810	gi|158293624|ref|XP_001231034.2|	566	295	545	0.26	0.43	0.04	271	78.6	6e-13	--	AGAP004899-PA [Anopheles gambiae str. PEST] >gi|157016536|gb|EAU76681.2| AGAP004899-PA [Anopheles gambiae str. PEST]
CL17713.Contig1_All	925	752	147	gi|170046425|ref|XP_001850766.1|	208	4	206	0.35	0.56	0.02	208	129	2e-28	--	RPA-interacting protein alpha [Culex quinquefasciatus] >gi|167869189|gb|EDS32572.1| RPA-interacting protein alpha [Culex quinquefasciatus]
CL17718.Contig1_All	783	85	576	gi|328777301|ref|XP_625085.2|	209	3	184	0.35	0.52	0.1	184	98.6	3e-19	--	PREDICTED: protein CDV3 homolog [Apis mellifera]
CL17723.Contig1_All	971	707	423	gi|284810970|gb|ADB96288.1|	383	245	339	0.31	0.51	0	95	55.8	3e-06	--	relaxin/insulin-like family peptide receptor 2 splice variant 1 [Macaca mulatta]
CL17733.Contig1_All	835	74	706	gi|56417536|gb|AAV90709.1|	206	1	206	0.78	0.87	0	211	329	8e-89	--	ribosomal protein S8 [Aedes albopictus]
CL17738.Contig1_All	770	101	769	gi|307202962|gb|EFN82182.1|	231	8	230	0.51	0.69	0	224	229	1e-58	--	Pre-mRNA-splicing factor Syf2 [Harpegnathos saltator]
CL17748.Contig1_All	756	58	642	gi|307169723|gb|EFN62288.1|	196	2	195	0.57	0.73	0	195	240	5e-62	--	Protein OPI10-like protein [Camponotus floridanus]
CL17752.Contig1_All	809	801	343	gi|194748270|ref|XP_001956571.1|	584	401	553	0.69	0.81	0	153	221	2e-56	--	GF25282 [Drosophila ananassae] >gi|190623853|gb|EDV39377.1| GF25282 [Drosophila ananassae]
CL17752.Contig1_All	809	801	343	gi|195440562|ref|XP_002068110.1|	591	407	559	0.68	0.81	0	153	221	3e-56	--	GK10474 [Drosophila willistoni] >gi|194164195|gb|EDW79096.1| GK10474 [Drosophila willistoni]
CL17752.Contig1_All	809	801	343	gi|221331088|ref|NP_996057.2|	625	426	578	0.67	0.79	0	153	213	8e-54	--	Sug, isoform D [Drosophila melanogaster] >gi|220902558|gb|AAS65032.2| Sug, isoform D [Drosophila melanogaster]
CL17758.Contig1_All	797	675	169	gi|157113019|ref|XP_001657727.1|	174	1	171	0.54	0.71	0.01	172	194	4e-48	--	NADH-ubiquinone oxidoreductase ashi subunit [Aedes aegypti] >gi|108883697|gb|EAT47922.1| NADH-ubiquinone oxidoreductase ashi subunit [Aedes aegypti]
CL17767.Contig1_All	889	536	6	gi|328783057|ref|XP_001121433.2|	478	199	379	0.31	0.55	0.04	185	93.2	1e-17	--	PREDICTED: serine protease gd [Apis mellifera]
CL17772.Contig1_All	794	121	765	gi|195398172|ref|XP_002057698.1|	264	44	257	0.24	0.47	0	215	101	3e-20	--	GJ17957 [Drosophila virilis] >gi|194141352|gb|EDW57771.1| GJ17957 [Drosophila virilis]
CL17782.Contig1_All	770	263	754	gi|6653757|gb|AAF22851.1|AF215688_1	279	23	204	0.31	0.45	0.11	185	88.6	3e-16	--	Miple2 [Drosophila melanogaster]
CL17787.Contig1_All	873	120	848	gi|158288196|ref|XP_001230707.2|	265	17	264	0.31	0.53	0.02	249	129	1e-28	--	AGAP009388-PA [Anopheles gambiae str. PEST] >gi|157019263|gb|EAU77439.2| AGAP009388-PA [Anopheles gambiae str. PEST]
CL17792.Contig1_All	910	901	467	gi|158295505|ref|XP_556882.3|	713	499	647	0.26	0.49	0.04	152	58.2	5e-07	--	AGAP006180-PA [Anopheles gambiae str. PEST] >gi|157016070|gb|EAL40024.3| AGAP006180-PA [Anopheles gambiae str. PEST]
CL17798.Contig1_All	787	736	2	gi|170060999|ref|XP_001866049.1|	276	1	263	0.73	0.83	0.06	263	394	1e-108	--	pre-mRNA-splicing factor ISY1 [Culex quinquefasciatus] >gi|167879286|gb|EDS42669.1| pre-mRNA-splicing factor ISY1 [Culex quinquefasciatus]
CL17808.Contig1_All	539	537	121	gi|300796272|ref|NP_001178708.1|	2795	964	1109	0.22	0.48	0.04	146	52.4	1e-05	--	small subunit processome component 20 homolog [Rattus norvegicus]
CL17818.Contig1_All	921	6	920	gi|170036759|ref|XP_001846229.1|	763	306	604	0.6	0.79	0	307	369	1e-100	--	conserved oligomeric Golgi complex component 4 [Culex quinquefasciatus] >gi|167879672|gb|EDS43055.1| conserved oligomeric Golgi complex component 4 [Culex quinquefasciatus]
CL17823.Contig1_All	810	102	752	gi|227343487|gb|ACP27596.1|	217	1	217	0.88	0.93	0	217	398	1e-109	--	glutathione S-transferase [Chironomus tentans]
CL17833.Contig1_All	784	14	730	gi|197260686|gb|ACH56843.1|	277	1	257	0.4	0.54	0.07	257	174	3e-42	--	salivary secreted antigen 5-related protein [Simulium vittatum]
CL17838.Contig1_All	811	620	108	gi|158289030|ref|XP_310825.3|	193	19	193	0.5	0.72	0.02	175	189	1e-46	--	AGAP000298-PA [Anopheles gambiae str. PEST] >gi|157018858|gb|EAA06525.3| AGAP000298-PA [Anopheles gambiae str. PEST]
CL17843.Contig1_All	1057	515	1057	gi|345492161|ref|XP_003426790.1|	652	3	210	0.57	0.7	0.12	208	220	8e-56	--	PREDICTED: protein enabled-like [Nasonia vitripennis]
CL17847.Contig1_All	831	588	1	gi|333363516|gb|AEF30451.1|	333	156	333	0.27	0.42	0.05	207	58.5	3e-07	--	hid [Anastrepha suspensa]
CL17852.Contig1_All	741	101	733	gi|189242154|ref|XP_001810019.1|	1394	1156	1382	0.27	0.43	0.11	239	100	8e-20	--	PREDICTED: similar to AGAP011875-PA [Tribolium castaneum]
CL17857.Contig1_All	1316	118	1224	gi|328786001|ref|XP_394035.3|	410	3	401	0.32	0.54	0.1	411	207	7e-52	--	PREDICTED: UPF0415 protein C7orf25 homolog isoform 1 [Apis mellifera]
CL17862.Contig1_All	981	809	183	gi|123448346|ref|XP_001312904.1|	3748	1211	1436	0.27	0.48	0.1	233	55.8	3e-06	--	viral A-type inclusion protein [Trichomonas vaginalis G3]
CL17867.Contig1_All	822	725	33	gi|332818385|ref|XP_003310155.1|	329	77	285	0.25	0.45	0.01	235	75.1	3e-12	--	PREDICTED: phospholipid scramblase 4 isoform 1 [Pan troglodytes] >gi|332818387|ref|XP_003310156.1| PREDICTED: phospholipid scramblase 4 isoform 2 [Pan troglodytes] >gi|332818389|ref|XP_003310157.1| PREDICTED: phospholipid scramblase 4 isoform 3 [Pan troglodytes]
CL17872.Contig1_All	1062	712	176	gi|332021735|gb|EGI62090.1|	177	1	176	0.54	0.73	0	179	188	4e-46	--	Protein takeout [Acromyrmex echinatior]
CL17877.Contig1_All	863	565	822	gi|4467385|emb|CAB37862.1|	451	35	120	0.38	0.6	0	86	68.9	3e-10	--	Myb protein [Dictyostelium discoideum]
CL17893.Contig1_All	858	720	430	gi|170028580|ref|XP_001842173.1|	105	2	105	0.54	0.67	0.06	104	100	8e-20	--	mitochondrial ATPase inhibitor [Culex quinquefasciatus] >gi|167876295|gb|EDS39678.1| mitochondrial ATPase inhibitor [Culex quinquefasciatus]
CL17897.Contig1_All	793	138	788	gi|296212384|ref|XP_002752808.1|	225	18	222	0.5	0.68	0	219	206	7e-52	--	PREDICTED: ras-related protein Rab-21-like [Callithrix jacchus]
CL17902.Contig1_All	819	5	667	gi|307209682|gb|EFN86540.1|	306	86	305	0.51	0.69	0	221	243	9e-63	--	3'(2'),5'-bisphosphate nucleotidase 1 [Harpegnathos saltator]
CL17908.Contig1_All	1025	3	1025	gi|161016767|ref|NP_001010909.2|	566	86	421	0.22	0.43	0.02	349	80.1	2e-13	--	mucin-21 precursor [Homo sapiens] >gi|296439229|sp|Q5SSG8.2|MUC21_HUMAN RecName: Full=Mucin-21; Short=MUC-21; AltName: Full=Epiglycanin; Flags: Precursor
CL17919.Contig1_All	990	782	81	gi|258597277|ref|XP_001347878.2|	1070	499	697	0.26	0.48	0	236	55.1	5e-06	--	conserved Plasmodium protein [Plasmodium falciparum 3D7] >gi|254832640|gb|AAN35791.2| conserved Plasmodium protein [Plasmodium falciparum 3D7]
CL17925.Contig1_All	811	293	739	gi|320545553|ref|NP_001189047.1|	166	9	166	0.64	0.79	0.05	158	202	1e-50	--	Ecdysone-induced protein 63F 1, isoform D [Drosophila melanogaster] >gi|318069132|gb|ADV37484.1| Ecdysone-induced protein 63F 1, isoform D [Drosophila melanogaster]
CL17930.Contig1_All	822	588	58	gi|328791872|ref|XP_624796.2|	193	16	191	0.64	0.8	0	177	245	2e-63	--	PREDICTED: ras-like GTP-binding protein RhoL-like [Apis mellifera]
CL17935.Contig1_All	851	63	800	gi|296199745|ref|XP_002747295.1|	245	1	241	0.73	0.84	0	246	367	1e-100	--	PREDICTED: eukaryotic translation initiation factor 6-like [Callithrix jacchus]
CL17940.Contig1_All	973	903	1	gi|340726353|ref|XP_003401524.1|	405	3	305	0.61	0.76	0	303	388	1e-106	--	PREDICTED: choline/ethanolaminephosphotransferase 1-like isoform 3 [Bombus terrestris]
CL17945.Contig1_All	1259	1190	576	gi|157135235|ref|XP_001663442.1|	198	2	198	0.77	0.85	0	205	322	2e-86	--	peptidyl-prolyl cis-trans isomerase (cyclophilin) [Aedes aegypti] >gi|94468464|gb|ABF18081.1| cyclophylin isoform [Aedes aegypti] >gi|108870256|gb|EAT34481.1| peptidyl-prolyl cis-trans isomerase (cyclophilin) [Aedes aegypti]
CL17956.Contig1_All	1818	1669	167	gi|195118078|ref|XP_002003567.1|	592	32	592	0.59	0.67	0.13	580	572	1e-161	--	GI17986 [Drosophila mojavensis] >gi|193914142|gb|EDW13009.1| GI17986 [Drosophila mojavensis]
CL17967.Contig1_All	786	786	1	gi|170048222|ref|XP_001870660.1|	338	17	331	0.5	0.59	0.18	321	272	1e-71	--	lim homeobox protein [Culex quinquefasciatus] >gi|167870354|gb|EDS33737.1| lim homeobox protein [Culex quinquefasciatus]
CL17973.Contig1_All	774	589	80	gi|189014534|gb|ACD69503.1|	189	18	187	0.68	0.82	0	170	249	9e-65	--	ubiquinone biosynthesis protein [Gryllus pennsylvanicus]
CL17982.Contig1_All	871	653	156	gi|189237461|ref|XP_001807996.1|	198	44	192	0.33	0.49	0.03	172	66.6	1e-09	--	PREDICTED: similar to GA22033-PA [Tribolium castaneum]
CL17989.Contig1_All	962	2	667	gi|195493689|ref|XP_002094523.1|	1297	303	535	0.24	0.45	0.08	243	56.6	2e-06	--	GE20156 [Drosophila yakuba] >gi|194180624|gb|EDW94235.1| GE20156 [Drosophila yakuba]
CL17994.Contig1_All	928	881	150	gi|157108308|ref|XP_001650169.1|	249	1	249	0.49	0.68	0.02	251	258	3e-67	--	aquaporin [Aedes aegypti] >gi|157108310|ref|XP_001650170.1| aquaporin [Aedes aegypti] >gi|157108312|ref|XP_001650171.1| aquaporin [Aedes aegypti] >gi|94469108|gb|ABF18403.1| aquaporin 3 [Aedes aegypti] >gi|108879342|gb|EAT43567.1| aquaporin [Aedes aegypti] >gi|108879343|gb|EAT43568.1| aquaporin [Aedes aegypti] >gi|108879344|gb|EAT43569.1| aquaporin [Aedes aegypti]
CL17999.Contig1_All	875	769	23	gi|307214805|gb|EFN89692.1|	254	1	254	0.57	0.73	0.02	256	261	2e-68	--	Mediator of RNA polymerase II transcription subunit 4 [Harpegnathos saltator]
CL18004.Contig1_All	405	292	2	gi|158287420|ref|XP_309450.4|	470	4	102	0.61	0.73	0.02	99	116	3e-25	--	AGAP011194-PA [Anopheles gambiae str. PEST] >gi|157019642|gb|EAA05088.5| AGAP011194-PA [Anopheles gambiae str. PEST]
CL18009.Contig1_All	957	792	109	gi|340714542|ref|XP_003395786.1|	445	171	340	0.41	0.5	0	229	134	5e-30	--	PREDICTED: homeobox protein AKR-like isoform 2 [Bombus terrestris]
CL18013.Contig1_All	3425	3284	597	gi|157115648|ref|XP_001652641.1|	896	1	896	0.92	0.96	0	896	1685	0	--	alpha-actinin [Aedes aegypti] >gi|108876788|gb|EAT41013.1| alpha-actinin [Aedes aegypti]
CL18019.Contig1_All	768	644	147	gi|170041667|ref|XP_001848576.1|	186	1	178	0.65	0.71	0.06	178	204	2e-51	--	serine/arginine rich splicing factor [Culex quinquefasciatus] >gi|167865236|gb|EDS28619.1| serine/arginine rich splicing factor [Culex quinquefasciatus]
CL18025.Contig1_All	841	656	147	gi|332016861|gb|EGI57670.1|	194	5	189	0.45	0.59	0.09	187	150	9e-35	--	Oxysterol-binding protein-related protein 11 [Acromyrmex echinatior]
CL18030.Contig1_All	839	442	837	gi|328778025|ref|XP_001120291.2|	213	5	136	0.53	0.71	0	132	156	9e-37	--	PREDICTED: ribosomal RNA-processing protein 8-like [Apis mellifera]
CL18034.Contig1_All	756	660	34	gi|157112172|ref|XP_001657423.1|	209	2	209	0.96	0.97	0	209	395	1e-108	--	rab6 [Aedes aegypti] >gi|157112174|ref|XP_001657424.1| rab6 [Aedes aegypti] >gi|108878118|gb|EAT42343.1| rab6 [Aedes aegypti] >gi|108878119|gb|EAT42344.1| rab6 [Aedes aegypti]
CL18044.Contig1_All	753	458	3	gi|157125436|ref|XP_001654340.1|	458	4	144	0.55	0.69	0	152	167	4e-40	--	phosphatidate cytidylyltransferase [Aedes aegypti] >gi|108882704|gb|EAT46929.1| phosphatidate cytidylyltransferase [Aedes aegypti]
CL18051.Contig1_All	876	2	865	gi|170028214|ref|XP_001841991.1|	496	195	484	0.43	0.63	0	290	261	2e-68	--	glucosyl/glucuronosyl transferase [Culex quinquefasciatus] >gi|167871816|gb|EDS35199.1| glucosyl/glucuronosyl transferase [Culex quinquefasciatus]
CL18055.Contig1_All	1445	835	224	gi|345490265|ref|XP_001605242.2|	317	46	233	0.5	0.58	0.02	210	170	2e-40	--	PREDICTED: dnaJ homolog subfamily B member 6-like [Nasonia vitripennis]
CL18064.Contig1_All	838	838	116	gi|157103462|ref|XP_001647992.1|	507	240	481	0.6	0.8	0	242	314	3e-84	--	cationic amino acid transporter [Aedes aegypti] >gi|108880523|gb|EAT44748.1| cationic amino acid transporter [Aedes aegypti]
CL18069.Contig1_All	741	3	674	gi|157129571|ref|XP_001661730.1|	1238	1015	1238	0.95	0.99	0	224	444	1e-123	--	ATP-dependent RNA helicase [Aedes aegypti] >gi|108872147|gb|EAT36372.1| ATP-dependent RNA helicase [Aedes aegypti]
CL18082.Contig1_All	619	24	611	gi|195174903|ref|XP_002028205.1|	1346	799	1096	0.26	0.37	0.34	298	69.3	1e-10	--	GL13149 [Drosophila persimilis] >gi|194116704|gb|EDW38747.1| GL13149 [Drosophila persimilis]
CL18090.Contig1_All	612	126	482	gi|118794475|ref|XP_321506.3|	564	7	141	0.37	0.48	0.17	144	68.6	2e-10	--	AGAP001597-PA [Anopheles gambiae str. PEST]
CL18100.Contig1_All	727	532	77	gi|270012820|gb|EFA09268.1|	368	72	267	0.36	0.52	0.23	199	94.7	3e-18	--	neuropeptide-like precursor 1 [Tribolium castaneum]
CL18102.Contig1_All	2952	2068	305	gi|307198082|gb|EFN79135.1|	644	9	632	0.43	0.58	0.07	635	444	1e-122	--	Rho GTPase-activating protein 18 [Harpegnathos saltator]
CL18107.Contig1_All	599	596	102	gi|333470445|gb|EDO63282.2|	272	125	272	0.35	0.53	0	165	97.1	4e-19	--	AGAP001245-PA [Anopheles gambiae str. PEST]
CL18111.Contig1_All	292	285	16	gi|311267512|ref|XP_003131607.1|	199	20	111	0.34	0.53	0.03	93	53.5	3e-06	--	PREDICTED: speckle-type POZ protein-like [Sus scrofa]
CL18119.Contig1_All	648	638	60	gi|345488627|ref|XP_001603425.2|	283	63	283	0.28	0.46	0.14	227	97.1	5e-19	--	PREDICTED: arrestin domain-containing protein 3-like [Nasonia vitripennis]
CL18124.Contig1_All	725	638	138	gi|307173791|gb|EFN64578.1|	1634	23	191	0.3	0.47	0.03	173	63.5	8e-09	--	Helicase sen1 [Camponotus floridanus]
CL18134.Contig1_All	790	335	790	gi|116007664|ref|NP_001036528.1|	2017	1	151	0.66	0.79	0	152	204	5e-51	--	down syndrome cell adhesion molecule, isoform AI [Drosophila melanogaster] >gi|113194633|gb|ABI31079.1| down syndrome cell adhesion molecule, isoform AI [Drosophila melanogaster]
CL18139.Contig1_All	725	154	690	gi|170041659|ref|XP_001848572.1|	213	40	212	0.6	0.73	0	180	211	2e-53	--	transmembrane protein 70 [Culex quinquefasciatus] >gi|167865232|gb|EDS28615.1| transmembrane protein 70 [Culex quinquefasciatus]
CL18144.Contig1_All	698	568	275	gi|170042478|ref|XP_001848951.1|	100	2	100	0.73	0.88	0.01	99	148	2e-34	--	heat shock protein [Culex quinquefasciatus] >gi|167866027|gb|EDS29410.1| heat shock protein [Culex quinquefasciatus]
CL18149.Contig1_All	743	182	736	gi|333470278|gb|EAU75693.2|	1985	1	200	0.35	0.57	0.07	200	126	8e-28	--	AGAP001455-PB [Anopheles gambiae str. PEST]
CL18153.Contig1_All	735	266	571	gi|296470598|gb|DAA12713.1|	181	7	108	0.6	0.79	0	102	142	1e-32	--	brain protein 44-like protein 2 [Bos taurus]
CL18158.Contig1_All	729	603	1	gi|307176574|gb|EFN66061.1|	954	71	273	0.53	0.69	0.04	211	199	7e-50	--	Tyrosine-protein phosphatase non-receptor type 4 [Camponotus floridanus]
CL18163.Contig1_All	1019	265	615	gi|159153394|gb|ABW93205.1|	206	79	185	0.41	0.5	0	118	63.2	2e-08	--	CG1468-PA [Drosophila melanogaster] >gi|295116389|gb|ADF66691.1| CG1468 [Drosophila melanogaster]
CL18168.Contig1_All	803	564	127	gi|284010797|dbj|BAI66878.1|	318	103	249	0.36	0.58	0	147	89.7	1e-16	--	variable lymphocyte receptor A [Eptatretus burgeri]
CL18173.Contig1_All	799	770	51	gi|157110843|ref|XP_001651271.1|	1471	57	304	0.33	0.47	0.12	275	114	6e-24	--	rhomboid [Aedes aegypti] >gi|108883872|gb|EAT48097.1| rhomboid [Aedes aegypti]
CL18178.Contig1_All	874	14	838	gi|345480127|ref|XP_001606983.2|	698	414	682	0.3	0.52	0.02	281	117	5e-25	--	PREDICTED: nuclear pore complex protein Nup88-like [Nasonia vitripennis]
CL18183.Contig1_All	882	34	876	gi|157130784|ref|XP_001662010.1|	686	269	557	0.37	0.55	0.04	295	189	1e-46	--	protein arginine n-methyltransferase [Aedes aegypti] >gi|121954914|sp|Q16NS8.1|ANM7_AEDAE RecName: Full=Protein arginine N-methyltransferase 7 >gi|108871779|gb|EAT36004.1| protein arginine n-methyltransferase [Aedes aegypti]
CL18188.Contig1_All	692	84	680	gi|170036190|ref|XP_001845948.1|	203	1	203	0.78	0.89	0.01	203	317	2e-85	--	ras [Culex quinquefasciatus] >gi|167878746|gb|EDS42129.1| ras [Culex quinquefasciatus]
CL18198.Contig1_All	762	556	2	gi|157108656|ref|XP_001650332.1|	449	1	185	0.88	0.95	0	185	355	9e-97	--	tubulin beta chain [Aedes aegypti] >gi|108879297|gb|EAT43522.1| tubulin beta chain [Aedes aegypti]
CL18203.Contig1_All	699	2	583	gi|332027908|gb|EGI67963.1|	336	139	336	0.88	0.92	0.02	198	377	1e-103	--	Serine/threonine-protein phosphatase PP1-beta catalytic subunit [Acromyrmex echinatior]
CL18218.Contig1_All	759	62	610	gi|254200|gb|AAB22992.1|	653	47	240	0.33	0.52	0.08	201	100	5e-20	--	DNA polymerase alpha primase 73 kda subunit [Drosophila melanogaster, Peptide, 653 aa]
CL18228.Contig1_All	730	633	148	gi|170037481|ref|XP_001846586.1|	159	1	153	0.66	0.81	0	162	210	5e-53	--	transcription factor BTF3 [Culex quinquefasciatus] >gi|167880694|gb|EDS44077.1| transcription factor BTF3 [Culex quinquefasciatus]
CL18233.Contig1_All	805	104	715	gi|307168647|gb|EFN61683.1|	208	8	208	0.4	0.57	0.01	208	142	2e-32	--	Coiled-coil domain-containing protein 43 [Camponotus floridanus]
CL18238.Contig1_All	844	821	72	gi|332023950|gb|EGI64168.1|	395	1	271	0.23	0.43	0.1	278	80.1	1e-13	--	Thioredoxin domain-containing protein 5 [Acromyrmex echinatior]
CL18243.Contig1_All	735	138	518	gi|328780498|ref|XP_392249.2|	144	23	142	0.43	0.67	0	127	99	2e-19	--	PREDICTED: UPF0235 protein C15orf40 homolog [Apis mellifera]
CL18248.Contig1_All	762	762	52	gi|328721684|ref|XP_003247373.1|	452	207	446	0.36	0.56	0.01	240	178	2e-43	--	PREDICTED: lysophospholipid acyltransferase 7-like isoform 2 [Acyrthosiphon pisum] >gi|328721686|ref|XP_001946232.2| PREDICTED: lysophospholipid acyltransferase 7-like isoform 1 [Acyrthosiphon pisum]
CL18253.Contig1_All	777	579	1	gi|340709517|ref|XP_003393352.1|	255	50	241	0.63	0.78	0	193	259	7e-68	--	PREDICTED: Kv channel-interacting protein 4-like [Bombus terrestris]
CL18258.Contig1_All	794	671	198	gi|195120740|ref|XP_002004879.1|	192	6	169	0.25	0.46	0.08	172	63.2	1e-08	--	GI20159 [Drosophila mojavensis] >gi|193909947|gb|EDW08814.1| GI20159 [Drosophila mojavensis]
CL18263.Contig1_All	779	646	131	gi|157106202|ref|XP_001649215.1|	178	1	173	0.76	0.92	0	173	289	1e-76	--	arp2/3 complex 21 kd subunit [Aedes aegypti] >gi|157106204|ref|XP_001649216.1| arp2/3 complex 21 kd subunit [Aedes aegypti] >gi|94468836|gb|ABF18267.1| actin-related protein Arp2/3 complex subunit ARPC3 [Aedes aegypti] >gi|108879909|gb|EAT44134.1| arp2/3 complex 21 kd subunit [Aedes aegypti] >gi|108879910|gb|EAT44135.1| arp2/3 complex 21 kd subunit [Aedes aegypti]
CL18268.Contig1_All	844	843	1	gi|157124473|ref|XP_001660477.1|	1384	870	1147	0.3	0.48	0.03	290	136	1e-30	--	80 kda MCM3-associated protein [Aedes aegypti] >gi|108873988|gb|EAT38213.1| 80 kda MCM3-associated protein [Aedes aegypti]
CL18273.Contig1_All	791	1	765	gi|195116705|ref|XP_002002892.1|	2389	1511	1880	0.25	0.37	0.31	370	64.3	6e-09	--	GI10553 [Drosophila mojavensis] >gi|193913467|gb|EDW12334.1| GI10553 [Drosophila mojavensis]
CL18279.Contig1_All	578	5	517	gi|170035719|ref|XP_001845715.1|	568	315	482	0.25	0.54	0	171	85.5	1e-15	--	adenylate cyclase [Culex quinquefasciatus] >gi|167878021|gb|EDS41404.1| adenylate cyclase [Culex quinquefasciatus]
CL18283.Contig1_All	1401	856	161	gi|195168163|ref|XP_002024901.1|	848	393	614	0.57	0.7	0	232	277	8e-73	--	GL17992 [Drosophila persimilis] >gi|194108331|gb|EDW30374.1| GL17992 [Drosophila persimilis]
CL18288.Contig1_All	738	74	661	gi|225711836|gb|ACO11764.1|	203	8	203	0.63	0.81	0	196	268	2e-70	--	Transmembrane emp24 domain-containing protein 2 precursor [Lepeophtheirus salmonis]
CL18294.Contig1_All	754	632	84	gi|50540146|ref|NP_001002539.1|	192	1	177	0.61	0.77	0	183	224	2e-57	--	AP-3 complex subunit sigma-2 [Danio rerio] >gi|318103613|ref|NP_001187290.1| AP-3 complex subunit sigma-2 [Ictalurus punctatus] >gi|49903906|gb|AAH76269.1| Zgc:92795 [Danio rerio] >gi|308322629|gb|ADO28452.1| AP-3 complex subunit sigma-2 [Ictalurus punctatus]
CL18299.Contig1_All	645	27	611	gi|156550460|ref|XP_001601105.1|	256	1	192	0.32	0.5	0.03	202	94.7	3e-18	--	PREDICTED: chymotrypsin-2 [Nasonia vitripennis]
CL18309.Contig1_All	612	612	4	gi|157131959|ref|XP_001662380.1|	525	215	418	0.43	0.59	0.01	207	155	1e-36	--	sugar transporter [Aedes aegypti] >gi|108871320|gb|EAT35545.1| sugar transporter [Aedes aegypti]
CL18314.Contig1_All	830	828	157	gi|170028799|ref|XP_001842282.1|	1148	562	817	0.43	0.56	0.15	264	189	2e-46	--	LIM domain kinase 1 [Culex quinquefasciatus] >gi|167877967|gb|EDS41350.1| LIM domain kinase 1 [Culex quinquefasciatus]
CL18319.Contig1_All	585	505	2	gi|170050515|ref|XP_001861346.1|	169	1	168	0.89	0.95	0	168	326	3e-88	--	Ufm1-conjugating enzyme 1 [Culex quinquefasciatus] >gi|290463340|sp|B0WVC4.1|UFC1_CULQU RecName: Full=Ubiquitin-fold modifier-conjugating enzyme 1; AltName: Full=Ufm1-conjugating enzyme 1 >gi|167872141|gb|EDS35524.1| Ufm1-conjugating enzyme 1 [Culex quinquefasciatus]
CL18322.Contig1_All	692	686	378	gi|170039115|ref|XP_001847391.1|	1051	780	892	0.32	0.54	0.08	113	64.3	4e-09	--	conserved hypothetical protein [Culex quinquefasciatus] >gi|167862741|gb|EDS26124.1| conserved hypothetical protein [Culex quinquefasciatus]
CL18327.Contig1_All	766	3	680	gi|157135003|ref|XP_001663397.1|	966	741	966	0.69	0.8	0	226	335	1e-90	--	cgmp-dependent protein kinase [Aedes aegypti] >gi|108870331|gb|EAT34556.1| cgmp-dependent protein kinase [Aedes aegypti]
CL18333.Contig1_All	823	820	41	gi|307199530|gb|EFN80131.1|	1649	474	723	0.61	0.73	0	262	294	4e-78	--	Protein MON2-like protein [Harpegnathos saltator]
CL18337.Contig1_All	591	583	11	gi|157135105|ref|XP_001656535.1|	563	354	546	0.35	0.55	0.02	195	128	2e-28	--	carboxylesterase [Aedes aegypti] >gi|108881319|gb|EAT45544.1| carboxylesterase [Aedes aegypti]
CL18342.Contig1_All	790	684	232	gi|195450769|ref|XP_002072625.1|	9207	989	1166	0.26	0.47	0.15	179	55.5	3e-06	--	GK13703 [Drosophila willistoni] >gi|194168710|gb|EDW83611.1| GK13703 [Drosophila willistoni]
CL18348.Contig1_All	1164	185	799	gi|56199492|gb|AAV84235.1|	252	19	252	0.24	0.37	0.14	240	58.5	6e-07	--	peritrophin [Culicoides sonorensis]
CL18353.Contig1_All	831	52	741	gi|156547273|ref|XP_001604338.1|	248	14	243	0.36	0.56	0	231	159	2e-37	--	PREDICTED: nurim homolog [Nasonia vitripennis]
CL18358.Contig1_All	717	1	717	gi|194767808|ref|XP_001966006.1|	1161	446	685	0.71	0.85	0	240	345	1e-93	--	ruby-like [Drosophila ananassae] >gi|190622891|gb|EDV38415.1| ruby-like [Drosophila ananassae]
CL18362.Contig1_All	737	736	548	gi|171451975|dbj|BAG15911.1|	286	121	176	0.67	0.68	0.01	64	76.3	1e-12	--	shematrin [Pinctada maxima]
CL18367.Contig1_All	791	790	2	gi|307198435|gb|EFN79377.1|	389	106	367	0.51	0.68	0	265	254	2e-66	--	UPF0533 protein [Harpegnathos saltator]
CL18373.Contig1_All	821	66	746	gi|301312604|gb|ADK66968.1|	227	1	227	0.9	0.97	0	227	438	1e-121	--	glutathione s-transferase [Chironomus riparius]
CL18379.Contig1_All	651	68	523	gi|328785793|ref|XP_001122715.2|	508	1	151	0.59	0.7	0	152	174	3e-42	--	PREDICTED: solute carrier family 35 member C2-like [Apis mellifera]
CL18384.Contig1_All	905	569	3	gi|157114119|ref|XP_001652168.1|	1016	1	187	0.69	0.81	0	190	266	7e-70	--	2-oxoglutarate dehydrogenase [Aedes aegypti] >gi|108877402|gb|EAT41627.1| 2-oxoglutarate dehydrogenase [Aedes aegypti]
CL18389.Contig1_All	885	790	26	gi|170033319|ref|XP_001844525.1|	268	2	268	0.56	0.73	0.04	268	312	1e-83	--	proteasome subunit beta type 4 [Culex quinquefasciatus] >gi|167874263|gb|EDS37646.1| proteasome subunit beta type 4 [Culex quinquefasciatus]
CL18394.Contig1_All	990	931	2	gi|170050611|ref|XP_001861388.1|	893	294	655	0.42	0.55	0.17	375	224	5e-57	--	origin recognition complex subunit 1 [Culex quinquefasciatus] >gi|167872189|gb|EDS35572.1| origin recognition complex subunit 1 [Culex quinquefasciatus]
CL18399.Contig1_All	746	44	745	gi|333466242|gb|EAA03716.5|	259	1	236	0.43	0.64	0.01	237	197	5e-49	--	AGAP002285-PA [Anopheles gambiae str. PEST]
CL18404.Contig1_All	961	878	219	gi|307214833|gb|EFN89713.1|	425	173	381	0.46	0.57	0.05	232	166	1e-39	--	Muscle segmentation homeobox [Harpegnathos saltator]
CL18409.Contig1_All	1271	755	312	gi|24638772|ref|NP_726634.1|	509	358	505	0.85	0.92	0	148	275	4e-72	--	Calcium/calmodulin-dependent protein kinase II, isoform B [Drosophila melanogaster] >gi|62484416|ref|NP_726636.2| Calcium/calmodulin-dependent protein kinase II, isoform E [Drosophila melanogaster] >gi|217324|dbj|BAA02594.1| Ca2+/calmodulin-dependent protein kinase II [Drosophila sp.] >gi|22759460|gb|AAF59390.2| Calcium/calmodulin-dependent protein kinase II, isoform B [Drosophila melanogaster] >…
CL18414.Contig1_All	899	128	826	gi|281363266|ref|NP_001163133.1|	297	30	235	0.33	0.43	0	234	118	3e-25	--	CG3884, isoform C [Drosophila melanogaster] >gi|255069823|gb|ACU00261.1| IP19903p [Drosophila melanogaster] >gi|272432455|gb|ACZ94408.1| CG3884, isoform C [Drosophila melanogaster]
CL18418.Contig1_All	942	731	72	gi|307165838|gb|EFN60201.1|	231	9	231	0.51	0.7	0.01	224	227	7e-58	--	Haloacid dehalogenase-like hydrolase domain-containing protein 1A [Camponotus floridanus]
CL18428.Contig1_All	948	722	120	gi|15778138|dbj|BAB68516.1|	267	76	267	0.46	0.6	0	201	170	1e-40	--	hatching enzyme EHE10 [Anguilla japonica]
CL18433.Contig1_All	921	200	715	gi|158302036|ref|XP_321684.3|	229	22	195	0.59	0.77	0.01	175	218	2e-55	--	AGAP001445-PA [Anopheles gambiae str. PEST]
CL18438.Contig1_All	963	4	795	gi|91087093|ref|XP_975012.1|	368	98	363	0.41	0.62	0.01	268	229	1e-58	--	PREDICTED: similar to CG31751 CG31751-PA [Tribolium castaneum]
CL18444.Contig1_All	889	166	885	gi|307171171|gb|EFN63158.1|	897	418	677	0.59	0.71	0.1	267	309	1e-82	--	Mitogen-activated protein kinase kinase kinase kinase 3 [Camponotus floridanus]
CL18449.Contig1_All	2131	1002	1910	gi|170032335|ref|XP_001844037.1|	474	175	474	0.89	0.95	0	303	539	1e-151	--	vacuolar ATP synthase subunit H [Culex quinquefasciatus] >gi|167872323|gb|EDS35706.1| vacuolar ATP synthase subunit H [Culex quinquefasciatus]
CL18454.Contig1_All	1025	98	832	gi|170038520|ref|XP_001847097.1|	261	10	260	0.49	0.67	0.02	251	233	1e-59	--	peroxisomal 3,2-trans-enoyl-CoA isomerase [Culex quinquefasciatus] >gi|167882240|gb|EDS45623.1| peroxisomal 3,2-trans-enoyl-CoA isomerase [Culex quinquefasciatus]
CL18458.Contig1_All	958	3	956	gi|157128662|ref|XP_001661489.1|	2075	1120	1439	0.84	0.91	0	320	551	1e-155	--	U520 [Aedes aegypti] >gi|108872530|gb|EAT36755.1| U520 [Aedes aegypti]
CL18463.Contig1_All	904	902	174	gi|340715630|ref|XP_003396313.1|	1134	843	1134	0.57	0.69	0.17	294	320	5e-86	--	PREDICTED: FACT complex subunit spt16-like [Bombus terrestris]
CL18468.Contig1_All	1150	899	129	gi|170037035|ref|XP_001846366.1|	244	1	244	0.42	0.59	0	259	178	5e-43	--	serine 3-dehydrogenase [Culex quinquefasciatus] >gi|167879994|gb|EDS43377.1| serine 3-dehydrogenase [Culex quinquefasciatus]
[truncated: 1,662 more rows]

## Sheet: Sheet2
Query_id	Query_length	Query_start	Query_end	Subject_id	Subject_length	Subject_start	Subject_end	Identity	Positive	Gap	Align_length	Score	E_value	Query_annotation	Subject_annotation
[truncated: 3,440 more rows]

[truncated: 6 more sheets: Sheet3, Sheet4, Sheet5, Sheet6, Sheet7, Sheet8]
