# Supplementary material for: Transcriptome Profiling of Chironomus kiinensis under Phenol Stress Using Solexa Sequencing Technology
Source: PLoS One. 2013 Mar 20;8(3):e58914. doi: 10.1371/journal.pone.0058914 (PMC3604134; doi:10.1371/journal.pone.0058914)
Supplement: Table S2 — List of DEGs changed for 20 fold and more in PT library. (XLS) [file pone.0058914.s003.xls]

## Sheet: Sheet1
Query_id	Score	E_value	Subject_annotation	Fold
upregulated genes
Unigene18403_All	105	1e-21	Cytochrome b561 domain-containing protein 1 [Harpegnathos saltator]	15236
Unigene9085_All	59.3	8e-08	AGAP001610-PA [Anopheles gambiae str. PEST]	8051.27
Unigene19940_All	60.1	3e-08	vitamin K-dependent protein C [Culex quinquefasciatus]	5155.87
Unigene20137_All	63.2	5e-09	fatty acid synthase S-acetyl transferase [Culex quinquefasciatus]	4085.79
Unigene10854_All	121	8e-27	Sodium- and chloride-dependent glycine transporter 2 [Harpegnathos saltator]	3806.11
Unigene10696_All	63.9	2e-09	sulfotransferase family 2, cytosolic sulfotransferase 2 [Danio rerio]	3715.65
Unigene20077_All	61.2	1e-08	seven transmembrane helix receptor [Homo sapiens]	3529.63
Unigene10793_All	79.7	4e-14	ubiquitin family protein [Trichinella spiralis]	3516.93
Unigene11045_All	100	1e-20	cadherin [Aedes aegypti]	3176.45
Unigene12090_All	63.9	1e-08	hypothetical protein DAPPUDRAFT_300516 [Daphnia pulex]	3044.1
Unigene19933_All	60.5	2e-08	potassium channel component [Drosophila melanogaster]	2776.59
Unigene10893_All	63.2	3e-09	cathepsin L cysteine protease [Haemonchus contortus]	2717.57
Unigene19007_All	70.1	3e-11	Sodium-coupled monocarboxylate transporter 1 [Camponotus floridanus]	2678.85
Unigene11229_All	57.8	1e-07	centromere/kinetochore protein zw10 [Aedes aegypti]	2657.58
Unigene10019_All	80.1	4e-14	Serine protease gd [Camponotus floridanus]	2588.14
Unigene9998_All	55.8	5e-07	hypothetical protein AND_04487 [Anopheles darlingi]	2547.91
Unigene10157_All	53.1	6e-06	N-acetyltransferase 2 [Bombyx mori]	2523.83
Unigene13845_All	75.1	9e-13	prophenoloxidase activating proteinase 1 [Biston betularia]	2470.52
Unigene13813_All	202	3e-51	dynein heavy chain [Aedes aegypti]	2423.04
Unigene19561_All	100	2e-20	sterol desaturase [Aedes aegypti]	2401.47
Unigene16149_All	52.4	6e-06	Fatty acid synthase [Harpegnathos saltator]	2388.02
Unigene14421_All	67.8	3e-10	macroglobulin/complement [Aedes aegypti]	2227.48
Unigene17399_All	53.1	3e-06	AGAP003353-PA [Anopheles gambiae str. PEST]	2139.41
Unigene16159_All	60.8	2e-08	ariadne-1 protein homolog (ari-1) (ubiquitin-conjugating enzyme E2-binding protein 1) [Schistosoma mansoni]	2130.39
Unigene14591_All	42.7	6e-07	GI15642 [Drosophila mojavensis]	2103.68
Unigene9740_All	71.6	1e-11	hypothetical protein DAPPUDRAFT_229333 [Daphnia pulex]	2054.4
Unigene14353_All	68.2	1e-10	3-chlorobenzoate-3,4-dioxygenase oxygenase subunit [Camponotus floridanus]	2045.73
Unigene14484_All	82	8e-15	sodium/shloride dependent amino acid transporter [Aedes aegypti]	2015.33
Unigene9216_All	58.5	8e-08	AMP dependent ligase [Aedes aegypti]	1988.96
Unigene14222_All	55.5	7e-07	fatty acid synthase [Aedes aegypti]	1988.55
Unigene16022_All	78.2	1e-13	Adenosine 3'-phospho 5'-phosphosulfate transporter 2 [Dicentrarchus labrax]	1949.92
Unigene16365_All	59.3	5e-08	serine protease [Anopheles culicifacies]	1922.68
Unigene9526_All	54.3	2e-06	hypothetical protein EAI_00062 [Harpegnathos saltator]	1914.7
Unigene10659_All	178	4e-43	chymotrypsin BI [Culex quinquefasciatus]	1874.38
Unigene9930_All	85.5	6e-16	AMP dependent ligase [Aedes aegypti]	1851.78
Unigene19691_All	67.4	2e-10	pG1 protein [Homo sapiens]	1840.01
Unigene19066_All	102	4e-21	abc transporter [Aedes aegypti]	1783.63
Unigene16057_All	55.5	7e-07	UPF0464 protein C15orf44-like protein [Harpegnathos saltator]	1776.72
Unigene14355_All	113	2e-24	Tumor suppressor candidate 4 [Acromyrmex echinatior]	1766.4
Unigene10205_All	68.9	6e-11	zinc carboxypeptidase A 1 [Culex quinquefasciatus]	1737.62
Unigene9574_All	77	2e-13	GA16756 [Drosophila pseudoobscura pseudoobscura]	1700.21
Unigene9257_All	67.8	1e-10	GF12788 [Drosophila ananassae]	1698.45
Unigene19101_All	63.2	3e-09	multidrug resistance protein 2 (atp-binding cassette protein c) [Aedes aegypti]	1667.3
Unigene19418_All	57	2e-07	PREDICTED: calcium/calmodulin-dependent 3',5'-cyclic nucleotide phosphodiesterase 1C-like [Nasonia vitripennis]	1657.85
Unigene18478_All	103	3e-21	endophilin a [Culex quinquefasciatus]	1611.29
Unigene19517_All	59.7	4e-08	Nose resistant to fluoxetine protein 6 [Camponotus floridanus]	1603.38
Unigene14934_All	52.4	6e-06	AGAP007079-PA [Anopheles gambiae str. PEST]	1590.54
Unigene8837_All	61.2	1e-08	DNA Pol B2 domain-containing protein [Glyptapanteles flavicoxis]	1582.62
Unigene9985_All	113	2e-24	Erg28-domain containing protein [Bombyx mori]	1551.45
Unigene13961_All	58.2	1e-07	zinc finger and BTB domain-containing protein 24 isoform 1 [Homo sapiens]	1547.9
Unigene8490_All	53.1	6e-06	hypothetical protein [Paramecium tetraurelia strain d4-2]	1539.77
Unigene9453_All	52.4	6e-06	hypothetical protein LOAG_14742 [Loa loa]	1528.82
Unigene14527_All	173	2e-42	laccase 2 [Riptortus pedestris]	1503.18
Unigene16078_All	89.7	3e-17	AMP dependent ligase [Aedes aegypti]	1478.58
Unigene15144_All	174	8e-43	glass [Tribolium castaneum]	1458.43
Unigene14931_All	176	3e-43	terminal deoxycytidyl transferase rev1 [Culex quinquefasciatus]	1455.2
Unigene9204_All	66.2	4e-10	GG12421 [Drosophila erecta]	1450.06
Unigene9497_All	102	7e-21	reverse transcriptase [Drepana sp. GAS-2011]	1429.11
Unigene9691_All	109	4e-23	Doublesex- and mab-3-related transcription factor A2 [Acromyrmex echinatior]	1410.31
Unigene17870_All	110	2e-23	kl-5 beta dynein heavy chain [Drosophila erecta]	1355.49
Unigene18160_All	73.9	4e-12	reverse transcriptase [Phengaris teleius]	1338.31
Unigene12081_All	55.8	5e-07	GJ22474 [Drosophila virilis]	1304.97
Unigene9370_All	84.3	1e-15	serine protease [Aedes aegypti]	1288.97
Unigene19409_All	63.2	3e-09	thiolester containing protein II, isoform A [Drosophila melanogaster]	1280.6
Unigene18724_All	84	2e-15	Lipase member H-A [Harpegnathos saltator]	1223.42
Unigene17362_All	94.4	1e-18	Inositol-pentakisphosphate 2-kinase [Acromyrmex echinatior]	1197.99
Unigene8831_All	112	5e-24	neuroligin 3 [Apis mellifera]	1177.41
Unigene10871_All	142	8e-33	lactosylceramide 4-alpha-galactosyltransferase (alpha- 1,4-galactosyltransferase) [Aedes aegypti]	1027.2
Unigene7748_All	53.9	4e-06	C2 domain containing protein [Trichomonas vaginalis G3]	1027.2
Unigene10546_All	532	1e-149	lipase 3 [Culex quinquefasciatus]	966.215
Unigene17324_All	87	3e-16	environmental stress-induced protein [Culex quinquefasciatus]	946.921
Unigene19031_All	57	2e-07	histidine kinase [Dictyostelium discoideum AX4]	910.869
Unigene13655_All	78.2	6e-26	Abhydrolase domain-containing protein 4 [Acromyrmex echinatior]	853.827
Unigene18456_All	70.5	8e-11	PREDICTED: uncharacterized protein C4orf34 homolog [Bombus terrestris]	793.617
Unigene13599_All	57	5e-07	spz [Drosophila yakuba]	754.407
Unigene19831_All	83.6	7e-15	nuclear receptor 3 [Culex quinquefasciatus]	662.098
Unigene11509_All	114	2e-24	Protein unc-13-like protein D [Acromyrmex echinatior]	661.501
Unigene21422_All	69.7	1e-10	forkhead box transcription factor subgroup K2 [Aedes aegypti]	641.987
Unigene21134_All	194	4e-48	aubergine protein [Bombyx mori]	627.817
Unigene19694_All	91.3	3e-17	methylenetetrahydrofolate reductase [Dictyostelium fasciculatum]	618.187
Unigene9029_All	147	3e-34	glycolipid transfer protein [Glossina morsitans morsitans]	543.298
Unigene20843_All	124	6e-27	cuticular protein 1 from Low Complexity family (AGAP000352-PA) [Anopheles gambiae str. PEST]	515.883
Unigene10343_All	103	1e-20	PREDICTED: protein lines-like [Bombus terrestris]	513.6
CL5544.Contig1_All	253	1e-65	E3 ubiquitin-protein ligase suppressor of deltex [Camponotus floridanus]	500.699
Unigene20689_All	538	0	reverse transcriptase homolog [Chironomus thummi]	473.592
Unigene18859_All	63.5	1e-08	cytochrome P450 349A1 [Tribolium castaneum]	463.01
CL2855.Contig1_All	301	4e-80	period [Sarcophaga bullata]	437.609
Unigene13604_All	503	1e-140	sodium-hydrogen exchanger NHE2 precursor [Drosophila melanogaster]	288.295
Unigene10599_All	155	2e-36	cathepsin L, a [Schistosoma japonicum]	260.511
Unigene21782_All	813	0	carboxylase:pyruvate/acetyl-coa/propionyl-coa [Aedes aegypti]	230.4
Unigene21874_All	55.1	3e-06	dopamine N acetyltransferase isoform 2 [Tribolium castaneum]	210.314
CL163.Contig1_All	304	3e-80	thiolester containing protein II, isoform A [Drosophila melanogaster]	137.016
Unigene21886_All	52.4	1e-05	hypothetical protein CpipJ_CPIJ005327 [Culex quinquefasciatus]	101.807
CL8743.Contig1_All	118	7e-26	Kc HbVIIB-b [Kiefferulus sp. 'cornishi']	101.266
Unigene20527_All	99.8	3e-19	keratin associated protein 4 family member [Mus musculus]	93.4032
Unigene11492_All	99.8	3e-20	glucosyl/glucuronosyl transferases [Aedes aegypti]	75.0666
CL16599.Contig1_All	189	6e-47	cytochrome P450 [Aedes albopictus]	71.546
CL27019.Contig1_All	84	8e-15	cytochrome b5 [Culex quinquefasciatus]	62.8569
CL7595.Contig1_All	75.1	5e-12	variable lymphocyte receptor A [Eptatretus stoutii]	62.0345
Unigene18455_All	81.6	9e-15	cytochrome P450 6BK5 [Tribolium castaneum]	61.1847
Unigene21879_All	488	1e-136	prohibitin-like protein [Glossina morsitans morsitans]	56.5126
CL5196.Contig1_All	96.3	2e-18	TK protein kinase [Salpingoeca sp. ATCC 50818]	55.5379
Unigene21378_All	58.5	2e-07	Epididymal secretory protein E1 [Camponotus floridanus]	52.1538
CL24894.Contig1_All	282	2e-74	cytochrome P450 [Aedes albopictus]	51.3574
CL10691.Contig1_All	57.4	1e-06	viral A-type inclusion protein [Trichomonas vaginalis G3]	49.7595
Unigene18856_All	692	0	glycoside hydrolase [Culex quinquefasciatus]	48.8674
Unigene19898_All	65.9	8e-10	prophenoloxidase-activating enzyme [Penaeus monodon]	48.8234
Unigene20755_All	56.6	3e-07	cuticle protein [Culex quinquefasciatus]	47.3109
Unigene19121_All	83.2	8e-15	keratinocyte proline-rich protein [Rattus norvegicus]	43.9685
Unigene7162_All	85.5	7e-16	TK protein kinase [Salpingoeca sp. ATCC 50818]	43.1773
Unigene11217_All	152	6e-36	cytochrome P450 CYP6Z2 [Anopheles gambiae]	41.1238
Unigene12079_All	56.2	4e-07	thioester-containing protein [Euphaedusa tau]	41.1124
CL3704.Contig1_All	667	0	asparagine synthetase [Drosophila melanogaster]	40.4425
Unigene17365_All	55.1	2e-06	amyloid binding protein [Culex quinquefasciatus]	40.3529
Unigene19105_All	59.7	1e-07	PREDICTED: protein roadkill-like [Nasonia vitripennis]	40.1103
Unigene10868_All	117	3e-25	3-chlorobenzoate-3,4-dioxygenase oxygenase subunit [Camponotus floridanus]	39.0865
Unigene18988_All	103	1e-23	serine protease [Aedes aegypti]	38.8947
Unigene17334_All	186	3e-45	ion channel nompc [Culex quinquefasciatus]	38.2795
Unigene21335_All	77	8e-13	Pre-mRNA cleavage complex 2 protein Pcf11 [Camponotus floridanus]	38.0705
Unigene14594_All	58.5	3e-07	RecName: Full=Balbiani ring A 67 kDa protein; AltName: Full=p67; Flags: Precursor	35.9744
Unigene19710_All	53.9	3e-06	hypothetical protein [Paramecium tetraurelia strain d4-2]	35.6493
Unigene8975_All	100	2e-20	multidrug resistance-associated protein 1 [Culex quinquefasciatus]	35.4792
CL3281.Contig1_All	300	6e-79	ion channel nompc [Culex quinquefasciatus]	35.4521
CL13518.Contig1_All	56.2	4e-07	variable lymphocyte receptor B [Eptatretus stoutii]	33.9326
Unigene11526_All	129	8e-29	polyprotein [Anopheles gambiae]	33.9208
Unigene12802_All	169	2e-40	drongo protein isoform 1 [Tribolium castaneum]	33.9114
CL9884.Contig1_All	72	1e-11	NADH dehydrogenase subunit 5 [Bodo saltans]	33.5514
Unigene10451_All	515	1e-144	potassium channel [Drosophila melanogaster]	33.4121
Unigene20531_All	259	2e-67	l-lactate dehydrogenase [Culex quinquefasciatus]	33.389
Unigene20868_All	100	2e-20	Acyl-CoA Delta(11) desaturase [Camponotus floridanus]	32.395
Unigene12022_All	191	3e-47	solute carrier family 15 member 2 [Oryctolagus cuniculus]	31.5398
CL15613.Contig1_All	151	1e-35	peptidoglycan recognition protein 3 short class [Anopheles gambiae]	31.361
CL16781.Contig1_All	89.4	4e-17	Kc HbVIIB-b [Kiefferulus sp. 'cornishi']	30.7753
Unigene17342_All	68.2	2e-10	insect intestinal mucin IIM86 [Helicoverpa armigera]	30.6476
Unigene12622_All	85.1	4e-15	variable lymphocyte receptor B [Eptatretus burgeri]	30.5987
Unigene21602_All	63.5	4e-09	Dedicator of cytokinesis protein 9 [Camponotus floridanus]	29.4766
Unigene9123_All	65.9	8e-10	carboxypeptidase N, polypeptide 2 [Mus musculus]	29.3075
CL758.Contig2_All	107	2e-21	variable lymphocyte receptor A [Eptatretus burgeri]	29.2507
CL3524.Contig1_All	490	1e-136	La related protein [Drosophila melanogaster]	29.0185
Unigene12019_All	128	2e-28	glucosyl/glucuronosyl transferases [Aedes aegypti]	28.7961
Unigene9177_All	306	1e-81	cytochrome P450 CYP6Z2 [Anopheles gambiae]	28.7901
Unigene21218_All	125	6e-28	dimethylaniline monooxygenase [Aedes aegypti]	28.7721
Unigene10294_All	114	1e-24	sodium-dependent nutrient amino acid transporter 5 [Aedes aegypti]	27.7632
Unigene10424_All	273	2e-71	transmembrane and coiled-coil domains protein 1 [Culex quinquefasciatus]	27.2522
Unigene20235_All	116	2e-24	lachesin [Culex quinquefasciatus]	27.2465
CL13270.Contig1_All	90.1	1e-16	gastrulation-defective [Drosophila melanogaster]	26.9423
CL3528.Contig1_All	187	9e-46	3-oxoacyl-[acyl-carrier-protein] reductase 1 [Culex quinquefasciatus]	26.7339
Unigene17310_All	59.3	9e-08	C. elegans protein C30H6.1d, partially confirmed by transcript evidence [Caenorhabditis elegans]	26.5658
Unigene11251_All	52	8e-06	hypothetical protein AaeL_AAEL002106 [Aedes aegypti]	25.7018
Unigene11147_All	174	1e-42	F-box/LRR-repeat protein 16 [Harpegnathos saltator]	25.6983
CL2326.Contig1_All	174	7e-42	carboxypeptidase B [Aedes aegypti]	25.3357
Unigene18951_All	273	4e-72	neutral alpha-glucosidase AB [Culex quinquefasciatus]	24.6925
Unigene17385_All	96.7	3e-19	cytochrome P450 [Anopheles funestus]	24.1609
Unigene17391_All	55.1	9e-07	PREDICTED: choline transporter-like protein 1-like [Acyrthosiphon pisum]	23.644
Unigene14759_All	54.3	4e-06	Fatty acid synthase [Acromyrmex echinatior]	23.1397
Unigene14424_All	73.6	3e-12	Nucleoside diphosphate kinase 7 [Harpegnathos saltator]	22.6321
Unigene13715_All	97.8	1e-19	cytochrome P450 [Culex pipiens pallens]	22.6149
Unigene13743_All	105	6e-22	N-acetyllactosaminide beta-1,3-N-acetylglucosaminyltransferase [Camponotus floridanus]	22.6117
CL33.Contig4_All	2126	0	Kinesin-like protein KIF13A [Camponotus floridanus]	22.2788
CL5269.Contig1_All	154	7e-36	neural Lazarillo [Drosophila melanogaster]	22.1986
CL5100.Contig1_All	218	4e-55	Putative ferric-chelate reductase 1-like protein [Harpegnathos saltator]	22.174
Unigene19853_All	106	3e-22	zinc metalloproteinase nas-12 [Culex quinquefasciatus]	22.105
Unigene12945_All	154	2e-35	tyrosine-protein kinase Src42A [Capsaspora owczarzaki ATCC 30864]	22.0652
Unigene10925_All	105	8e-22	fatty acid synthase [Aedes aegypti]	21.6021
Unigene13792_All	110	2e-23	ariadne ubiquitin-conjugating enzyme E2 binding protein homolog 1 (Drosophila), isoform CRA_a [Mus musculus]	21.5886
Unigene9988_All	143	3e-33	Solute carrier organic anion transporter family member 5A1 [Harpegnathos saltator]	21.5856
CL17321.Contig1_All	142	1e-32	GI23454 [Drosophila mojavensis] >gi|193913841|gb|EDW12708.1| GI23454 [Drosophila mojavensis]	21.2531
Unigene11434_All	127	1e-27	Hypothetical protein C33E10.6 [Caenorhabditis elegans]	20.8749
Unigene19378_All	93.2	3e-18	chymotrypsinogen [Rhyzopertha dominica]	20.5747
Unigene11478_All	192	5e-48	zinc carboxypeptidase A 1 [Culex quinquefasciatus]	20.569
Unigene13858_All	60.1	3e-08	GA24754 [Drosophila pseudoobscura pseudoobscura]	20.569
Unigene14170_All	62.8	3e-17	arylsulfatase B [Culex quinquefasciatus]	20.5605
CL4141.Contig1_All	111	1e-22	carboxypeptidase N subunit 2 [Homo sapiens]	20.0315
Unigene12805_All	140	2e-31	tyrosine-protein kinase Src42A [Capsaspora owczarzaki ATCC 30864]	20.0052
Unigene11360_All	73.9	2e-12	Ubiquitin thioesterase otubain-like [Harpegnathos saltator]	19.7941
Unigene12006_All	70.9	2e-11	juvenile hormone esterase [Aedes aegypti]	19.5365
downregulated genes
Unigene1488_All	60.8	2e-08	voltage gated chloride channel domain-containing protein [Toxoplasma gondii ME49]	2.04137e-05
Unigene6152_All	52	8e-06	GK15868 [Drosophila willistoni]	4.41539e-05
Unigene6065_All	61.6	1e-08	CG3884, isoform B [Drosophila melanogaster]	6.61362e-05
Unigene5357_All	54.7	1e-06	alpha-2-macroglobulin-like 1 [Xenopus laevis]	8.21659e-05
Unigene8301_All	66.2	4e-10	globin CTT-IX - midge (Chironomus thummi thummi)	8.87496e-05
Unigene5321_All	78.6	1e-13	thiolester containing protein II, isoform B [Drosophila melanogaster]	9.82693e-05
Unigene7790_All	68.2	1e-10	eukaryotic translation initiation factor 2 alpha kinase [Dictyostelium discoideum AX4]	9.85285e-05
Unigene2870_All	60.5	2e-08	GL20833 [Drosophila persimilis]	0.000103937
Unigene5224_All	645	0	cytoplasmic actin [Lethenteron camtschaticum]	0.000118551
Unigene3362_All	86.3	1e-15	thiolester containing protein I [Drosophila melanogaster]	0.000119161
Unigene3308_All	77.4	2e-13	epidermal growth factor [Salpingoeca sp. ATCC 50818]	0.000129676
Unigene8498_All	97.4	6e-19	transmembrane protease [Culex quinquefasciatus]	0.000136823
Unigene353_All	66.6	3e-10	LIM-type zinc finger-containing protein [Dictyostelium discoideum AX4]	0.000138906
Unigene6747_All	63.5	3e-09	serine protease hepsin [Culex quinquefasciatus]	0.000147622
Unigene295_All	124	2e-27	calpain family protein 1, isoform d [Brugia malayi]	0.000151394
Unigene435_All	78.2	1e-13	tyrosine aminotransferase [Culicoides sonorensis]	0.000152712
Unigene6708_All	61.6	1e-08	sulfotransferase [Culex quinquefasciatus]	0.000157944
Unigene7112_All	53.5	3e-06	Leucine-rich repeat-containing protein 15 [Acromyrmex echinatior]	0.000169081
Unigene2213_All	131	2e-29	Cubilin [Acromyrmex echinatior]	0.000187061
Unigene8356_All	55.1	1e-06	toll-like receptor 3 [Gorilla gorilla]	0.000191708
Unigene6693_All	130	1e-29	calpain family protein 1, isoform d [Brugia malayi]	0.000204672
Unigene1523_All	214	4e-54	cytochrome P450 CYP6N3v2 [Aedes albopictus]	0.000205084
Unigene7108_All	57	2e-07	threonine aldolase [Salpingoeca sp. ATCC 50818]	0.000208134
Unigene7948_All	176	1e-42	cubulin [Aedes aegypti]	0.000221271
Unigene2144_All	99.4	4e-20	osiris 19, isoform B [Drosophila melanogaster]	0.000233741
Unigene7204_All	82.4	1e-14	voltage gated chloride channel domain-containing protein [Toxoplasma gondii ME49]	0.000234634
Unigene7254_All	89.7	6e-17	thiolester containing protein II, isoform C [Drosophila melanogaster]	0.000235449
Unigene6476_All	157	5e-37	pupal cuticle protein [Culex quinquefasciatus]	0.00023905
Unigene8300_All	56.2	4e-07	Atlastin-2 [Harpegnathos saltator]	0.000242454
Unigene6787_All	62.4	1e-08	protein tyrosine kinase [Capsaspora owczarzaki ATCC 30864]	0.000249029
Unigene7093_All	56.2	4e-07	CRE-GRD-6 protein [Caenorhabditis remanei]	0.000249564
Unigene7177_All	84.7	1e-15	nicotinic acetylcholine receptor, beta-2 subunit [Culex quinquefasciatus]	0.000252925
Unigene7415_All	84.7	1e-15	hypothetical protein TRIADDRAFT_51202 [Trichoplax adhaerens]	0.000259856
Unigene2792_All	52.8	5e-06	GA26108 [Drosophila pseudoobscura pseudoobscura]	0.000266459
Unigene8240_All	67	2e-10	CCAAT-box DNA binding protein subunit B [Plasmodium yoelii yoelii str. 17XNL]	0.000269337
Unigene2179_All	367	1e-100	cubulin [Aedes aegypti]	0.000275073
Unigene2189_All	75.9	5e-13	juvenile hormone esterase, isoform A [Drosophila melanogaster]	0.000281554
Unigene8295_All	122	7e-27	Nardilysin [Acromyrmex echinatior]	0.000287709
Unigene6766_All	62.8	4e-09	low-density lipoprotein receptor-related protein 2 precursor [Homo sapiens]	0.000287809
Unigene7144_All	61.6	3e-08	liver stage antigen 3 [Plasmodium falciparum]	0.000288408
Unigene2133_All	66.2	4e-10	hypothetical protein DAPPUDRAFT_267663 [Daphnia pulex]	0.00029114
Unigene7318_All	72.8	4e-12	AGAP003785-PE [Anopheles gambiae str. PEST]	0.000297546
Unigene4056_All	118	9e-26	Ras-related C3 botulinum toxin substrate 2 precursor [Esox lucius]	0.000300927
Unigene7314_All	114	1e-24	n-acetylgalactosaminyltransferase [Aedes aegypti]	0.00030853
Unigene7360_All	54.7	1e-06	antifreeze glycoprotein [Boreogadus saida]	0.000312837
Unigene4121_All	79.7	4e-14	atlastin-1 isoform b [Homo sapiens]	0.000317314
Unigene1650_All	52	8e-06	unnamed protein product [Leishmania donovani BPK282A1]	0.000319366
Unigene4067_All	52	8e-06	fibrinogen and fibronectin [Culex quinquefasciatus]	0.00033226
Unigene7382_All	238	6e-62	elongation factor-like protein [Pseudoperkinsus tapetis]	0.000336128
Unigene7977_All	68.9	6e-11	carboxyl/choline esterase [Helicoverpa armigera]	0.000347259
Unigene8311_All	59.7	4e-08	AAA+ ATPase, core domain-containing protein [Dictyostelium discoideum AX4]	0.000353256
Unigene1689_All	68.2	1e-10	60S acidic ribosomal protein P1 isoform 1 [Homo sapiens]	0.000354015
Unigene1978_All	54.7	1e-06	GI20726 [Drosophila mojavensis]	0.000355392
Unigene4008_All	61.6	4e-08	serine/arginine repetitive matrix 2, isoform CRA_c [Homo sapiens]	0.000355663
Unigene7490_All	91.7	5e-17	antifreeze glycoprotein [Boreogadus saida]	0.000356305
Unigene3194_All	167	4e-40	developmental protein [Drosophila melanogaster]	0.000361329
Unigene2727_All	114	1e-24	cuticular protein glycine-rich 12 [Bombyx mori]	0.000366652
Unigene7313_All	100	1e-20	peptidyl prolyl cis-trans isomerase [Plasmodium yoelii yoelii str. 17XNL]	0.000366779
Unigene7191_All	58.5	8e-08	Splicing factor 3B subunit 4 [Ascaris suum]	0.000370587
Unigene3309_All	77.8	1e-13	epidermal growth factor [Salpingoeca sp. ATCC 50818]	0.000371384
Unigene7510_All	129	3e-29	beta actin [Epinephelus bruneus]	0.000372286
Unigene2733_All	180	1e-44	translation elongation factor 1-alpha-like protein [Ichthyophonida sp. fragrantissima]	0.00037301
Unigene1709_All	53.5	3e-06	cyclase associated protein [Polysphondylium pallidum PN500]	0.000373579
Unigene7248_All	55.5	7e-07	serine protease [Aedes aegypti]	0.000377065
Unigene7288_All	53.1	4e-06	PREDICTED: similar to egg bindin receptor 1 precursor [Strongylocentrotus purpuratus]	0.000388823
Unigene7353_All	114	1e-24	60S ribosomal protein L19-like protein [Lutzomyia longipalpis]	0.000392614
Unigene4040_All	53.1	4e-06	TEP4 [Anopheles gambiae]	0.000395948
Unigene7202_All	172	7e-42	atlastin, isoform A [Drosophila melanogaster]	0.000396031
Unigene7203_All	70.5	4e-11	PREDICTED: LOW QUALITY PROTEIN: zinc finger protein Xfin [Danio rerio]	0.000409826
Unigene1944_All	136	3e-31	juvenile hormone esterase [Culex quinquefasciatus]	0.000410366
CL5653.Contig1_All	77.4	8e-13	salivary gland secretion 1 [Drosophila melanogaster]	0.000417568
Unigene1785_All	53.9	2e-06	GJ13031 [Drosophila virilis]	0.000421582
Unigene6760_All	52.8	5e-06	conserved hypothetical protein [Culex quinquefasciatus]	0.000425457
Unigene2677_All	156	2e-37	fatty acid elongase [Trypanosoma brucei TREU927]	0.000431037
Unigene3996_All	55.1	9e-07	Calpain-A [Harpegnathos saltator]	0.000431725
Unigene1108_All	96.3	4e-19	granulin [Bos taurus]	0.000432444
Unigene1941_All	63.2	3e-09	juvenile hormone esterase [Aedes aegypti]	0.000436237
Unigene2020_All	55.8	5e-07	larval cuticle protein [Culex quinquefasciatus]	0.000436994
Unigene1919_All	154	9e-37	threonine aldolase [Salpingoeca sp. ATCC 50818]	0.000437994
Unigene2077_All	57	2e-07	cathepsin L preproprotein [Cyprinus carpio]	0.000443586
CL3983.Contig2_All	111	4e-23	thiolester containing protein II, isoform E [Drosophila melanogaster]	0.000444232
Unigene1310_All	61.2	1e-08	60S ribosomal protein L22 [Ornithodoros parkeri]	0.000445805
Unigene1706_All	58.9	6e-08	serine protease 18D [Anopheles gambiae]	0.000448408
Unigene1652_All	88.6	8e-17	20 alpha-hydroxysteroid dehydrogenase [Bos taurus]	0.000448937
Unigene7608_All	80.1	3e-14	cytochrome P450 52A4 [Culex quinquefasciatus]	0.000450495
Unigene3547_All	100	3e-20	ATP-dependent DNA helicase PIF1 [Mus musculus]	0.000460057
Unigene1943_All	87.4	2e-16	atlastin-2 [Danio rerio]	0.000461015
Unigene1302_All	100	3e-20	adenosine kinase [Leishmania major strain Friedlin]	0.000463739
Unigene3672_All	115	7e-25	ribosomal protein L5 variant [Homo sapiens]	0.000467191
Unigene1687_All	177	6e-43	cubilin [Culex quinquefasciatus]	0.000469268
Unigene1763_All	57	2e-07	AGAP005168-PA [Anopheles gambiae str. PEST]	0.000470506
Unigene1324_All	77.8	1e-13	ribosomal protein L27 [Gillichthys mirabilis]	0.000471224
Unigene1223_All	52	8e-06	structure specific recognition protein 1b [Danio rerio]	0.000471485
Unigene1349_All	56.6	3e-07	calpain-like cysteine peptidase, Clan CA, family C2 [Leishmania mexicana MHOM/GT/2001/U1103]	0.000485952
Unigene1828_All	128	2e-28	cathepsin-L-like midgut cysteine proteinase [Tenebrio molitor]	0.000487706
Unigene1234_All	59.3	5e-08	trypsin-like serine protease [Ctenocephalides felis]	0.000489501
Unigene3569_All	54.7	1e-06	serine protease 47 [Nasonia vitripennis]	0.000500549
Unigene8141_All	88.2	1e-16	receptor-type protein tyrosine kinase [Codosiga gracilis]	0.00051423
Unigene7724_All	63.9	2e-09	AGAP005855-PA [Anopheles gambiae str. PEST]	0.000521408
Unigene2832_All	59.3	5e-08	cuticular protein 13 from Low Complexity family (AGAP009758-PA) [Anopheles gambiae str. PEST]	0.000523581
Unigene1136_All	70.5	2e-11	leucine-rich repeat-containing protein 15 [Danio rerio]	0.000524017
Unigene1881_All	183	2e-45	vacuolar-type proton translocating pyrophosphatase 1 [Leishmania major strain Friedlin]	0.000526638
Unigene6933_All	77	2e-13	solute carrier family 17 (sodium-dependent inorganic phosphate cotransporter)-like [Nasonia vitripennis]	0.000531847
Unigene1147_All	58.2	2e-07	hCG1987685 [Homo sapiens]	0.000533842
Unigene3465_All	71.6	9e-12	glucose dehydrogenase [Aedes aegypti]	0.000534064
Unigene3548_All	53.5	3e-06	hect E3 ubiquitin ligase [Culex quinquefasciatus]	0.000534249
Unigene1837_All	130	2e-29	glucose dehydrogenase [Aedes aegypti]	0.000534545
Unigene3521_All	103	2e-21	deoxyribonuclease I [Culex quinquefasciatus]	0.00053763
Unigene3609_All	122	4e-27	translation elongation factor 1-alpha-like protein [Ichthyophonida sp. fragrantissima]	0.000538525
Unigene1892_All	156	3e-37	alpha tubulin [Theromyzon tessulatum]	0.000541444
Unigene2048_All	67	2e-10	cathepsin B-like cysteine proteinase [Helicoverpa armigera]	0.000550221
Unigene1165_All	101	1e-20	N-acetyl galactosaminyl transferase 6 [Culex quinquefasciatus]	0.0005598
Unigene5135_All	57.4	2e-07	sodium/Chloride dependent amino acid transporter [Culex quinquefasciatus]	0.000563108
Unigene1257_All	81.6	9e-15	ribosomal protein L9 [Culicoides sonorensis]	0.000563108
Unigene1216_All	55.5	7e-07	hypothetical protein TcasGA2_TC011484 [Tribolium castaneum]	0.000574064
Unigene7238_All	53.9	7e-06	sporozoite threonine-asparagine-rich protein [Plasmodium falciparum]	0.000574542
Unigene4905_All	54.3	2e-06	mucin 2 precursor [Dictyostelium fasciculatum]	0.000588121
Unigene3462_All	112	4e-24	cytosolic glycoprotein FP21 [Dictyostelium purpureum]	0.000592294
Unigene7553_All	130	2e-29	ribosomal protein S25 [Glossina morsitans morsitans]	0.00059662
Unigene1318_All	78.2	1e-13	phosphate-Repressible Phosphate Permease [Leishmania braziliensis MHOM/BR/75/M2904]	0.000607554
Unigene4982_All	135	7e-31	40S ribosomal protein S2 [Artemia franciscana]	0.000610044
Unigene1235_All	127	2e-28	ADP-ribosylation factor-like 6 interacting protein 2 [Rattus norvegicus]	0.00061989
Unigene1824_All	116	3e-25	60S ribosomal protein L13 [Epinephelus coioides]	0.000621525
Unigene5089_All	77.8	1e-13	conserved hypothetical protein [Trypanosoma congolense IL3000]	0.000621525
Unigene7636_All	59.3	5e-08	promastigote surface antigen protein PSA [Leishmania mexicana MHOM/GT/2001/U1103]	0.000623294
Unigene7119_All	69.3	5e-11	histone H1 [Culex quinquefasciatus]	0.000624245
Unigene1929_All	54.7	2e-06	antifreeze glycoprotein [Ixodes scapularis]	0.000624591
Unigene3616_All	73.6	3e-12	60S ribosomal protein L38 [Ascaris suum]	0.000625675
Unigene2820_All	142	6e-33	saccharopine dehydrogenase domain-containing protein [Aedes aegypti]	0.00062959
Unigene3613_All	58.9	6e-08	Neurogenic locus notch-like protein protein 1 [Harpegnathos saltator]	0.000629852
Unigene1130_All	60.8	2e-08	actin depolymerizing factor [Toxoplasma gondii ME49]	0.000630463
Unigene4930_All	55.8	5e-07	hypothetical protein TGME49_061990 [Toxoplasma gondii ME49]	0.000632389
Unigene1939_All	40.8	2e-06	Ac1147-like protein [Diaphorina citri]	0.000633925
Unigene1185_All	92	7e-18	transcriptional regulator [Trypanosoma cruzi strain CL Brener]	0.000637848
Unigene5010_All	144	1e-33	40S ribosomal protein S27 [Xenopus laevis]	0.000644961
Unigene1970_All	81.6	9e-15	PREDICTED: hypothetical protein [Oryctolagus cuniculus]	0.000652787
Unigene1928_All	54.7	1e-06	leucine-rich transmembrane protein [Aedes aegypti]	0.000655008
Unigene3664_All	114	2e-24	cubilin [Culex quinquefasciatus]	0.000664198
Unigene3437_All	142	4e-33	heat shock protein 70 [Sterkiella nova]	0.000664796
Unigene1649_All	68.2	1e-10	Mannan-binding lectin serine peptidase 1 [Mus musculus]	0.000666734
Unigene5142_All	55.5	7e-07	Selenoprotein Pb [Acromyrmex echinatior]	0.000670395
Unigene1144_All	80.1	3e-14	epsilon-trimethyllysine 2-oxoglutarate dioxygenase [Culex quinquefasciatus]	0.000671558
Unigene7858_All	58.2	5e-07	conserved hypothetical protein [Culex quinquefasciatus]	0.000681547
Unigene4976_All	71.2	1e-11	lysosomal/endosomal membrane protein p67 [Trypanosoma brucei rhodesiense]	0.000683439
Unigene6932_All	82.4	5e-15	cysteine protease [Periserrula leucophryna]	0.000693027
Unigene7041_All	92.4	5e-18	intestinal mucin SeM8 [Spodoptera exigua]	0.00069447
Unigene3747_All	212	8e-54	Ras-related GTPase [Glossina morsitans morsitans]	0.000695771
Unigene3472_All	301	9e-81	Glucose dehydrogenase [Acromyrmex echinatior]	0.000705141
Unigene5009_All	142	3e-33	60S ribosomal protein L27a [Rattus norvegicus]	0.000705141
Unigene3779_All	102	7e-21	calmodulin isoform 3 [Heterocephalus glaber]	0.000735188
Unigene3612_All	63.2	3e-09	actin binding protein [Dictyostelium fasciculatum]	0.000745967
Unigene1115_All	172	5e-42	cathepsin L-like cysteine proteinase A [Rhipicephalus haemaphysaloides haemaphysaloides]	0.000748972
Unigene3591_All	63.2	1e-08	leucine-rich transmembrane proteins [Aedes aegypti]	0.000760534
Unigene6967_All	52	8e-06	voltage gated chloride channel domain-containing protein [Toxoplasma gondii ME49]	0.000761272
Unigene5299_All	97.4	2e-19	atlastin-2 [Bos taurus]	0.000782132
Unigene2262_All	99.4	4e-20	Protein misato [Camponotus floridanus]	0.000784684
Unigene4895_All	76.6	3e-13	60S ribosomal protein L23 [Hyalomma marginatum rufipes]	0.000786917
Unigene3434_All	90.1	3e-17	S-phase kinase-associated protein 1 [Salmo salar]	0.000818574
Unigene4990_All	57.8	1e-07	cysteine peptidase precursor, (fragment) [Trypanosoma brucei gambiense DAL972]	0.000829023
Unigene6944_All	72.4	6e-12	calpain B [Gecarcinus lateralis]	0.000884899
Unigene1122_All	55.8	5e-07	myb domain-containing protein [Dictyostelium fasciculatum]	0.00089161
Unigene3752_All	78.2	1e-13	zinc finger protein [Lutzomyia shannoni]	0.00090462
Unigene4510_All	70.5	2e-11	reverse transcriptase [Schistosoma japonicum]	0.000917693
Unigene7837_All	64.7	1e-13	merozoite surface protein 2 [Plasmodium falciparum]	0.000938536
Unigene5311_All	59.7	4e-08	GJ24004 [Drosophila virilis]	0.000959387
Unigene871_All	108	7e-23	UDP-glucosyltransferase [Bombyx mori]	0.00097941
Unigene6040_All	261	4e-68	diacetyl reductase/L-xylulose reductase [Glossina morsitans morsitans]	0.0010011
Unigene7492_All	249	2e-64	trypsin [Anopheles gambiae]	0.00100193
Unigene4390_All	52	8e-06	restin (Reed-Steinberg cell-expressed intermediate filament-associated protein), isoform CRA_b [Rattus norvegicus]	0.00109732
Unigene2989_All	92.4	5e-18	salivary gland secretion 3 [Drosophila melanogaster]	0.00114702
CL26888.Contig1_All	214	2e-54	MPV17 mitochondrial membrane protein-like [Acyrthosiphon pisum]	0.00116917
Unigene4453_All	55.1	1e-06	serine/arginine repetitive matrix protein 2 [Mus musculus]	0.0012618
Unigene3979_All	162	1e-38	fat body serine protease [Glossina morsitans morsitans]	0.00141901
Unigene8125_All	62.4	2e-08	Circadian clock-controlled protein [Camponotus floridanus]	0.00154969
Unigene7917_All	53.5	3e-06	mucin-like protein [Trypanosoma cruzi]	0.00173662
Unigene6528_All	146	9e-34	Coiled-coil domain-containing protein 6 [Acromyrmex echinatior]	0.00190843
Unigene7138_All	57	1e-06	zinc knuckle protein [Trichinella spiralis]	0.00225994
CL27004.Contig1_All	64.7	2e-09	cuticular protein 3, RR-2 family (AGAP001666-PA) [Anopheles gambiae str. PEST]	0.00297107
CL10667.Contig1_All	135	6e-31	cuticular protein 107, RR-2 family (AGAP010097-PA) [Anopheles gambiae str. PEST]	0.00310649
Unigene1627_All	67	9e-10	calcium-binding EF-hand domain-containing protein [Dictyostelium discoideum AX4]	0.00374661
Unigene1383_All	73.9	2e-12	defensin [Lutzomyia longipalpis]	0.00438533
Unigene5271_All	154	4e-36	nardilysin, N-arginine dibasic convertase 1 [Rattus norvegicus]	0.00489526
Unigene5313_All	159	5e-37	thiolester containing protein II isoform B [Drosophila simulans]	0.00490715
Unigene8235_All	692	0	glycogen synthase kinase 3 [Aedes aegypti]	0.0053706
Unigene8128_All	55.1	2e-06	leucine-rich repeat-containing protein 15 precursor [Rattus norvegicus]	0.00583966
Unigene6158_All	78.2	1e-12	thiolester containing protein I [Drosophila melanogaster]	0.00694553
Unigene5322_All	79.7	3e-14	Sulfotransferase family cytosolic 1B member 1 [Harpegnathos saltator]	0.00778979
Unigene7661_All	149	2e-34	cuticular protein 82, RR-2 family (AGAP010095-PA) [Anopheles gambiae str. PEST]	0.00794906
Unigene8183_All	52.8	1e-08	pG1 protein [Homo sapiens]	0.00814144
Unigene341_All	377	1e-103	cubilin [Culex quinquefasciatus]	0.00836453
Unigene3293_All	55.1	9e-07	CDH1-D [Gallus gallus]	0.00878952
Unigene6475_All	150	3e-35	pupal cuticle protein [Culex quinquefasciatus]	0.00979662
Unigene6101_All	113	3e-23	thioester-containing protein 1.4 [Biomphalaria glabrata]	0.0100261
Unigene7805_All	415	1e-114	beta-1,3-glucanase [Anthocharis cardamines]	0.0101569
Unigene7753_All	191	5e-47	cuticular protein tweedle motif 4 [Bombyx mori]	0.0105647
Unigene7759_All	83.6	6e-15	cuticular protein 9 [Acyrthosiphon pisum]	0.0115329
CL2779.Contig1_All	125	5e-27	vitellogenin [Culex quinquefasciatus]	0.0116027
CL2455.Contig1_All	190	2e-46	GM20030 [Drosophila sechellia]	0.0157162
Unigene7729_All	147	5e-34	serine protease HP21 [Bombyx mori]	0.0188957
Unigene2203_All	102	2e-20	thiolester containing protein II isoform E [Drosophila simulans]	0.0195919
Unigene1849_All	55.1	2e-06	nicotinic acetylcholine receptor subunit beta 2 [Nasonia vitripennis]	0.0197802
Unigene6650_All	61.6	2e-08	variable lymphocyte receptor A [Eptatretus burgeri]	0.020356
Unigene6525_All	67.8	2e-10	CHiTinase family member (cht-1) [Caenorhabditis elegans]	0.0218837
CL13889.Contig1_All	52.8	5e-06	lily-type lectin-2 [Oplegnathus fasciatus]	0.022257
CL27411.Contig1_All	194	2e-48	gram-negative bacteria-binding protein 1 [Culex quinquefasciatus]	0.0227846
Unigene2880_All	62.4	1e-08	relaxin/insulin-like family peptide receptor 2 [Mus musculus]	0.0228621
CL12433.Contig1_All	228	4e-58	aquaporin [Polypedilum vanderplanki]	0.0235472
Unigene2161_All	55.5	7e-07	nicotinic acetylcholine receptor, beta-2 subunit [Culex quinquefasciatus]	0.0239107
CL15642.Contig1_All	204	2e-51	Apolipoprotein D [Harpegnathos saltator]	0.0247196
Unigene316_All	164	4e-39	MAM domain-containing glycosylphosphatidylinositol anchor protein 1 [Acromyrmex echinatior]	0.0247831
CL25305.Contig1_All	121	3e-26	vitelline envelope zona pellucida domain protein 14 [Haliotis rufescens]	0.0247882
CL26375.Contig1_All	138	2e-31	fatty acid binding protein [Nylanderia nr. pubens LZ-2010]	0.0256215
Unigene449_All	172	1e-41	nicotinic acetylcholine receptor, beta-2 subunit [Culex quinquefasciatus]	0.0261998
CL26635.Contig1_All	73.6	2e-11	tyrosine-protein kinase CSK [Capsaspora owczarzaki ATCC 30864]	0.0262416
Unigene8480_All	63.5	4e-09	leucine-rich repeat containing protein [Entamoeba dispar SAW760]	0.0263565
Unigene7536_All	67.4	2e-10	proteoliaisin [Lytechinus variegatus]	0.0270636
Unigene7713_All	117	3e-25	AGAP012405-PA [Anopheles gambiae str. PEST]	0.0277898
Unigene7611_All	135	4e-31	Fatty acyl-CoA reductase 1 [Harpegnathos saltator]	0.0281797
CL25675.Contig1_All	183	2e-44	Serine protease gd [Acromyrmex echinatior]	0.0283934
Unigene3251_All	79.3	2e-13	Histidine-rich glycoprotein precursor [Schistosoma japonicum]	0.0283934
Unigene6658_All	99.4	4e-20	alkaline phosphatase [Culex quinquefasciatus]	0.0289599
Unigene7785_All	47.4	1e-06	vitelline envelope zona pellucida domain protein 14 [Haliotis rufescens]	0.0293601
Unigene8225_All	55.8	2e-06	leucine repeat-rich protein [Heliconius cydno cordula]	0.0293743
Unigene7176_All	68.9	2e-10	glutamine-asparagine rich protein [Dictyostelium discoideum]	0.0293764
Unigene4051_All	117	2e-25	Nose resistant to fluoxetine protein 6 [Harpegnathos saltator]	0.0302588
CL17709.Contig1_All	75.5	3e-12	tyrosine-protein kinase Src42A [Capsaspora owczarzaki ATCC 30864]	0.0304608
Unigene2139_All	177	1e-43	Fatty acyl-CoA reductase 1 [Harpegnathos saltator]	0.030694
Unigene3164_All	94	5e-18	osiris 7 [Culex quinquefasciatus]	0.0310083
Unigene2777_All	69.7	4e-11	cuticular protein 8, RR-1 family (AGAP002613-PA) [Anopheles gambiae str. PEST]	0.0311592
Unigene3269_All	387	1e-106	cubilin [Culex quinquefasciatus]	0.0312868
CL4930.Contig1_All	88.6	9e-16	thiolester containing protein II, isoform D [Drosophila melanogaster]	0.0321107
Unigene7876_All	96.3	4e-19	cathepsin L [Hippoglossus hippoglossus]	0.0321219
Unigene5230_All	172	2e-41	metalloendopeptidase [Aedes aegypti]	0.0323588
CL16703.Contig1_All	377	1e-103	cubulin [Aedes aegypti]	0.0326426
CL27588.Contig1_All	65.1	3e-09	serine protease 8 [Costelytra zealandica]	0.0331075
Unigene20813_All	54.7	1e-06	cuticular protein 140, RR-2 family (AGAP006868-PA) [Anopheles gambiae str. PEST]	0.0338829
Unigene2164_All	89	2e-16	erythrocyte binding protein 2 [Plasmodium falciparum]	0.0339864
CL25163.Contig1_All	96.7	3e-19	cuticular protein 142, RR-2 family (AGAP010126-PA) [Anopheles gambiae str. PEST]	0.0340146
Unigene1701_All	52.8	5e-06	PREDICTED: immunoglobulin superfamily member 10-like [Danio rerio]	0.0342845
CL11806.Contig1_All	204	2e-51	tyrosine aminotransferase [Rattus norvegicus]	0.0346837
Unigene6041_All	124	1e-26	thiolester containing protein II, isoform A [Drosophila melanogaster]	0.034739
Unigene3624_All	81.6	9e-15	AGAP009009-PA [Anopheles gambiae str. PEST]	0.0354419
Unigene8075_All	85.1	4e-15	lung surfactant protein A [Salpingoeca sp. ATCC 50818]	0.0354517
Unigene7277_All	64.3	4e-09	hypothetical protein AND_08819 [Anopheles darlingi]	0.0354542
Unigene7128_All	83.6	2e-15	carnitine o-acyltransferase [Aedes aegypti]	0.0354665
Unigene7129_All	164	3e-39	carnitine octanoyltransferase [Rattus norvegicus]	0.0362795
Unigene1382_All	55.5	1e-09	Histone-lysine N-methyltransferase trithorax [Acromyrmex echinatior]	0.0366968
Unigene7076_All	55.8	1e-06	antifreeze glycoprotein [Ixodes scapularis]	0.0367325
Unigene21445_All	55.5	2e-06	Epididymal secretory protein E1 [Camponotus floridanus]	0.0374627
Unigene313_All	219	8e-56	cubulin [Aedes aegypti]	0.0378516
Unigene1925_All	79.3	5e-14	sugar transporter [Culex quinquefasciatus]	0.03807
Unigene1871_All	95.9	5e-19	Glucose dehydrogenase [Acromyrmex echinatior]	0.0395439
Unigene7453_All	58.5	5e-07	oocyst wall protein [Cryptosporidium meleagridis]	0.0400682
Unigene7381_All	130	2e-29	Carboxypeptidase N subunit 2 [Acromyrmex echinatior]	0.0403217
Unigene424_All	93.2	1e-17	erythrocyte binding protein 2 [Plasmodium falciparum]	0.0403301
CL5914.Contig1_All	157	3e-37	Larval cuticle protein A3A [Harpegnathos saltator]	0.0409271
Unigene7287_All	62	1e-08	trypsinogen-like protein [Sparus aurata]	0.0411176
Unigene4036_All	66.2	4e-10	sulfotransferase (sult) [Aedes aegypti]	0.0411205
Unigene3272_All	86.7	3e-16	GH15978 [Drosophila grimshawi]	0.041129
Unigene7667_All	205	1e-51	Carboxylesterase 3 [Acromyrmex echinatior]	0.0415416
CL13203.Contig1_All	100	2e-20	Kc HbVIIIB-a [Kiefferulus sp. 'cornishi']	0.0420981
Unigene8214_All	58.5	2e-07	unknown [Culicoides sonorensis]	0.0421332
Unigene3395_All	60.8	2e-08	serine protease 37 [Nasonia vitripennis]	0.042834
Unigene6131_All	274	5e-72	Atlastin-2 [Camponotus floridanus]	0.0428429
Unigene19214_All	395	1e-108	GH21529 [Drosophila grimshawi]	0.0428964
Unigene3358_All	77.8	1e-13	cyclophilin A [Trypanosoma congolense]	0.0435767
CL25484.Contig1_All	69.3	4e-10	viral A-type inclusion protein [Trichomonas vaginalis G3]	0.0435888
Unigene6588_All	817	0	AGAP001806-PA [Anopheles gambiae str. PEST]	0.0437249
Unigene2682_All	303	3e-81	glucose dehydrogenase [Culex quinquefasciatus]	0.0437431
Unigene2807_All	83.6	4e-15	erythrocyte binding protein [Plasmodium yoelii yoelii str. 17XNL]	0.0437674
Unigene1960_All	87.4	2e-16	Ecdysteroid UDP-glucosyltransferase [Camponotus floridanus]	0.0446901
Unigene1772_All	68.2	1e-10	nicotinic acetylcholine receptor, beta-2 subunit [Culex quinquefasciatus]	0.0447211
CL8282.Contig1_All	81.6	6e-14	scavenger receptor [Drosophila melanogaster]	0.0448982
Unigene1639_All	105	6e-22	cuticular protein glycine-rich 9 [Bombyx mori]	0.0456956
CL25238.Contig1_All	350	9e-95	N(4)-(Beta-N-acetylglucosaminyl)-L-asparaginase [Camponotus floridanus]	0.045867
Unigene5291_All	54.7	2e-06	viral A-type inclusion protein [Trichomonas vaginalis G3]	0.046218
Unigene7566_All	107	2e-22	dehydrogenase [Trypanosoma cruzi]	0.046727
Unigene2235_All	133	1e-29	GH27293p [Drosophila melanogaster]	0.0467367
Unigene1120_All	109	3e-23	PREDICTED: atlastin-like isoform 2 [Bombus terrestris]	0.0467626
CL25032.Contig1_All	55.5	2e-06	cuticular protein 14 from Low Complexity family (AGAP008893-PA) [Anopheles gambiae str. PEST]	0.0469022
CL3791.Contig1_All	88.6	1e-15	thiolester containing protein II, isoform E [Drosophila melanogaster]	0.0469055
Unigene7227_All	102	7e-21	NADP+-dependent farnesol dehydrogenase 2 [Aedes aegypti]	0.047828
CL15612.Contig1_All	223	1e-56	serine protease [Culex quinquefasciatus]	0.0479874
CL16418.Contig1_All	54.3	2e-06	lipase [Culex quinquefasciatus]	0.0481106
CL4943.Contig1_All	95.9	3e-18	cuticular protein 82, RR-2 family (AGAP010095-PA) [Anopheles gambiae str. PEST]	0.0487349
CL6281.Contig1_All	267	4e-70	zinc metalloprotease [Manduca sexta]	0.0487383
Unigene7901_All	53.5	3e-06	hypothetical protein AaeL_AAEL014761 [Aedes aegypti]	0.0489957
CL835.Contig2_All	213	3e-53	serine protease [Aedes aegypti]	0.049159
Unigene3107_All	88.2	2e-16	vitelline envelope zona pellucida domain protein 14 [Haliotis rufescens]	0.0494324
Unigene6178_All	106	3e-22	Larval cuticle protein A3A [Harpegnathos saltator]	0.0500287
Unigene2829_All	54.3	4e-06	Carboxypeptidase N subunit 2 [Harpegnathos saltator]	0.0501815
Unigene13609_All	75.1	2e-12	variable lymphocyte receptor C [Lethenteron camtschaticum]	0.0504711
Unigene5289_All	73.9	2e-12	Cubilin [Acromyrmex echinatior]	0.0509879
CL5923.Contig1_All	57.8	5e-07	Epididymal secretory protein E1 [Camponotus floridanus]	0.0510622
